# Supplementary material for: ColiFormer: A Transformer-Based Codon Optimization Model Balancing Multiple Objectives for Enhanced E. coli Gene Expression
Source: Bioengineering (Basel). 2026 Jan 19;13(1):114. doi: 10.3390/bioengineering13010114 (PMC12838208; doi:10.3390/bioengineering13010114)
Supplement: Supplementary file 1 [file bioengineering-13-00114-s001.zip]

Archive with 9 entries (9 files):
- Supplemental File S1.xlsx
- Supplemental File S2.xlsx
- Supplemental File S3.xlsx
- Supplemental File S4.xlsx
- Supplemental File S5.xlsx
- Supplemental File S6.xlsx
- Supplemental File S7.xlsx
- Supplemental File S8.xlsx
- Supplemental File S9.xlsx
