# Supplementary material for: ColiFormer: A Transformer-Based Codon Optimization Model Balancing Multiple Objectives for Enhanced E. coli Gene Expression
Source: Bioengineering (Basel). 2026 Jan 19;13(1):114. doi: 10.3390/bioengineering13010114 (PMC12838208; doi:10.3390/bioengineering13010114)
Supplement: Supplementary file 1 [file bioengineering-13-00114-s001.zip › Supplemental File S1.xlsx]

## Sheet: Sheet1
ID	Sequence
NC_013353.1_cds_WP_000278505.1_615	ATGTATAAGACAATCATTATGCCAGTTGATGTATTTGAAATGGAATTGAGCGACAAAGCTGTTCGCCACGCTGAATTCCTCGCCCAGGATGACGGAGTTATTCATCTACTTCACGTACTACCCGGGTCAGCCAGCCTGAGCCTGCACCGTTTTGCCGCTGATGTGCGTCGTTTTGAAGAGCATCTGCAACATGAAGCAGAAGAACGTCTGCAAACGATGGTCAGCCACTTCACCATCGATCCTTCCCGCATTAAACAACATGTCCGTTTTGGTAGCGTGCGGGATGAAGTCAATGAGTTGGCAGAAGAACTGGGGGCTGATGTTGTAGTTATTGGTTCTCGCAACCCATCGATTTCGACCCATCTGTTAGGTTCTAACGCCTCGAGCGTGATCCGCCAT…
NC_013364.1_cds_WP_000472422.1_725	ATGTTTAAAGGACAAAAAACATTGGCCGCACTGGCCGTATCTCTGCTGTTCACAGCACCTGTTTATGCGGCTGATGAAGGATCCGGTGAAATTCACTTTAAAGGTGAAGTTATTGAAGCACCGTGTGAAATACATCAGGATGATATTGATAAAGAGGTTGAACTCGGTCAGGTGACCACCAGCCACATTAATCAGTCACATCACAGCGATGCCGTTGCTGTCGACCTGCGCTTAGTCAACTGTGATCTGGAAAACTCCAGCAACGGTTCCGGTGGCAAGATTTCTAAAGTTGCAGTCACCTTTGATAGCTCAGCGAAAACCACCGGCGCAGATCCGATTCTCAACAACACCAGCACGGGTGAAGCCACCGGCGTCGGCGTACGTTTAATGAATAAAGAT…
NC_013654.1_cds_WP_001268442.1_2617	ATGCGCTATTTCATACTAATATTCACACTCGTGTGTTCCTTTGTTGCAGCCCAACCAACTATTGTCCCACAATTACAGCAACAAGTTACGGATCTTACGAGTAGCTTAAACTCACAAGAAAAGAAAGAACTGACGCGCAAGCTAGAATCTATTTTCAATAATACCCAAGTACAAATTGCTGTATTAATTATTCCCACAACCAAAGACGAGACAATTGAACAATATGCTGCAAGGGTTTTTGACAATTGGCGTTTAGGAGATGCCAAACGCAATGATGGGATACTGATCATTGTTGCCTGGTCGGATCGCACTGTCCGCATCCAGGTAGGTTATGGACTGGAAGAAAAGGTAACCGATGCTCTGGCTGGAGATATCATCCGTAGCAACATGATACCCGCA…
NC_013364.1_cds_WP_000257278.1_5029	ATGGCAACGTACTATAGCAACGATTTTCGTGCTGGTCTTAAAATCATGTTAGACGGCGAACCTTACGCGGTTGAAGCGAGTGAATTCGTAAAACCGGGTAAAGGCCAGGCATTTGCTCGCGTTAAACTGCGTCGTCTGCTGACCGGTACTCGCGTAGAAAAAACCTTCAAATCTACTGATTCCGCTGAAGGCGCTGATGTTGTCGATATGAACCTGACTTACCTGTACAACGACGGTGAGTTCTGGCACTTCATGAACAACGAAACTTTCGAGCAGCTGTCTGCTGATGCAAAAGCAATTGGCGACAACGCTAAATGGCTGCTGGATCAGGCAGAGTGTATCGTAACTCTGTGGAATGGTCAGCCGATCTCCGTTACTCCGCCGAACTTCGTTGAACTG…
NC_002695.2_cds_NP_309689.1_1573	ATGCGAAAAATAATTACTCATTTCAAAGTTGTTTTAACGTTACTTCTACCAGTAACCGTATCTGCCCAGCAGATACAGTGGCAATCCTGTATGGCCAGTCAATTCAACCACTGGTTTGGTGAGGAAAAACCGTCTCCTGACTTACTATGTGGTTATTTGTCTGTTCCATTAAAATATACAGACACAGGCGGAGATGCTTCTTATGAAAAAAAATCACAAGTCAAACTAGCGTTGACAAAATTGCCGGCAAAAAGCAAGCATAAAGGAAGTATCCTGATAATAAGTGGTGGTCCCGGGTTACCAGGCATAAATCCTTATATTAACTTTGACTGGCCAGTCACAAATCTTCGTGAGTCATGGGATATTATTGGATTTGATCCTCGAGGCGTCGGGCAGTCC…
NC_007946.1_cds_WP_000993117.1_2873	ATGAATGCACTGACCGCCGTACAAAATAACGCTGTCGATTCAGGCCAGGACTATAGCGGATTCACTCTCATCCCGTCGGCGCAATCCCCGCGTCTGCTGGAACTCACCTTCACCGAACAGACGACCAATCGGTTCCTCGAACAGGTTGCCGAGTGGCCCGTGCAGGCGCTGGAGTACAAATCGTTTCTGCGTTTTCGGGTAGGCAAAATTCTCGACGATCTGTGTGCGAATCAGCTGCAACCGCTGCTGTTGAAGACCCTGTTAAACCGCGCTGAAGGTGCGCTGTTGATCAATGCGGTGGGTATCGATGATGTCGCGCAGGCGGATGAGATGGTGAAGCTGGCGACGGCGGTGGCGCATCTGATTGGTCGCTCCAATTTTGACGCCATGAGCGGTCAG…
NC_004431.1_cds_WP_000081652.1_3584	ATGAGTCAGAATGTTTATCAATTTATCGACCTGCAGCGCGTTGATCCGCCAAAGAAACCGCTGAAGATCCGCAAAATTGAGTTTGTTGAAATTTACGAGCCGTTTTCCGAAGGCCAGGCCAAAGCGCAGGCTGACCGCTGCCTGTCGTGCGGCAACCCATACTGCGAGTGGAAATGCCCGGTACACAACTACATCCCAAACTGGCTGAAGCTCGCCAATGAGGGGCGTATTTTTGAAGCGGCGGAACTGTCGCACCAGACAAACACCCTGCCGGAAGTTTGCGGACGTGTCTGCCCGCAAGACCGTCTGTGCGAAGGTTCCTGCACCCTGAACGATGAGTTCGGTGCGGTGACCATCGGCAACATTGAGCGTTATATCAATGATAAAGCGTTCGAGATG…
NC_011415.1_cds_WP_001297151.1_3336	ATGAACAATCTTACTTATCTTCAGGGTTATCCCGAGCAGCTACTTTCCCAGGTGCGAACGCTGATTAACGAACAGCGTCTGGGCGATGTGCTGGCAAAACGCTATCCGGGAACACACGACTACGCCACCGATAAAGCCCTCTGGCAATATACTCAGGATCTGAAAAATCAGTTTCTGCGTAATGCCCCGCCGATCAATAAAGTGATGTATGACAATAAGATCCATGTGCTAAAAAACGCGCTCGGGTTACATACCGCTGTTTCTCGTGTGCAGGGCGGCAAGCTGAAAGCAAAAGCAGAGATCCGCGTCGCTACTGTGTTTCGCAACGCGCCGGAACCGTTTTTACGTATGATCGTGGTGCACGAACTGGCGCACCTGAAGGAGAAAGAGCATAACAAA…
NC_002695.2_cds_NP_312720.1_4535	ATGAACATGAAAAAACTGGCTACCCTGGTTTCCGCTGTTGCGCTAAGCGCCACCGTCAGTGCGAATGCGATGGCAAAAGACACCATCGCGCTGGTGGTCTCCACGCTTAACAACCCGTTCTTTGTATCGCTGAAAGATGGCGCGCAGAAAGAGGCGGATAAACTTGGCTATAACCTGGTGGTGCTGGACTCCCAGAACAACCCGGCGAAAGAGCTGGCGAACGTGCAGGACTTAACCGTTCGCGGCACCAAAATTCTGCTGATTAACCCGACCGACTCCGACGCAGTAGGTAATGCTGTGAAGATGGCTAACCAAGCGAACATCCCGGTTATCACTCTTGACCGCCAGGCAACGAAAGGTGAAGTGGTGAGCCACATTGCTTCTGATAACGTACTGGGT…
NC_012892.2_cds_WP_001018486.1_1044	ATGGCTATTAGCACACCGATGTTGGTGACATTTTGTGTCTATATCTTTGGCATGATATTGATTGGGTTTATCGCCTGGCGATCAACGAAAAACTTTGACGACTATATTCTGGGCGGTCGTAGCCTTGGGCCATTCGTGACGGCATTATCGGCGGGTGCGTCGGATATGAGCGGCTGGCTGTTAATGGGGTTGCCGGGCGCGGTTTTTCTTTCCGGGATTTCCGAAAGTTGGATCGCCATTGGCCTGACATTAGGCGCGTGGATCAACTGGAAGCTGGTGGCGGGGCGGTTGCGTGTGCATACCGAATACAACAATAACGCCTTAACATTGCCGGATTATTTCACCGGGCGCTTTGAAGATAAAAGCCGCATTTTGCGCATTATCTCCGCGCTGGTGATT…
NC_012892.2_cds_WP_000420621.1_1028	ATGGAATTAAAGGATTATTACGCCATCATGGGCGTGAAACCGACGGACGATCTCAAGACAATCAAGACCGCCTATCGTCGACTTGCCCGCAAATACCATCCTGATGTCAGCAAAGAACCGGATGCCGAAGCCCGCTTCAAAGAGGTCGCTGAAGCCTGGGAAGTGTTAAGTGATGAACAACGTCGCGCTGAGTATGATCAGATGTGGCAACATCGCAACGATCCGCAATTTAACCGTCAGTTCCACCATGGCGACGGTCAGAGTTTTAACGCCGAAGATTTTGACGATATCTTCTCGTCAATTTTCGGTCAGCATGCCCGCCAGAGCCGTCAACGCCCCGCCACACGCGGCCACGATATTGAAATCGAAGTGGCGGTATTCCTCGAAGAAACGCTTACT…
NC_002695.2_cds_NP_312168.2_3994	ATGAAAAAGATGATGATAGCCACACTGGCTGCCGCCAGCGTGCTGCTTGCCGTTGCAAATCAGGCGCATGCTGGCGCGACGCTTGATGCCGTTCAGAAAAAAGGTTTTGTGCAATGCGGGATCAGTGATGGATTACCTGGGTTCTCTTATGCCGATGCAGACGGTAAGTTTTCAGGTATTGATGTTGATGTTTGTCGTGGTGTTGCCGCTGCTGTATTTGGTGACGACACGAAAGTGAAATATACCCCACTCACAGCAAAAGAACGCTTCACGGCTTTACAGTCAGGGGAAGTGGATTTGCTCTCCCGTAATACGACCTGGACTTCATCTCGCGATGCCGGGATGGGAATGGCATTTACTGGCGTCACTTATTACGACGGCATTGGCTTCCTGACGCAC…
NC_004431.1_cds_WP_001190683.1_3357	ATGCAGTCAATAATACCTCCATTAATTGCCGTTATTGGTAGCGATGGTTCAGGCAAGTCAACGGTGTGTGAACATCTTATTACCGTTGTCGAAAAATATGGTGCTGCCGAAAGGGTTCATTTAGGAAAACAGGCCGGAAATGTCGGTCGTGCAGTGACAAAATTACCGTTGATGGGAAAATCCTTACATAAAACAATTGAACGAAATCAGGTAAAAACAGCAAAAAAATTGCCTGGACCAGTTCCTGCGCTGGTAATTACAGCGTTTGTCGCCCGTCGCTTACTGCGCTTTCGTCATATGCTTGCCTGTCGTCGTCGCGGGTTAATTGTTTTAACCGACCGTTATCCGCAGGACCAGATTCCTGGCGCTTATGATGGTACGGTGTTTCCGCCTAACGTT…
NC_013353.1_cds_WP_001069994.1_1820	ATGAACCCGTCGCAACATGCTGAACAGTTTCAGAGCCAGTTAGCGAACTATGTGCCACAGTTCACTCCCGAATTTTGGCCGGTGTGGTTGATCATTGCCGGAGTATTGCTGGTTGGGATGTGGTTGGTGCTGGGGCTGCATGCCTTGCTTCGTGCTCGTGGCGTGAAGAAATCAGTCACCGATTATGGTGAGAAGATTTATCTTTACTGCAAAGCGGTCAGATTATGGCACTGGTCGAATGCGTTACTCTTTGTATTGTTGCTGGCAAGTGGGCTGATAAATCACTTTGCGCTGGTGGGCGCAACTGCGGTTAAAAGTCTGGTTGCGGTGCATGAAGTTTGCGGATTTTTGTTACTCGCATGCTGGCTCGGCTTTGTGCTGATCAATGCCGTTGGGGGT…
NC_013654.1_cds_WP_000627995.1_2632	TTGATTACACATATTAGCCCGCTTGGCTCCATGGATATGTTGTCGCAGCTGGAAGTGGATATGCTTAAACGCACCGCCAGCAGCGACCTCTATCAACTGTTTCGCAACTGTTCACTTGCCGTACTGAACTCCGGTAGTTTGACCGATAACAGCAAAGAATTGCTGTCTCGTTTTGAAAATTTCGATATTAACGTCCTGCGACGTGAACGCGGCGTAAAGCTGGAACTGATAAATCCCCCGGAAGAGGCTTTTGTCGATGGGCGAATTATTCGCGCTTTGCAGGCCAACTTGTTCGCGGTTCTGCGTGACATTCTCTTCGTTTATGGGCAAATTCATAACACCGTTCGTTTTCCCAACCTGAATCTCGACAACTCCGTCCACATCACTAACCTGGTCTTT…
NC_013353.1_cds_WP_000781876.1_1962	ATGAAAATGATTGAAGTTGTTGCCGCCATCATTGAACGTGATGGCAAAATTTTACTCGCGCAACGCCCCGCCCAGAGCGATCAGGCGGGATTATGGGAGTTTGCCGGTGGTAAAGTCGAGCTGGATGAAAGCCAGCAGCAGGCACTGGTGCGTGAGTTAAACGAAGAATTGGGCATCGAAGCAACTGTGGGTGAGTATGTTGCCAGCCATCAGCGAGAAGTTTCGGGCCGGATTATCCATCTTCATGCCTGGCACGTACCCGACTTCCACGGGACGTTACAGGCACATGAACATCAGGCGCTGGTCTGGTGCTCACCTGAAGAGGCGCTGCAATATCCGCTGGCCCCTGCTGACATTCCACTATTAGAGGCGTTTATGGCTTTACGCGCCGCCAGAGCA…
NC_012892.2_cds_456	CTGGCGCTGATGGATGCGGATGGAAACATTGCGTGGAGCGGGGAGTATGATGAGTGGGGCAACCAGCTGAATGAAGAGAACCCGCATCACCTGCACCAGCCGTACCGGCTGCCGGGGCAGCAGTATGATAAGGAGTCGGGGCTGTACTACAACCGGAACCGGTACTACGATCCGTTGCAGGGGCGGTATATCACTCAGGACCCGATAGGGCTGGAGGGGGGATGGAGTCTGTATGCGTATCCGCTGAATCCGGTGAATGGTATTGATCCATTAGGGTTAAGTCCCGCAGATGTAGCGCTAATAAGAAGAAAAGATCAACTAAACCATCAAAGAGCATGGGATATATTATCTGATACTTATGAAGATATGAAGAGATTAAATTTAGGTGGGACTGATCAA…
NC_012892.2_cds_WP_000152305.1_1477	ATGACAATCCATAAGAAAGGTCAGGCACACTGGGAAGGCGATATCAAACGCGGGAAGGGAACAGTATCCACCGAGAGTGGCGTGCTGAACCAACAGCCGTATGGATTTAACACGCGTTTTGAAGGCGAAAAAGGAACCAACCCTGAAGAACTGATTGGCGCAGCGCATGCCGCATGTTTCTCAATGGCGCTTTCATTAATGCTGGGGGAAGCGGGATTCACGCCAACATCGATTGATACCACCGCCGATGTGTCGCTGGATAAAGTGGATGCCGGTTTTGCGATTACGAAAATCGCACTGAAGAGTGAAGTTGCGGTGCCGGGTATTGATGCCTCTACCTTTGACGGCATAATCCAGAAAGCAAAAGCAGGATGCCCGGTCTCTCAGGTACTGAAAGCG…
NC_011415.1_cds_WP_000334599.1_2140	ATGTGTGGACGCTTTGCCCAATCCCAAACGCGTGAAGATTACCTTGCGCTTCTCGCGGAAGATATTGAACGCGATATTCCCTACGATCCCGAACCCATTGGCAGATACAACGTCGCGCCGGGAACCAAAGTTCTTCTGCTCAGTGAACGTGATGAACACCTTCATCTGGATCCGGTTTTCTGGGGATATGCTCCCGGATGGTGGGATAAACCGCCGCTGATTAACGCCCGCGTAGAAACTGCGGCCACCAGTCGTATGTTTAAACCGCTCTGGCAACATGGTCGGGCAATCTGTTTTGCCGATGGCTGGTTTGAGTGGAAAAAAGAAGGCGACAAAAAACAGCCTTATTTTATCTATCGCGCTGATGGACAACCTGTTTTTATGGCCGCGATAGGTAGC…
NC_008253.1_cds_WP_000387770.1_3906	ATGGAAGCATTACTTCAGCTTAAAGGCATCGATAAAGCCTTCCCGGGCGTAAAAGCCCTCTCGGGCGCAGCGTTAAATGTCTATCCGGGCCGCGTGATGGCGCTGGTGGGCGAAAACGGCGCGGGTAAATCCACCATGATGAAAGTGCTTACTGGTATCTATACTCGCGATGCCGGTACGCTTTTATGGTTGGGGAAAGAAACGACATTTACCGGGCCGAAATCTTCCCAGGAAGCCGGGATTGGGATTATCCACCAGGAACTGAACCTGATCCCGCAGTTAACCATTGCCGAAAACATTTTCCTCGGTCGTGAGTTTGTTAATCGCTTTGGCAAAATTGACTGGAAAACCATGTATGCCGAAGCGGATAAATTGCTGGCTAAACTTAACCTGCGCTTT…
NC_013654.1_cds_WP_000119039.1_1995	GTGAGCTGGCGACTGGTCTATGCATCAGCCGTTGGAACGTCGCACATCAGTGCGGACTTGCCTTGCCAGGATGCCTGCCAGATGCAGGTTGCCTGGCTAAATGACCAGCAGCCATTATTGTCGGTATTTGTCGCTGATGGCGCAGGTAGCGCCTCGCAGGGAGGCGAAGGTGCGATGCTCGCCGTCAATGAAGCGATGGCTTATATGTCGCAAAAAGTGCAGGGCGGGGAATTGGGGCTTAATGATGTCCTCGCAACGGACATTGTGCTGACCATTCGTCAGCGACTTTTTGCCGAGGCGGAAGCCAAAGAATTAGCGGTTCGCGATTTTGCCTGCACGTTTTTGGGATTGATTTCATCAGCTAATGGCACCTTGATTATGCAGATTGGCGATGGCGGC…
NC_002695.2_cds_NP_311808.1_3648	ATGTCTGCACAACCCGTCGATATCCAAATTTTTGGCCGTTCACTGCGTGTGAACTGCCCGCCTGACCAAAGGGATGCGTTGAATCAGGCAGCGGACGATCTGAACCAACGGTTGCAAGATCTGAAAGAACGCACTAGAGTCACAAATACTGAACAGTTGGTCTTCATTGCCGCATTGAATATCAGCTATGAGTTAGCGCAAGAAAAAGCGAAGACTCGTGACTACGCGGCAAGTATGGAACAGCGTATTCGGATGCTGCAGCAGACCATAGAACAAGCGTTACTTGAACAAGGTCGCATCACCGAAAAAACTAACCAAAACTTTGAATGA
NC_013353.1_cds_WP_000640035.1_2414	ATGATATACCCGGAAATTACAGGCAAAAGCGGTGAGCATTTACGCCTGAAAACGCTGGAAAGTGTCTGGATCCAGGGGAAACTGCGTATGTGGGGGCGTTGGTCGTATATTGGCGACGGTAAGACGGGAAATATGTTCAACCAATTACTGACCTCTAAAAAGCTGACAAAAACGGCAATTAACGAGGCGCTCCGGAGGATGAAAAAAGCGGGTCTGGACAAACCTGAACTTGAGGCTTTTTTGCGGGATATGATCAACGGCAATCAAAAAAGCTGGCTGGCACATTGTACCGATTCAGAGGCGTTAATAATCGACAGGGTTATTGGTGAAGTACTGGCAGGTTATCCCGGGCTGCTCAATGTTCTGAGTCAGCGTTATGTGGGGCGGGGGATGACTAAG…
NC_013353.1_cds_WP_001297001.1_893	ATGAGCATTAAATTAATTGCGGTAGACATGGATGGTACTTTCTTAAGCGATCAAAAAACCTATAACCGTGAGCGGTTTATGGCTCAGTATCAGCAAATGAAAGCACAAGGAATTCGCTTTGTAGTCGCCAGCGGGAATCAATATTATCAGTTGATCTCTTTCTTCCCTGAAATTGCTAATGAAATTGCCTTTGTGGCTGAAAACGGCGGCTGGGTAGTGAGCGAAGGCAAAGATGTTTTTAATGGCGAGCTGTCGAAGGATGCGTTTACTACTGTCGTGGAACATTTGCTGACGCGCCCGGAAGTGGAAATTATTGCCTGCGGAAAAAATAGCGCCTATACGCTCAAAAAATATGACGATGCCATGAAAACGGTGGCGGAAATGTATTATCACCGTCTG…
NC_007779.1_cds_WP_000133106.1_1960	ATGACTGATTACGCGATAAGCAAGAAAAGCAAGCGATCGCTTTGGATCCCGATTCTGGTATTCATTACCCTCGCGGCCTGTGCCAGCGCAGGTTACAGCTACTGGCATTCGCATCAGGTTGCCGCTGACGACAAAGCGCAGCAACGCGTCGTGCCCTCACCGGTCTTCTACGCGCTGGATACCTTCACGGTCAATTTGGGCGATGCGGATCGCGTACTTTATATCGGCATAACCCTGCGCCTGAAAGATGAAGCTACCCGCTCGCGGCTGAGTGAGTATTTGCCGGAAGTCCGTAGTCGCTTGCTGTTACTGTTTTCGCGTCAGGATGCTGCCGTACTGGCGACAGAAGAAGGCAAGAAAAACCTGATTGCCGAGATTAAAACCACACTTTCCACCCCG…
NC_011415.1_cds_WP_000785909.1_2655	ATGGCTGACACTCGCCCTGAACGTCGCTTTACGCGCATTGATCGTCTCCCGCCCTACGTTTTTAACATCACCGCTGAACTGAAAATGGCTGCGCGTCGGCGCGGCGAAGATATTATCGATTTCAGCATGGGTAACCCGGACGGTGCGACTCCGCCGCATATCGTCGAAAAATTATGTACTGTGGCCCAGCGCCCGGACACGCATGGTTACTCCACTTCACGCGGCATTCCGCGGTTACGTCGCGCCATTTCCCACTGGTATCAGGATCGCTACGACGTTGAAATCGACCCGGAATCAGAAGCCATCGTCACTATTGGTTCGAAAGAGGGCCTGGCGCATCTGATGCTGGCGACGCTGGATCATGGTGACACGGTGCTGGTGCCGAATCCAAGTTACCCG…
NC_007779.1_cds_WP_000154398.1_1013	ATGACCATTAACTTCCGCCGTAACGCATTGCAGTTGAGCGTGGCTGCGCTGTTTTCTTCTGCTTTTATGGCTAACGCCGCTGATGTGCCGCAGGTCAAAGTGACCGTGACGGATAAGCAGTGCGAACCGATGACCATTACGGTTAACGCCGGGAAAACACAGTTCATTATTCAGAACCACAGCCAGAAGGCGCTGGAGTGGGAGATCCTCAAAGGCGTGATGGTGGTGGAAGAGCGGGAAAATATCGCCCCTGGCTTTAGCCAGAAAATGACGGCGAATTTACAGCCTGGCGAATACGATATGACCTGCGGTCTGCTGACTAACCCGAAAGGGAAGTTGATCGTCAAAGGTGAGGCAACGGCGGATGCGGCGCAAAGTGATGCGCTGTTAAGTCTTGGT…
NC_007946.1_cds_WP_000583654.1_3106	ATGATCATCCACTTTACTTTAAATGGCGCGCCTCAGGAGCTAACCGTTAATCCAGGCGAAAACGTGCAAAAGCTGTTGTTTAACATGGGAATGCACTCTGTACGCAACAGTGATGATGGTTTTGGGTTTGCCGGTTCTGACGCAATTATCTTTAACGGTAATATCGTTAACGCGTCCTTGCTTATCGCCGCACAGTTAGAGAAGGCAGATATTCGTACCGCAGAATCTCTGGGCAAATGGAACGAGTTAAGTCTGGTTCAACAGGCCATGGTTGATGTTGGCGTGGTGCAGTCTGGTTATAACGATCCAGCTGCGGCTCTGATTATCACCGATCTTCTCGATCGCATCGACGCACCTACCCGCGAAGAGATCGACGACGCGCTCTCAGGTCTGTTTAGC…
NC_007779.1_cds_WP_001187559.1_3252	ATGCAACAACGTCGTCCAGTCCGCCGCGCTCTGCTCAGTGTTTCTGACAAAGCCGGTATCGTCGAATTCGCCCAGGCACTTTCCGCACGCGGTGTGGAGCTGCTGTCTACAGGGGGCACTGCCCGTCTGTTAGCAGAAAAAGGTCTGCCGGTAACCGAAGTTTCCGATTACACCGGTTTCCCGGAGATGATGGATGGACGCGTGAAGACCCTGCATCCGAAAGTACATGGTGGCATTCTGGGCCGTCGCGGCCAGGACGATGCCATTATGGAAGAACATCAGATCCAGCCTATCGATATGGTGGTTGTTAACCTGTATCCGTTCGCCCAGACCGTGGCCCGTGAAGGTTGCTCGCTGGAAGATGCGGTTGAGAACATCGATATCGGCGGCCCAACGATG…
NC_004431.1_cds_WP_001296169.1_2098	ATGATGGTGCAGCACCTGAAAAGACGGCCATTAAGCCGCTATCTTAAAGACTTTAAACACAGCCAGACCCATTGCGCGCATTGCCGTAAATTACTCGATCGCATTACCCTCGTTCGCGACGGCAAAATAGTGAATAAAATCGAGATTTCCCGCCTGGACACGCTGCTTGATGAAAATGGCTGGCAAGTGGAACAACAATCATGGGCGGCATTGTGCCGATTTTGCGGTGATTTACATTGCAAAACGCAGAGTGATTTTTTCGATATTATCGGCTTTAAGCAATTTCTTTTTGAGCAAACTGAAATGAGCCCTGGTACGGTGCGTGAATATGTCGTTCGTTTGCGCCGTTTGGGGAATCATCTACACGAGCAAAATATTTCCCTCGATCAGCTGCAGGAC…
NC_007946.1_cds_WP_001146163.1_1465	ATGCCTTACGATAGCGTATACAGCGAAAAGCGCCCGCCGGGCACGCTGCGTACCGCCTGGCGCAAATTTTATAGTGACGCCTCTGCGATGGTCGGCCTGTACGGCTGCGCGGGGCTGGCTGTACTGTGTATTTTTGGCGGCTGGTTTGCGCCTTACGGCATCGACCAGCAATTTCTCGGTTATCAATTATTGCCGCCGTCATGGTCGCGCTATGGCGAAGTTTCTTTCTTCCTGGGGACTGACGACCTCGGACGCGATGTTTTAAGCCGTTTACTGAGCGGAGCTGCGCCAACCGTAGGTGGCGCATTTGTGGTGACGCTTGCCGCGACGATCTGTGGCCTGGTACTGGGCACCTTCGCCGGGGCGACCCACGGCCTACGCTCAGCGGTGCTTAACCAT…
NC_013353.1_cds_WP_000084590.1_2961	ATGTCTCAGGTTCAGAGTGGCATTTTGCCAGAACATTGCCGCGCGGCGATTTGGATCGAAGCCAACGTGAAAGGGGAAGTTGACGCCCTGCGTGCGGCCAGTAAAACATTTGCCGACAAACTGGCAACTTTTGAAGCGAAATTCCCGGACGCGCATCTTGGTGCGGTGGTTGCCTTTGGTAACAACACCTGGCGCGCTCTGAGCGGCGGCGTTGGGGCAGAAGAGCTGAAAGATTTTCCGGGCTACGGTAAAGGCCTTGCGCCGACCACCCAGTTCGATGTGTTGATCCACATTCTTTCTCTGCGTCACGACGTAAACTTCTCTGTCGCCCAGGCGGCGATGGAAGCCTTTGGTGACTGCATTGAAGTGAAAGAAGAGATCCACGGCTTCCGTTGGGTT…
NC_013353.1_cds_WP_001160654.1_4367	ATGCAGTTCTCGAAAATGCATGGCCTTGGCAACGATTTTATGGTCGTCGACGCGGTAACGCAGAATGTCTTTTTTTCACCGGAGCTGATTCGTCGCCTGGCTGATCGGCACCTGGGAGTAGGGTTTGACCAACTGCTGGTGGTTGAGCCGCCGTATGATCCTGAACTGGATTTTCACTATCGCATTTTCAATGCTGATGGCAGTGAAGTGGCGCAGTGCGGCAATGGTGCGCGCTGCTTTGCCCGTTTTGTGCGTCTGAAAGGGCTGACCAATAAGCGCGATATCCGCGTCAGCACCGCCAACGGGCGGATGGTTCTGACCGTCACCGATGATGATCTGGTCCGCGTAAATATGGGCGAACCCAACTTCGAACCTTCCGCCGTGCCGTTTCGCGCTAAC…
NC_004431.1_cds_WP_000004771.1_4688	ATGAGCGAAACGGCATCCTGGCAGCCGAGCGCATCCATTCCTAACTTATTAAAACGCGCGGCGATTATGGCGGAGATCCGTCGTTTCTTTGCCGATCGTGGAGTGCTGGAGGTGGAGACGCCTTGTATGAGCCAGGCGACGGTAACCGATATTCATTTGGTCCCGTTTGAGACACGTTTCGTTGGCCCCGGGCATTCGCAGGGGATGAATCTCTGGTTAATGACCAGCCCGGAATACCATATGAAGCGCCTGCTGGTTGCCGGTTGTGGGCCGGTATTCCAGCTGTGCCGCAGCTTCCGTAATGAAGAGATGGGGCGTTATCACAACCCTGAGTTCACTATGCTTGAGTGGTATCGACCGCACTATGATATGTACCGGTTGATGAACGAGGTGGACGAT…
NC_008253.1_cds_WP_001298149.1_2789	ATGACCGTGGCTGTTGTGGTTGCGCTTTGCACGTTTATTCACCGTAAACCGGCATTGCTGGGCGTTGAACCGGGTAGCTCACAGCAAATGTACTGGATGGCTGGCGTGATTGCCGCTGGCGTGGTCTTTCTGATTATCATGGGGGTTTATCATCTGCTGAACCGCCACGCTGCCGTACAGAGCTTTGAACTCCGCAGACAGCTTGCCGCCGGGGATGACTATCGGGCGGTGACGACAAAGAAAGCCGACAGACGTCATCCGGCAATGGTGGAACTCGCCGCCTTCCTGCGCGACCGCTACGGCCCGTTCTGGCGGCGTAAAATCCGCCTGCTGCTGGTGACCGGCGAGCCTGAACAGGCAGAGGCCATCGCGCCGGGGCTGACCGGGCAACACTGGCTG…
NC_008253.1_cds_WP_071525875.1_1744	ATACAAATTAAGGTCATATATAGCCTTATCGATAACATGGTTAATTTTAAGGATAAGAATATGCCTGCTGTAATAGATAAAGCCCTGGATTTCATTGGTGCCATGGATGTATCAGCGCCAACACCAAGTTCGATGAATGAAAGTACGGCGAAGGGAATCTTTAAATATTTAAAAGAACTGGGAGTACCCGCGAGTGCCGCTGATATTACGGCGCGAGCTGACCAGGAAGGCTGGAACCCTGGTTTCACGGAAAAAATGGTTGGATGGGCAAAAAAAATGGAGTCTGGTGAACGCTCTGTGATTAAAAATCCTGAATACTTTTCAACATATATGCAGGAAGAACTAAAAGCACTGGTTTGA
NC_013364.1_cds_WP_001181332.1_5088	ATGCAAAATCGGCTGACCATCAAAGACATCGCACGCTTAAGCGGCGTGGGGAAATCTACAGTTTCCCGGGTGCTGAATAACGAAAGCGGCGTGAGCCAGCGCACCCGCGAGCGTGTTGAAGCAGTGATGAATCAGCATGGATTTTCCCCTTCCCGCTCTGCGCGCGCTATGCGTGGGCAAAGCGATAAAGTGGTCGCCATCATTGTTACCCGCCTGGATTCGTTGTCAGAAAATCTCGCCGTTCAAACCATGCTGCCAGCGTTCTATGAACAAGGTTACGACCCAATCATGATGGAAAGTCAGTTTTCCCCGCAATTAGTTGCCGAACATTTGGGGGTGCTGAAACGGCGTAATATCGACGGCGTAGTGCTGTTCGGTTTTACTGGCATAACAGAAGAA…
NC_008253.1_cds_WP_000800177.1_1359	ATGAAAAATGTACTGATTCTTGGTGCTGGCGGTCAGATAGCCCGCCATGTGATTAATCAACTGGCAGATAAACAAACCATTAAACAAACTTTATTTGCCCGTCAGCCAGCAAAAATCCACAAACCCTATCCAACTAATAGCAAGATTATTATGGGGGATGTACTGAATCATGCAGCACTGAAGCAGGCCATGCAGGGACAGGATGTTGTGTATGCCAACCTTACGGGGGAAGATTTAGATATTCAGGCAAATTCAGTGATCGCTGCGATGAAAGCCTGTGATGTTAAACGTCTGATCTTTGTTCTTTCCCTCGGTATTTATGATGAAGTTCCAGGAAAATTTGGCGAATGGAATAATGCAGTTATTGGTGAACCCCTAAAACCATTCCGCAGGGCTGCG…
NC_012892.2_cds_WP_000458809.1_900	ATGTTTTGTGTGCAATGTGAACAAACTATCCGTACTCCGGCAGGAAACGGCTGCTCATACGCGCAGGGGATGTGTGGTAAAACGGCGGAAACTTCTGACCTTCAGGATTTACTCATCGCGGCGCTGCAAGGGCTTTCTGCCTGGGCGGTAAAAGCGCGTGAATACGGCATCATCAACCACGATGTTGACAGCTTCGCGCCACGTGCCTTTTTCTCAACCCTGACCAACGTTAACTTCGATTCTCCGCGTATTGTCGGCTACGCTCGTGAAGCGATTGCCTTGCGCGAGGCGCTGAAAGCACAATGCCTGGCTGTAGATGCCAACGCGCGCGTCGATAACCCGATGGCTGACCTGCAACTGGTGAGCGATGATCTCGGCGAGCTGCAACGTCAGGCAGCA…
NC_004431.1_cds_WP_000268305.1_858	ATGGCAGTGATTGACCTTTCGCAGTTGCCTGCGCCGCAGATTGTGGATGTGCCGGACTTTGAGACGCTGCTTGCTGAACGCAAGGCAGAATTTGTGGCACTTCATCCGAAAGATGAGCAGGAAGCAGTGATGCGTACGCTGGAACTTGAATCTGAACCCGTTACCAAATTGTTGCAGGAGAACGCTTACCGTGAGTTGCTTCTGCGCCAGCGCATTAACGAAGCCGCGCAGGCGGTGATGGTGGCTTATGCCATAGGGGGCGATCTGGACCAGATCGCCGCCAATTACAACGTGAAACGCCTGACGGTGACACCTGCTGATGATGACGCTGTGCCGCCCGTTGCGGCAGTGATGGAAAGCGATGAAGCGTTGCGCCTGCGTGTGCCTGCAGCCTTTGAA…
NC_007946.1_cds_WP_000583286.1_1466	ATGATTATCTTCACCTTACGCCGTATTTTGTTATTGATTGTGACCTTGTTCCTGCTGACCTTCGTTGGCTTCAGCTTGAGCTATTTCACCCCACATGCGCCGTTACAAGGCGCGTCACTGTGGAATGCCTGGGTGTTCTGGTTTAACGGCCTGATCCACTGGGATTTTGGTGTTTCCAGCATTAACGGTCAACCGATTGCCGAACAGTTAAAAGAGGTCTTCCCGGCGACGATGGAACTGTGCATCCTCGCCTTCGGTTTTGCGCTGATTGTTGGCATCCCCGTAGGAATGATTGCCGGGATTACGCGCCATAAGTGGCAGGATAACTTGATCAACGCCATCGCCTTACTGGGCTTTTCAATCCCGGTGTTCTGGCTGGCGCTTCTGCTGACGCTGTTT…
NC_004431.1_cds_WP_001305258.1_2933	ATGCAACAGCAAAAACCGCTGGAAGGCGCACAACTGGTCATTATGACGATTGCGCTGTCACTGGCGACATTCATGCAGGTGCTGGACTCCACCATTGCTAACGTGGCGATCCCCACTATCGCCGGGAATCTGGGCTCATCACTCAGTCAGGGAACGTGGGTGATCACTTCTTTCGGGGTGGCGAATGCCATCTCGATCCCGCTTACCGGCTGGCTGGCAAAGCGCGTCGGGGAAGTGAAATTGTTCCTCTGGTCAACCATCGCCTTTGCTATTGCGTCGTGGGCGTGTGGTGTCTCCAGCAGCCTGAATATGCTGATCTTCTTCCGCGTGATTCAGGGGATTGTCGCCGGGCCGCTGATCCCGCTTTCACAAAGTCTATTGCTGAATAACTACCCACCT…
NC_013364.1_cds_WP_001344715.1_2457	GTGACAGAACCGTTAACCGAAACCCCTGAACTATCCGCGAAATATGCCTGGTTTTTTGATCTTGATGGAACGCTGGCGGAAATCAAACCGCATCCCGATCAGGTCGTCGTGCCTGACAATATTCTGCAAGGACTACAGCTACTGGCAACCGCAAGTGATGGTGCATTGGCATTGATATCAGGGCGCTCAATGGTGGAGCTTGACGCACTGGCAAAACCTTATCGCTTCCCGTTAGCAGGCGTGCATGGGGCGGAGCGCCGTGACATCAATGGTAAAACACATATCGTTCATCTGCCGGATGCGATTGCGCGTGATATTAGCGTGCAACTGCATACAGTCATCGCTCAGTATCCCGGCGCGGATCTGGAGGCGAAAGGGATGGCTTTTGCGCTGCATTAT…
NC_013364.1_cds_WP_001209780.1_2156	ATGCGTTTCTGCCTTATTTTGATCACAGCACTGTTTCTGGCCGGGTGTAGCCACCATAAAGCACCGCCGCCAAATGCCAGACTTTCTGATTCGATTACCGTTATTGCCGGTTTGAACGACCAGCTACAAAGCTGGCATGGCACGCCGTATCGTTATGGTGGCATGACGCGGCGCGGTGTGGACTGTTCGGGATTTGTGGTTGTAACGATGCGCGATCGTTTCGATTTGCAGCTGCCCCGAGAAACCAAAGAACAAGCCTCTATCGGCACGCAAATTGATAAAGACGAGTTGCTGCCTGGTGACCTGGTCTTTTTCAAAACGGGTTCCGGACAAAATGGTTTGCATGTAGGTATTTACGATACCAACAACCAATTTATCCACGCCTCTACCAGCAAGGGA…
NC_012892.2_cds_WP_000140873.1_1419	ATGACTGAAACGATAAAAGTAAGCGAATCACTTGAATTACATGCTGTTGCAGAAAATCACGTCAAACCTCTTTATCAGTTAATCTGTAAAAATAAAACCTGGTTACAGCAGTCGCTAAACTGGCCGCAGTTTGTTCAAAGTGAAGAGGACACGCGAAAAACGGTGCAGGGTAATGTGATGTTGCATCAACGCGGCTATGCCAAAATGTTCATGATTTTCAAAGAAGATGAACTTATCGGCGTTATCTCGTTTAATCGTATTGAACCACTGAATAAAACCGCTGAAATAGGCTACTGGCTGGACGAATCTCATCAGGGGCAGGGGATCATTTCTCAGGCGCTGCAGGCATTGATTCATCATTACGCCCAGTCTGGTGAACTTAGACGCTTCGTGATCAAA…
NC_013353.1_cds_WP_000098609.1_3522	ATGTCCTCACGTAAAGAGCTTGCCAATGCTATTCGTGCGCTGAGCATGGACGCAGTACAGAAAGCCAAATCCGGTCACCCGGGTGCCCCTATGGGTATGGCTGACATTGCCGAAGTCCTGTGGCGTGATTTCCTGAAACACAACCCGCAGAATCCGTCCTGGGCTGACCGTGACCGCTTCGTGCTGTCCAACGGCCACGGCTCCATGCTGATCTACAGCCTGCTGCACCTCACCGGTTACGATCTGCCGATGGAAGAACTGAAAAACTTCCGTCAGCTGCACTCTAAAACTCCGGGCCACCCGGAAGTAGGTTATACCGCTGGTGTGGAAACCACCACCGGTCCGCTGGGTCAGGGTATTGCCAACGCAGTCGGTATGGCGATTGCAGAAAAAACGCTG…
NC_011416.1_cds_WP_001021260.1_4892	GTGAATATAATTTTCAGTTTGTTTTTGTTCATTTTGACGACGACTTTAAGTTGTGCCTACGCAGGAGTTGGGCTTGATGCAACCAGAATTATTTACAATGAGGGTGAGAAGGCTGTAAATGTCGGCGTAAGAAATACCGACAGTAAACTGAACTATCTTATCCAGCCATCTGTATCGACAGACTTGGATAAATTAAATAATGCAGCACCTTTTGTTTTTTCGCCATCGTTATTCAAACTTGAGTCTGGTAGCGAAAGTATTGTGAAAATAATGGTGCTAAACCATGCTAAATTGCCAGAAAAACAGGAGTCTTTGTTTTGGTTTAGTGTGACCGCCATTCCCTCATCAGAAAAAAGAGTTGGTATATCAGATTTTGATGTTCTGAGGGGCGGAGTAAAG…
NC_007779.1_cds_WP_000075748.1_93	ATGTCGCAGGCTGCTCTGAACACGCGAAACAGCGAAGAAGAGGTTTCTTCTCGCCGCAATAATGGAACGCGTCTGGCGGGGATCCTTTTCCTGCTGACCGTTTTAACGACAGTGTTGGTGAGCGGCTGGGTCGTGTTGGGCTGGATGGAAGATGCGCAACGCCTGCCGCTCTCAAAGCTGGTGTTGACCGGTGAACGCCATTACACACGTAATGACGATATCCGGCAGTCGATCCTGGCATTGGGTGAGCCGGGTACCTTTATGACCCAGGATGTCAACATCATCCAGACGCAAATAGAACAACGCCTGCCGTGGATTAAGCAGGTGAGCGTCAGAAAGCAGTGGCCTGATGAATTGAAGATTCATCTGGTTGAATATGTGCCGATTGCGCGGTGGAAT…
NC_007946.1_cds_WP_001314434.1_150	ATGTCTAAAAAATTAGGTTTTGCGCTGTCCGGTATTATGTTGGCAATGGCTGCTGGTACTGCATTTGCTGCTAACGATATGGACGGCGGTCAATTAAATATTAGCGGTCTGGTCGTTGATAACACTTGTGAAGCTCGTGTTGATGGCGGTAACAAAGACGGTCTGATCCTGCTGCAAACCGCTACTGTTGCTGAAATTACTGATGGTGTACTGGATACCACTGTAGGTGCTAAAGCTAAACCATTCAGCATTACTATTGACTGCAGCAAAGCTAACCCGGCTCCGGGTACTACTGCAAAAATGACCTTCGGTTCTGTTTTCTTTGGTAACAGCAAAGGAACACTGAACAACGACATGTCTATTAACACCCCGTCTGACGGCGTAAATATCGCTCTGCAC…
NC_013654.1_cds_WP_001296678.1_4105	GTGCACTGGCAAACTCACACCGTTTTTAATCAACCTATACCATTAAATAACAGCAACTTATACCTGTCTGATGGCGCGCTTTGCGAAGCGGTAACGCGTGAAGGTGCTGGCTGGGATAGCGATTTTCTCGCCAGTATTGGTCAGCAGTTAGGAACGGCTGAATCCCTTGAACTGGGGCGGCTGGCGAATGTGAATCCGCCTGAATTATTGCGCTACGATGCGCAAGGACGCCGTCTGGACGATGTGCGTTTTCACCCCGCCTGGCACCTGCTGATGCAGGCGCTATGTACCAATCGGGTGCACAATCTTGCCTGGGAAGAAGACGCTCGCTCCGGCGCATTTGTGGCGCGCGCGGCGCGTTTTATGTTACATGCGCAGGTTGAGGCTGGGTCGTTATGT…
NC_013353.1_cds_WP_000253825.1_575	ATGGTCAGTAAGCCATTTCAGCGCCCGTTTTCGCTGGCAACCCGCCTGACCTTTTTTATCAGCCTGGCCACCATCGCAGCGTTTTTCGCCTTTGCATGGATCATGATCCACTCAGTAAAAGTGCATTTTGCCGAGCAGGATATTAATGATTTAAAAGAAATTAGCGCCACGCTTGAACGGGTACTTAATCATCCTGACGAGACGCAAGCCCGACGCTTAATGACGCTGGAAGATATCGTCAGTGGTTATTCCAACGTGTTGATCTCCCTGGCAGATAGCCATGGTAAAACGGTGTATCACTCCCCCGGTGCGCCGGATATCCGCGAGTTTACGCGTGACGCCATACCCGATAAAGACGCGCGGGGCGGCGAGGTGTATCTCCTTTCCGGCCCGACGATT…
NC_004431.1_cds_WP_000360948.1_585	ATGGATAAGCAATCACTGCACGAAACGGCGAAACGCCTGGCTCTTGAGTTACCCTTTGTCGAGCTTTGCTGGCCTTTTGGCCCGGAGTTCGATGTTTTTAAAATTGGCGGCAAGATTTTTATGCTGTCGTCGGAGCTGCGCGGCGTCCCCTTTATCAATCTGAAGTCCGATCCACAAAAATCCCTGCTAAATCAGCAAATATACCCAAGCATCAAGCCTGGGTATCACATGAATAAAAAGCACTGGATTTCAGTGTATCCCGGCGAGGAAATCTCCGAAGCGTTACTTCGCGATCTGATCAACGATTCGTGGAATCTGGTGGTTGATGGTCTGGCTAAACGCGATCAAAAACGACTGCGTCCTGACTCAACCGTAAATCAATAG
NC_008253.1_cds_WP_001327813.1_1662	ATGACGGCGGAAGGTCACCTTCTCTTTTCTATTGCTTGTGCGGTATTTGCCAAAAATGCCGAGCTGACGCCCGTGCTGGCACAGGGTGACTGGTGGCATATTGTCCCTTCCGCAATCCTGACGTGTTTGTTACCGGACATCGATCACCCAAAGTCGTTTCTTGGGCAGCGATTAAAGTGGATATCAAAACCGATCGCCCGCGCTTTTGGGCATCGTGGTTTTACCCACAGTCTGCTGGCGGTATTTGCGCTGCTGGCAACCTTTTACCTTAAAGTTCCTGAAAGCTGGTTCATTCCGGCTGATGCGTTGCAGGGTATGGTGCTGGGTTATTTGAGCCACATACTTGCCGATATGCTGACACCCGCCGGTGTTCCCCTGCTCTGGCCATGCCGCTGGCGT…
NC_008253.1_cds_WP_000885898.1_1049	ATGGCCTTTTCTCAAGCGGTTAGCGGATTAAACGTTGCCGCCACCAACCTCGATGTTATTGGCAACAATATCGCCAACTCCGCCACCTACGGCTTTAAATCAGGCACGGCCTCTTTTGCCGATATGTTTGCCGGTTCGAAAGTGGGACTGGGGGTAAAAGTTGCTGGTATCACTCAGGACTTTACCGATGGCACGACCACCAACACCGGGCGTGGTCTGGACGTTGCTATCAGCCAGAACGGTTTTTTCCGTCTGGTAGACAGCAATGGTTCGGTGTTCTACAGCCGTAACGGACAATTTAAGCTGGATGAAAACCGTAACCTGGTGAATATGCAAGGTTTACAGCTGACGGGTTACCCGGCAACCGGTACGCCGCCGACTATTCAACAAGGGGCGAAT…
NC_007779.1_cds_WP_000461450.1_3924	ATGTTTGAATTCTATATCGCCGCGCGTGAGCAGAAAGAAACAGGTCACCCTGGTATCTTCTCCCGACAAAAACACAGCACCATAATATATGTAATTTGTTTATTACTGATTTGCCTGTGGTTTGCAGGAATGGTGCTGGTTGGTGGGTATGCCAGGCAGCTATGGGTGCTTTGGATAGTAAAAGCCGAAGTCACTGTAGAGGCTGAAACGCCCGCTTTTAAACAATCAACACAACACTATTTCTTCAAAAAACAGCCACTCCCCGTCGTCGAATCCGTCGAGGAGGAAGATGACCCAGGCGTCGCGGTTGAGAATGCCCCCTCTTCTTCTGAAGACGAAGAAAATACTGTGGAAGAAAGCGAAGAGAAAGCCGGTTTAAGAGAGCGTGTCAAAAATGCA…
NC_002695.2_cds_NP_308171.1_139	ATGTTTCCCTTGGTTAAAAAAACGGTTAGTGCATTATTTGTGAGTACTCTGTTAGCCAGTGCACCAGCATTCGCTGACATTATTATTTCCGGAACACGTATCATTTATAACGCTGATAAAAAAGATGTTAACGTTCGTCTGGAAAATAAAGGGAATCGCCCCTTACTGATTCAGAACTGGTTGGATACGGGCGATGACAATGCCGATCCCAGCCAGATCAAAGTGCCGTTTACCGCGACCCCACCAGTTTCACGCGTGGAGCCAAAACGCGGTCAAACCGTAAAAGTGATGTATACCGGTGCAACAGCCCTGCCGAAAGACCGTGAAAGCGTCTACTGGTTTAACGTGCTGGAAGTGCCGCCTAAGCCGAAAGATGCTGAGGCTGACAAAAACTTGTTA…
NC_013364.1_cds_1649	ATGAAAACCGTTAGGGAGTCCACAACGTTGTACAACTTTCTCGGATCGCACAATCCATACTGGCGGTTGACGGAAAGCAGCGATGTTTTGCGCTTTTCTACCACCGAAACCACAGAACCTGATCGTACATTGCAGTTATCTGCCGAACAGGCTGCTCGCATCAGGGAAATGACGGTCATCACCTCCAGCCTGATGATGAGTCTGACCGTCGATGAAAGCGATCTTTCTGTGCATCTGGTAGGACGAAAAATCAATAAACGGGAATGGGCTGGCAACGCGTCTGCATGGCATGACACACCGGCGGTTGCTCGTGATTTATCACACGGGCTTTCCTTTGCTGAGCAGGTAGTTTCTGAAGCACATTCCGCAATAGTGATTCTCGACAGCCGGGGGAATATC…
NC_011415.1_cds_WP_001294757.1_180	ATGTCTGAACCACGTTTCGTACACCTGCGGGTGCACAGCGACTACTCGATGATCGATGGCCTGGCCAAAACCGCACCGCTGGTAAAAAAGGCGGCGGCGTTGGGTATGCCAGCACTGGCGATCACCGATTTCACCAACCTTTGCGGTCTGGTGAAGTTCTACGGAGCGGGACATGGCGCAGGGATTAAGCCTATCGTCGGGGCAGATTTTAACGTCCAGTGCGACCTGCTGGGTGATGAGTTAACCCACCTGACGGTACTGGCGGCGAACAATACCGGCTATCAGAATCTGACGTTGCTGATCTCAAAAGCGTATCAGCGCGGGTACGGTGCCGCCGGGCCGATCATCGATCGCGACTGGCTTATCGAATTAAACGAAGGGTTGATCCTTCTTTCCGGC…
NC_011415.1_cds_WP_000858396.1_3189	ATGAAAACATCCCGTCTCCCTATCGCCATCCAACAGGCCGTTATGCGTCGCCTGCGGGAAAAACTCGCCCAGGCCAACCTGAAGCTAGGGCGTAACTACCCGGAGCCAAAACTCTCTTACACCCAGCGCGGAACCTCCGCCGGAACGGCCTGGCTGGAAAGCTATGAAATTCGCCTCAATCCCGTTTTGCTGTTGGAAAACAGTGAAGCCTTTATTGAAGAAGTGGTGCCGCACGAACTGGCACATTTGCTGGTATGGAAACATTTCGGCCGCGTAGCACCACATGGCAAAGAGTGGAAGTGGATGATGGAAAGCGTGCTGGGCGTTCCCGCCCGTCGTACGCATCAGTTCGAACTGCAATCCGTGCGTCGCAACACCTTCCCCTACCGCTGCAAGTGC…
NC_013654.1_cds_WP_000801794.1_438	ATGAAGCCGGAAAACAAATTACCCGTTCTGGACCTTATCTCTGCTGAAATGAAGACCGTTGTGAATACTCTTCAGCCGGATTTACCGCCCTGGCCTGCAACGGGAGCGATTGCTGAGCAACGACAGTATTACACGCTTGAGCGCCGATTCTGGAATGCGGACGCTCCAGAAATGGCAACCAGAGCTTACAGGGTTCCAACAAAATATGGGCAGGTGAAAACACGTATCTTTTATCCGCAGCCAGATAGCCCGGCGACGCTATTTTATTTGCATGGAGGCGGTTTTATTCTCGGCAATCTCGATACCCACGATCGCATCATGCGCCTGCTGGCAAGCTACAGCCAATGTACGGTGATTGGCATTGATTACACCCTTTCACCTGAAGCGCGTTTTCCGCAA…
NC_008253.1_cds_WP_000628061.1_1374	ATGATTACACACAACTTCAATACCCTGGACTTACTCACCAGTCCTGTCTGGATCGTTTCGCCCTTTGAGGAACAGTTAATTTATGCCAACAGCGCGGCGCGACTGTTGATGCAAGACCTCACGTTTAGTCAGCTACGAACCGGTCCCTATTCCGTCTCCTCACAAAAAGAACTGCCGAAATACCTCTCCGATCTGCAAAATCAACACGATATTATCGAAATCCTCACCGTTCAGCGTAAAGAAGAGGAAACAGCATTAAGCTGTCGGCTTGTTTTGCGAGAGCTGACAGAAACAGAACCGGTGATTATTTTCGAAGGTATCGAAGCACCGGCAACGCTGGGTTTAAAAGCCAGTCGCTCGGCAAATTATCAGCGCAAAAAACAAGGTTTTTATGCGCGC…
NC_011415.1_cds_WP_000804977.1_3315	ATGAAACCTTCCACTGAATGGTGGCGATATCTTGCGCCGCTGGCGGTCATCGCCATTATTGCTCTACTTCCGGTTCCCGCAGGGCTGGAGAACCATACCTGGCTCTACTTTGCCGTTTTTACTGGCGTGATCGTTGGACTGATCCTCGAACCCGTGCCGGGTGCCGTGGTGGCGATGGTGGGTATCTCCATCATCGCCATACTCTCTCCCTGGCTGCTGTTCAGCCCCGAACAGCTCGCCCAGCCAGGCTTTAAATTCACTGCAAAATCCCTCTCGTGGGCGGTTTCCGGTTTTTCTAATTCGGTTATCTGGCTGATTTTCGCCGCCTTTATGTTTGGCACAGGCTATGAAAAAACCGGGCTTGGACGCCGCATTGCGCTGATTCTGGTGAAAAAGATG…
NC_002695.2_cds_NP_309748.1_1631	ATGTCAAATGCTCAAGAGGCGGTAAAAACCCGCCACAAGGAGACTTCGCTTATTTTCCCGGTTCTGGCGCTGGTAGTGCTGTTCCTGTGGGGAAGCAGCCAGACACTACCAGTGGTCATTGCCATCAATCTTCTTGCGCTTATTGGTATTTTAAGTAGCGCCTTTAGTGTTGTCCGTCATGCGGACGTATTAGCCCATCGCCTGGGAGAACCTTACGGTTCGCTTATTCTTAGCCTTTCAGTGGTTATTCTTGAAGTTAGTTTGATTTCAGCTTTAATGGCAACCGGCGACGCCGCGCCAACGCTAATGCGTGATACGCTCTATTCGATCATTATGATTGTTACCGGTGGGCTGGTCGGCTTTTCATTATTGTTGGGCGGTCGTAAGTTTGCCACCCAA…
NC_004431.1_cds_WP_000145410.1_3368	ATGACTGGAGATAACACCCTCATCCATTCTCACGGCATTAACCGTCGTGATTTCATGAAGCTTTGTGCAGCATTAGCCGCCACCATGGGGTTAAGTAGCAAAGCCGCTGCAGAGATGGCCGAATCGGTTACTAACCCGCAGCGTCCGCCAGTTATCTGGATTGGCGCGCAGGAGTGCACCGGTTGTACGGAATCTCTGCTTCGTGCAACGCATCCAACGGTAGAAAACCTCGTGCTGGAGACTATCTCTCTGGAGTATCACGAAGTGCTTTCCGCCGCCTTCGGTCATCAGGTCGAAGAGAACAAACATAACGCTCTCGAGAAGTACAAAGGGCAGTATGTGTTAGTGGTGGATGGTTCCATCCCATTAAAAGATAACGGTATTTATTGCATGGTTGCC…
NC_007779.1_cds_WP_000973360.1_1403	ATGATGATAAATGTGCAAACTGTGGCAGTGATTGGGAGCGGCACCATGGGGGCAGGCATTGCTGAAGTTGCTGCCAGTCATGGACACCAGGTTTTACTGTATGACATTTCTGCTGAAGCGCTGACCCGCGCAATCGACGGGATACACGCGCGGCTAAATTCACGCGTGACGCGGGGAAAACTGACTGCTGAAACCTGTGAACGCACATTGAAACGCCTGATCCCGGTGACCGATATTCACGCGCTGGCAGCTGCGGACCTGGTCATTGAAGCGGCGTCTGAACGTCTGGAAGTCAAAAAAGCGCTCTTTGCACAGCTGGCGGAAGTTTGCCCGCCACAAACGCTATTGACCACTAACACTTCGTCAATCTCTATAACCGCGATTGCTGCGGAGATAAAA…
NC_007946.1_cds_WP_000591379.1_4278	ATGATTAAAAAAGCTTCGCTGCTGACGGCGTGTTCTGTCACGGCATTTTCCGCTTGGGCACAGGATACCAGCCCGGATACTCTCGTCGTTACTGCTAACCGTTTTGAACAACCGCGCAGCACTGTGCTTGCGCCAACTACTGTTGTGACGCGTCAGGATATCGACCGCTGGCAGTCGACCTCGGTCAATGATGTGCTGCGCCGTCTTCCGGGCGTGGATATCACCCAAAACGGCGGTTCAGGTCAGCTCTCATCTATTTTTATTCGCGGTACAAATGCCAGTCATGTGTTGGTGTTAATTGATGGCGTCCGCCTGAATTTGGCGGGGGTGAGTGGTTCTGCTGATCTTAGTCAGTTCCCTATTGCGCTTGTCCAGCGTGTTGAATATATCCGTGGGCCG…
NC_002695.2_cds_NP_308550.1_500	ATGAGTTATCAGGTCTTAGCCCGAAAATGGCGCCCACAAACCTTTGCTGACGTCGTCGGCCAGGAACATGTGCTGACCGCACTGGCGAACGGCTTGTCGTTAGGGCGTATTCATCATGCTTATCTTTTTTCCGGCACCCGTGGCGTCGGAAAAACCTCTATCGCCCGACTGCTGGCGAAGGGGCTAAACTGCGAAACCGGCATTACCGCGACGCCGTGCGGCGTGTGCGATAACTGTCGTGAAATCGAGCAGGGGCGCTTTGTCGATCTGATTGAAATCGACGCCGCCTCGCGCACCAAAGTTGAAGATACCCGCGACCTGCTGGATAACGTCCAGTACGCTCCGGCGCGTGGTCGTTTCAAAGTTTATCTCATCGACGAAGTGCATATGCTGTCGCGC…
NC_012892.2_cds_WP_000046637.1_361	GTGGCACAGGAATATACTGTTGAACAACTAAACCACGGCCGTAAAGTCTATGACTTTATGCGCTGGGACTACTGGGCTTTCGGCATCTCTGGTCTGCTGTTAATCGCTGCTATCGTTATTATGGGCGTGCGCGGCTTTAACTGGGGGCTGGATTTCACCGGTGGTACGGTTATTGAAATTACGCTCGAAAAACCGGCTGAAATTGACGTAATGCGTGATGCATTGCAAAAAGCCGGTTTTGAAGAGCCGATGCTGCAAAACTTTGGTAGCAGCCATGACATCATGGTCCGTATGCCGCCTGCTGAAGGCGAAACCGGCGGTCAGGTGTTGGGCAGCCAGGTTCTGAAGGTGATTAACGAATCCACCAATCAGAATGCAGCAGTGAAGCGTATTGAGTTC…
NC_008253.1_cds_WP_000096784.1_2060	ATGTCGAGTTTACCCTGCTTTAAAGCCTATGATATTCGCGGGAAATTAGGCGAAGAACTGAATGAAGATATTGCCTGGCGCATTGGTCGCGCTTATGGCGAATTTCTCAAACCGAAAACCATTGTGTTAGGCGGTGACGTCCGACTCACCAGCGAAACCTTAAAACTGGCGCTGGCGAAGGGGTTACAGGATGCGGGCGTCGATGTGCTGGATATTGGCATGTCCGGCACCGAAGAAATCTATTTCGCCACGTTCCATCTCGGCGTGGATGGCGGCATCGAAGTTACCGCCAGCCATAACCCGATGGATTACAACGGCATGAAACTGGTGCGCGAAGGGGCTCGCCCGATCAGCGGTGATACCGGACTGCGCGACATCCAGCGTCTGGCAGAAGCCAAC…
NC_008253.1_cds_WP_000109424.1_685	ATGTCTGTAGCCCTTATTCGTGACGGCGTCATCCGTCCATCCGAAAACGATTCGCATGTGCTTACCGCCATGCTGCCCTCGTCCTGCCCACAAAACCACGCGGCGAATATTCTGCCTTTGCCGGATGGCGCGTTAATGTGCGTCTGGTTTGCGGGAACGCTGGAAGGTATTGCCGATATTTCTGTCTGGGGATCGCGATTGCCCGCTGGCGGGATGCAGTGGAGCGATGCGGTCAAACTTTCCCACGATGACACGCGTTCAGAGCAAAACCCAGTGCTGTTTCTCGCGCCGGATAACGTGCTGTGGCTGCTATGGACCGCACAAATATCCGGTAATCAGGACACCGCCATCGTCCGCTACCGTAAGTCTGACGACCTTGGGCAAACCTGGGGCGAGATT…
NC_008253.1_cds_WP_000080885.1_780	ATGTCGCAACTGACCCATATCAACGCCGCTGGCGAAGCGCACATGGTGGATGTCTCCGCCAAAGCGGAAACCGTGCGTGAAGCGCGCGCCGAAGCCTTTGTCACCATGCGCAGCGAGACGCTGGCGATGATTATTGATGGTCGCCACCACAAAGGCGACGTATTTGCCACTGCGCGTATCGCCGGTATTCAGGCGGCAAAACGCACCTGGGATCTGATCCCGCTGTGTCACCCGCTGATGCTCAGCAAAGTTGAAGTCAATTTACAGGCCGAGCCGGAGCACAATCGGGTACGTATAGAAACCTTATGCCGCCTGACCGGGAAAACCGGTGTCGAAATGGAAGCGTTAACCGCGGCCTCCGTGGCGGCGCTGACCATTTATGACATGTGCAAAGCGGTG…
NC_007946.1_cds_WP_001295532.1_94	ATGCGTTTATCTCTCCCTCGCCTGAAAATGCCGCGCCTGCCAGGATTCAGTATTCTGGTCTGGATCTCCACGGCGCTAAAGGGCTGGGTGATGGGCTCGCGGGAAAAAGATACCGACAGCCTGATCATGTACGATCGCACCTTACTGTGGCTGACCTTCGGCCTCGCGGCGATTGGCTTTATCATGGTGACCTCGGCGTCAATGCCCATAGGGCAACGCTTAACCAACGATCCGTTCTTCTTCGCGAAGCGTGATGGCGTCTATCTGATCCTGGCATTCATTCTGGCGATCATTACGCTGCGTCTGCCGATGGAGTTCTGGCAACGCTACAGTGCCACGATGCTGCTCGGATCTATCATCCTGCTGATGATCGTTCTGGTAGTGGGTAGCTCGGTTAAA…
NC_011415.1_cds_WP_000816471.1_4584	ATGAAACGTGCATTTATTATGGTGCTGGACTCATTCGGCATCGGCGCTACAGAAGATGCAGAACGCTTTGGTGACGTCGGGGCTGACACCCTGGGTCATATCGCAGAAGCTTGTGCTAAAGGCGAAGCTGATAACGGTCGTAAAGGCCCGCTCAATCTGCCAAATCTGACCCGTCTGGGGCTGGCGAAAGCACACGAAGGTTCTACCGGTTTCATTCCGGCGGGAATGGACGGCAACGCTGAAGTTATCGGCGCGTACGCATGGGCGCACGAAATGTCATCCGGTAAAGATACCCCGTCTGGTCACTGGGAAATCGCCGGTGTCCCGGTTCTGTTTGAGTGGGGATACTTCTCCGATCACGAAAACAGCTTCCCGCAAGAGCTGCTGGATAAACTGGTT…
NC_007779.1_cds_WP_000695387.1_3993	ATGAAAATAAAAACAGGTGCACGCATCCTCGCATTATCCGCATTAACGACGATGATGTTTTCCGCCTCGGCTCTCGCCAAAATCGAAGAAGGTAAACTGGTAATCTGGATTAACGGCGATAAAGGCTATAACGGTCTCGCTGAAGTCGGTAAGAAATTCGAGAAAGATACCGGAATTAAAGTCACCGTTGAGCATCCGGATAAACTGGAAGAGAAATTCCCACAGGTTGCGGCAACTGGCGATGGCCCTGACATTATCTTCTGGGCACACGACCGCTTTGGTGGCTACGCTCAATCTGGCCTGTTGGCTGAAATCACCCCGGACAAAGCGTTCCAGGACAAGCTGTATCCGTTTACCTGGGATGCCGTACGTTACAACGGCAAGCTGATTGCTTACCCG…
NC_013364.1_cds_WP_000198221.1_1845	ATGACACGACAAAAAGCAACGCTCATAGGGCTAATAGCGATCGTCCTGTGGAGCACGATGGTAGGATTGATTCGCGGTGTCAGCGAGGGGCTCGGCCCGGTCGGCGGCGCAGCTGCTATCTATTCATTAAGCGGGCTGCTGTTAATCTTCACGGTTGGATTTCCGCGTATTCGGCAGATTCCGAAAGGCTATTTACTCGCCGGGAGTCTGTTATTCGTCAGCTATGAAATCTGTCTGGCGCTTTCCTTAGGGTATGCGGCGACCCGTCATCAGGCGATTGAAGTGGGTATGGTGAACTATCTGTGGCCCAGCCTGACAATTCTCTTTGCCATTCTGTTTAATGGTCAGAAAACCAACTGGCTGATTGTACCAGGATTATTATTAGCCCTGGTCGGCGTC…
NC_008253.1_cds_WP_001298539.1_437	GTGAAACAAAGCACTATTGCACTGGCACTCTTACCGTTACTGTTTACCCCCGTGACAAAAGCCCGGACACCAGAAATGCCTGTTCTGGAAAACCGGGCTGCTCAGGGCGATATTACTGCACCCGGTGGTGCTCGCCGCTTAACGGGTGATCAGACCGCCGCTCTGCGTGATTCTCTTAGCGATAAACCTGCAAAAAATATTATTTTGCTGATTGGCGATGGGATGGGGGACTCGGAAATTACTGCCGCACGCAATTATGCCGAAGGTGCGGGCGGTTTTTTTAAAGGTATTGATGCCTTACCGCTTACCGGGCAATACACTCACTATGCGCTGAATAAAAAAACCGGCAAACCGGACTACGTCACCGACTCGGCTGCATCAGCAACCGCCTGGTCAACA…
NC_013353.1_cds_WP_000209826.1_4333	ATGACAACCTTAAGCTGTAAAGTGACCTCGGTAGAAGCTATCACGGATACCGTATATCGTGTCCGCATCGTGCCAGATGCGGCCTTTTCTTTTCGCGCTGGTCAGTATTTGATGGTAGTGATGGATGAGCGCGACAAACGTCCGTTCTCAATGGCTTCGACGCCGGATGAAAAAGGGTTTATCGAGCTGCATATTGGCGCTTCTGAAATCAACCTTTACGCGAAAGCAGTCATGGACCGCATCCTCAAAGATCATCAAATCGTGGTCGATATTCCCCACGGAGAAGCGTGGCTGCGCGATGATGAAGAGCGTCCGATGATTTTGATTGCGGGCGGCACCGGGTTCTCTTATGCCCGCTCGATTTTGCTGACAGCGTTGGCGCGTAACCCAAACCGTGAT…
NC_008253.1_cds_WP_000534351.1_3202	ATGGGATCTGAAATCAGTAAAAAAGATATCACCCGTCTGGGCTTTCGTTCGTCACTGCTACAAGCAAGCTTTAACTACGAAAGGATGCAGGCGGGCGGTTTTACCTGGGCGATGTTGCCGATCCTGAAAAAGATTTATAAGGACGACAAACCGGGCCTAAGCGCGGCGATGAAAGATAACCTCGAATTTATTAATACCCACCCTAATCTGGTCGGATTCCTGATGGGGTTATTAATTTCGATGGAAGAAAAAGGAGAAAACCGCGACACCATTAAAGGCCTCAAAGTGGCGCTGTTTGGCCCAATCGCCGGGATTGGCGATGCGATTTTCTGGTTTACCTTGTTGCCAATTATGGCGGGGATTTGCTCATCGTTTGCCAGTCAGGGGAACCTGTTGGGA…
NC_004431.1_cds_WP_000908113.1_3437	ATGTTAATCCAGAAAGCATATAAATACAGGCTCTACCCCACTGACCAGCAGGCGCAAAGGTTGCGTCAGTTGTGCGGTTGCGCTCGCTTTGTCTGGAACTATGCACTGAATGAAACACTGAGCATTCATGACGCGGGCGGAAAAATTCCGTCAGCTTTCGACCTGAATAAACGACTTACGGGCTGGAAAAAACTCCCTGAGCTGGCCTTTCTTTCTGAGGGTTACACTGACAACCTCCAGCAGAAACTGAAAGACCTGCGGAGCGCATGGGATCGCTGTTTTGATAAATCCCTGACGGCTGAAAAGCCCGTTTTCAAAAAGAAAACCAAAGGCTGCGACTCTATCCGGTTCGTCAATTTCAGCAAATATTGTGGGCTGGATTATGGCCGTGTGAAACTC…
NC_002695.2_cds_NP_309571.1_1464	ATGTGGAACCTTTTACGGCGAACCCGAAAAAACCAGAAATCAGGACGTGACGTAAGAGAGGCGGGCTGGACCAGCCTGTTTCAGGCGGTGGCTGAGCCCTTTTCCGGCGCCTGGCAGCAGGGCGTGAAAGCCGATCCTGAAGCCGTCCTCTCCTTTCATGCGGTGTTTGCATGTATTTCGCTGATATCCCAGGATATCGCCAAAATGCGGCTGCGTCTTATGCAGACGGATGCGCATGGGATACGCAGGGAAACGCGCCGGGGGGATATTGCCCGCCTCTGTCGTCGTCCCAACGCCCAGCAGAACCGCATCCAGTTTTTTGAACTGTGGCTGAACGCCAAACTGCGTCATGGCAATACGGTGGTGCTGAAAATCCGTAATGCCCGGGGGCAGATCAAA…
NC_007779.1_cds_WP_001281825.1_270	ATGTCCGATTTATACAAAAAACACTTTCTGAAACTGCTCGACTTTACCCCTGCACAGTTCACTTCTCTGCTGACCCTTGCCGCACAGCTCAAAGCCGATAAAAAAAATGGCAAGGAAGTACAGAAGCTTACCGGTAAAAACATCGCGCTCATCTTCGAAAAAGACTCGACTCGTACCCGTTGCTCTTTCGAAGTTGCCGCATTTGACCAGGGCGCGCGCGTTACCTATTTAGGGCCGAGCGGCAGCCAGATTGGGCATAAAGAGTCAATTAAGGACACCGCGCGGGTTCTCGGGCGGATGTATGACGGCATTCAGTATCGCGGTCACGGCCAGGAAGTGGTCGAAACGCTGGCGCAGTATGCGGGCGTGCCGGTGTGGAACGGGCTGACCAACGAGTTC…
NC_007946.1_cds_WP_000580316.1_1169	ATGATCGGTCGACTGCTTCGCGGCGGTTTTATGACCGCTATCTACGCGTACCTGTATATCCCAATCATTATTTTGATTGTGAACTCCTTTAACAGCTCGCGCTTTGGCATCAACTGGCAGGGTTTTACCACCAAATGGTATAGCCTGCTGATGAACAACGACAGCCTGTTACAGGCAGCGCAGCATTCACTAACAATGGCGGTGTTTTCGGCGACGTTTGCTACGCTTATCGGTTCACTGACGGCAGTTGCGCTGTACCGTTATCGCTTTCGTGGTAAGCCGTTCGTTAGCGGAATGCTGTTTGTGGTGATGATGTCACCAGATATCGTGATGGCGATTTCGCTGCTGGTGCTGTTTATGCTGCTGGGTATTCAGCTTGGCTTCTGGTCGCTGCTGTTC…
NC_012892.2_cds_WP_001299574.1_1763	ATGGAACAATATGATCAAATTGGCGCAAGACTGGACCGCTTGCCTTTGGCCCGGTTTCATTATCGTATATTTGGTATTATAAGCTTTAGTCTGTTATTAACAGGGTTTTTGAGTTACTCCGGTAATGTCGTCTTAGCAAAGCTGGTAAGCAATGGATGGTCAAATAATTTCCTCAATGCCGCCTTTACCTCGGCATTAATGTTTGGTTATTTCATCGGCTCTCTTACCGGTGGGTTCATCGGTGATTACTTTGGGCGGCGCAGGGCGTTTCGCATAAATCTTCTCATCGTCGGTATTGCTGCAACAGGGGCCGCTTTTGTCCCTGATATGTACTGGCTCATCTTCTTTCGCTTCCTGATGGGAACAGGAATGGGGGCGCTGATTATGGTTGGCTATGCC…
NC_007946.1_cds_WP_001053178.1_3175	ATGAATTTACAGCATCACTTTCTTATTGCCATGCCTGCTCTCCAGGATCCGATTTTCCGTCGTTCCGTGGTCTACATTTGCGAACATAATACCAATGGTGCAATGGGGATCATCGTCAACAAGCCGCTGGAAAATCTCAAAATTGAAGGGATTCTGGAAAAGCTGAAGATCACGCCGGAGCCGCGTGATGAATCAATCCGTCTGGATAAACCGGTTATGCTCGGCGGTCCGCTGGCTGAAGATCGCGGGTTTATTTTGCATACTCCGCCCTCCAATTTTGCTTCCAGCATTCGCATTTCAGACAACACAGTGATGACCACTTCCCGCGATGTGCTGGAAACGCTCGGCACCGATAAACAACCGTCTGACGTATTGGTGGCTCTGGGTTATGCCTCCTGG…
NC_013364.1_cds_WP_000831422.1_4317	ATGAAGCGAACAATACTTGCGTTATGCCTGCTGCCTCTTTCCTTTTCGTCATTCGCGGCAACCACGGATTTAGGGCCGAAAGGAACATTGAAATTCACCCTTAAAATCAGCCAGGGTGCTTGCGAACTGGTGAAAGACAGCGTTGAGGTTGACATGGGCACCGCGGTTCTCAAAAAGCCGGTAAGAATCGGAACGGAAATTAATCCCACTCCTTTTTCCATCGGCCTGAAAAACTGTAGCGAAGTGGTCAGAGCCTACGTGACTATGGACGGTACACCCAATGCAGACGACTCAAATCTTTTTGCGCTGGATGCGGGTGGCGCTACAGGCGTTGGGCTGAAAATCAAAACCGCTGCTGGAGTACAACAGTTCCCGGAAAATACAACGCCGACACCGGTT…
NC_011415.1_cds_WP_000004644.1_3064	ATGAGTGAGTCAGTGCACACTAACACTTCGTTGTGGTCGAAGGGGATGAAAGCGGTTATCGTGGCGCAGTTTCTCTCTGCGTTTGGCGATAATGCCCTACTGTTTGCCACTCTGGCGTTACTGAATGCGCAGTTCTATCCGGAGTGGAGCCAGCCCATCCTGCAAATGGTGTTTGTAGGTGCTTACATTCTTTTTGCGCCGTTTGTCGGGCAGGTGGCGGATAGCTTCGCCAAAGGCCGGGTGATGATGTTTGCCAACGGCCTGAAGCTGCTGGGCGCAGCCAGTATCTGCTTTGGTATCAATCCGTTTCTCGGCTATACGCTGGTGGGTGTTGGTGCTGCAGCCTATTCACCGGCGAAATACGGTATTCTCGGCGAATTAACCACGGGTAGTAAGTTA…
NC_013353.1_cds_WP_000228389.1_2660	ATGGTCGACCGCATTGTTCCGGCTGCAACCGACGAATCACTGGCAGAAATCAGCCAGCATCTGGGGGTAAATGATCCCTGCGCGATTAGCTGCGAACCGTTTATCCAGTGGGTGGTGGAAGATAACTTCGTCGCTGGGCGTCCTGCCTGGGAAGTCGCAGGTGTACAAATGGTGAATGATGTCCTGCCATGGGAAGAGATGAAACTGCGTATGCTTAATGGCAGCCACTCTTTTCTCGCTTATCTGGGTTACCTTTCAGGATTCGCCCATATCAGTGATTGCATGCAGGATCGCGCATTTCGCCATGCCGCCAGAACATTAATGCTGAATGAGCAAGCGCCGACACTACAAATTAAAGATGTCGATTTAACACAATATGCGGACAAGTTAATTGCACGT…
NC_008253.1_cds_WP_001295568.1_126	ATGAAGACGTTTTTCAGAACAGTGTTATTCGGCAGCCTGATGGCCGTTTGCGCAAACAGTTACGCGCTCAGCGAGTCTGAAGCCGAAGATATGGCCGATTTAACGGCAGTTTTTGTTTTTCTGAAGAACGATTGTGGTTACCAGAACTTACCTAACGGGCAAATTCGTCGCGCGCTGGTCTTTTTCGCCCAGCAAAACCAGTGGGATCTCAGTAATTACGACACCTTCGACATGAAAGCCCTCGGTGAAGACAGCTACCGCGATCTCAGCGGCATTGGCATTCCCGTCGCTAAAAAGTGCAAAGCCCTGGCTCGCGATTCCTTAAGCCTGCTTGCCTACGTCAAATAA
NC_013364.1_cds_WP_001168544.1_4334	ATGCAAAAGTTTGATACCAGGACCTTCCAGGGCTTGATCCTGACCTTACAGGATTACTGGGCTCGCCAGGGCTGCACCATTGTTCAACCATTGGACATGGAAGTCGGCGCGGGAACCTCTCACCCAATGACCTGTCTGCGCGCGCTGGGGCCAGAACCGATGGCGGCTGCTTATGTTCAGCCTTCTCGTCGCCCGACCGATGGTCGCTACGGCGAAAACCCCAACCGTTTACAGCACTACTATCAGTTCCAGGTGGTCATTAAGCCATCGCCGGACAATATTCAGGAGCTGTACCTCGGTTCTCTGAAAGAGCTGGGCATGGACCCGACTATTCACGACATCCGTTTCGTGGAAGATAACTGGGAAAACCCGACTCTGGGTGCCTGGGGACTGGGCTGG…
NC_013353.1_cds_WP_000974567.1_1401	ATGGCAATTATTGATGATGTGATCGGCGTGTTTTCCCCCGGGTGGAAAGCAGCCAGACTGCGTTCAAGGGCGTTAATCATGGCCTATGAGGCGGTGAAACCGACCCGGACACATAAAGCCCGGCGGGAAAATCGCTCTGCTGATCAGCTCAGTAAATACGGTGCGGTTTCCCTGCGGGAGCAGGCCCGTTTTCTGGATATCAATCATGACCTGGTGATTGGTGTGTTTGACAAGCTGGAAGAGCGGGTGATTGGTGCCAGGGGAATTATTGTGGAGCCTCAGCCATTACGAAAAAACGGGGAAATGGCGGCTGAGCTGGCTGCGGATATCCGCCGTTTGTGGGCTGAATGGTCCGTGAGTCCGGATGTGACAGGGCAGTATACCCGTCCTGTGCTTGAA…
NC_008253.1_cds_WP_001298213.1_3424	ATGAAAAAGATTGGCGTTGCAGGCTTACAGCGTGAGCAGATTAAAAAAACCATTGAAGCGACGGCTCCTGGCTGTTTTGAAGTTTTCATTCACAACGACATGGAAGCGGCAATGAAAGTGAAATCCGGGCAACTGGATTACTACATCGGCGCGTGTAATACCGGTGCGGGCGCGGCATTGTCGATTGCTATCGCGGTGATTGGCTATAACAAAAGTTGCACCATTGCCAAGCCGGGCATTAAAGCGAAAGACGAGCATATCGCCAAAATGGTCGCTGAAGGAAAAGTGGCGTTTGGCCTTTCCGTTGAGCACGTCGAACACGCGATTCCGATGCTGATTAACCATCTGAAATAA
NC_013364.1_cds_WP_000373407.1_3324	ATGGATCGTGAATTAAAAAATCTGCATCTGAATATTTCCCAACTGGCCGCATTATCCGGTGCTCATCGACAGACTGTTGCGGCTCGGGTAAAAAACATAAGCCCAGCCGGTGGTCATGAGAGCAATCTCAAACTGTACCGACTGACAGATATCCTTGCCGAGCTGATGAAAGCTCCTCTGCCTGTAGATAACGAGGAAATGGATCCTCATGCGCGTAAAGCATGGTACCAGTCAGAACGTGACCGACTGAAATTTGAGCAGGAAACTGGTCAGCTTGTGCCAGTCAGTGATGTCAGGCGGTCCTTTTCTGTCGTGGTGAAAGCGATAGTTCAGGTACTGGAAACCTGGCCTGACCGGCTGGAGAGGGACAGGGGGTGGACCGCATCACAACTGAATGAA…
NC_004431.1_cds_WP_000975445.1_1096	ATGATGAAGCACATGCGTATATGGGCCGTTCTGGCATCATTTTTAGTCTTTTTTTATATTCCGCAGAGCTATGCCGGGGTTGCTCTGGGGGCCACCCGTGTGATTTACCCTGAAGGGCAAAAACAGGTACAACTGGCGGTAACAAATAATGATGATAAAAGTAGTTACCTTATTCAGTCATGGATTGAAAATGCTGAGGGAAAAAAGGATGCCCGGTTTGTAATTACTCCTCCGTTATTTTCCATGCAGGGAAAGAAAGAGAATACCCTGAGAATTATTGATGCCACAAACGGACAGATGCCGGAAGACAGGGAAAGTTTGTTCTGGGTGAATGTCAAGGCCATCCCGGCCATGGATAAGGCGAAAACCGGCGAGAATTATCTGCAGTTTGCAATTGTC…
NC_007941.1_cds_WP_001103694.1_4945	ATGAACGTATACTGCGATGATGGTTCAACAACAATCAAGTTGGCATGGAATGATAATGGGAAAATCTGTAAGTCGTTGTCGCAAAACTCATTTCGTCATGGATGGAAGGTTGACGGGTTAGGAATTCGCCAGACATTTAACTATGAACTGGATGGTAAAAAATACACGTATGATGAAGTTAGCAACCAATCTATTCTTACGACTCATATTGAGTATCAATATACGGATGTTAACCTGTTAGCTGTGCATCACGCTTTACTGAATAGTGGATTAGCGCCTCAGCCTGTATCATTGACTGTGACTTTGCCTATCAGTGAGTTCTATACGAAAGAGTGTCAAAAAAATGAACTCAACATTCAGCGTAAAATTGAGAATTTAATGAGGCCGATTCGTCTTAAT…
NC_007779.1_cds_WP_000406871.1_268	ATGGAAATCACTAACCCGATACTCACCGGCTTCAACCCGGACCCGTCCCTGTGCCGCCAGGGCGAGGACTACTACATCGCCACCTCGACCTTCGAGTGGTTCCCGGGCGTGCGCATCTACCACTCCCGTGACCTGAAAAACTGGTCGCTGGTCAGCACCCCGTTGGACCGCGTGTCGATGCTGGACATGAAGGGCAACCCGGACTCCGGCGGCATCTGGGCGCCGTGCCTGAGCTACGCCGACGGTAAATTCTGGCTGCTCTACACCGACGTGAAGATTGTCGACTCGCCGTGGAAAAACGGCCGCAACTTCCTCGTCACCGCGCCCTCCATCGAGGGGCCATGGAGCGAGCCAATCCCGATGGGCAACGGCGGGTTTGACCCGTCCCTGTTCCACGAC…
NC_002695.2_cds_NP_310959.2_2803	ATGCCACTGCTGGATAAGCTGCGTGAGCAGTACGGGGTCGGACCGGTATGCAGCGAACTGCATATTGCCCCGTCAACGTATTACCATTGTCAGCAACAGCGACATCATCCGGATAAACGCAGTGCCCGTGCGCAGCACGACGACTGGCTGAAGAGAGAGATACAGCGCGTATACGATGAAAATCATCAGGTGTACGGTGTGCGTAAAGTCTGGCGTCAGTTGTTACGGGAAGGAATCAGGGTGGCCAGATGTACAGTGGCACGTCTCATGGCGGTTATGGGACTTGCCGGTGTTCTCCGGGGTAAAAAGGTCCGTACGACCATCAGCCGGAAAGCCGTTGCCGCAGGCGACCGCGTAAACCGTCAGTTCGTGGCAGAACGACCTGACCAGCTGTGGGTG…
NC_013364.1_cds_WP_000339460.1_3163	ATGGATGCCCTGCAATTATTAACCTGGTCGCTGATCCTCTATCTGTTTGCCAGTCTGGCTTCGCTGTTTTTACTCGGTCTGGACAGACTGGCTATTAAGCTTTCCGGCATCACATCGCTGGTGGGCGGCGTGATTGGCATCATCAGCGGAATTACGCAATTACATGCTGGTGTAACTTTAGTCGCCCGTTTTGCCACCCCTTTTGACTTTGCCGATTTTACCCTGCGAATGGATAGCCTCTCGGCATTTATGGTGCTGGTTATCTCCTTGCTGGTGGTGGTTTGTTCGCTCTATTCATTGACTTATATGCGCGAATACGAGGGCAAAGGCGCGGCGGCGATGGGCTTCTTTATGAATCTTTTCATCGCATCGATGGTTGCCCTGCTGGTGATGGACAAC…
NC_008253.1_cds_WP_000042530.1_776	ATGAGTAAACCGTTCAAACTGAATTCCGCTTTTAAACCTTCTGGCGATCAGCCGGAGGCGATTCGACGTCTCGAAGAGGGGCTGGAAGATGGCCTGGCGCACCAGACGTTACTTGGCGTGACTGGCTCCGGGAAAACCTTCACCATTGCCAATGTCATTGCTGACCTTCAGCGCCCAACCATGGTACTTGCGCCCAACAAAACGCTGGCGGCCCAGCTGTATGGCGAAATGAAAGAATTCTTTCCGGAAAACGCGGTGGAATATTTCGTCTCCTACTACGACTACTATCAGCCGGAGGCCTATGTACCGAGTTCCGACACCTTCATTGAGAAAGATGCCTCGGTAAACGAACATATCGAACAGATGCGTTTGTCCGCCACCAAAGCGATGCTGGAGCGG…
NC_002695.2_cds_NP_309709.1_1593	ATGGTCATTAAGGCGCAAAGCCCGGCGGGTTTCGCGGAAGAGTACATTATTGAAAGTATCTGGAATAACCGCTTCCCTCCCGGGACTATTTTGCCCGCAGAACGTGAACTTTCAGAATTAATTGGCGTAACGCGTACTACGTTACGTGAAGTGTTACAGCGTCTGGCACGAGATGGCTGGTTGACCATTCAACATGGCAAGCCGACGAAGGTGAATAATTTCTGGGAAACCTCTGGTTTAAATATCCTTGAAACACTGGCGCGACTGGATCACGAAAGTGTGCCGCAGCTTATTGATAATTTGCTGTCGGTGCGTACCAATATTTCAACTATTTTTATTCGCACCGCGTTTCGTCAGCATCCCGATAAAGCGCAGGAAGTGCTGGCTACCGCTAATGAA…
NC_013353.1_cds_WP_000873890.1_2645	ATGAAATACATTGGAGCGCACGTTAGTGCTGCTGGCGGTCTGGCAAATGCCGCAATTCGCGCCGCCGAAATCGACGCAACCGCGTTTGCCTTGTTCACCAAAAACCAACGTCAGTGGCGTGCCGCACCGCTCACGACGCAAACCATCGATGAATTCAAAGCGGCCTGTGAAAAATATCACTACACATCGGCGCAAATTCTTCCCCACGACAGCTATCTGATTAACCTCGGACATCCGGTCACTGAAGCTCTGGAAAAATCGCGCGATGCCTTTATAGATGAAATGCAGCGTTGCGAACAACTGGGGCTTTCTTTGCTCAACTTCCACCCTGGCAGCCATCTGATGCAGATTTCAGAAGAGGATTGCCTTGCGCGTATTGCCGAATCCATCAACATTGCG…
NC_013353.1_cds_WP_000789580.1_4839	ATGAAAAATATAAAATTCAGCCTGGCCTGGCAGATTCTGTTTGCTATGGTGCTGGGCATTCTCCTGGGAAGCTACCTGCACTACCATAGCGACAGCCGCGACTGGCTGGTCGTCAATTTGCTCTCTCCGGCGGGTGATATCTTCATCCATCTGATTAAAATGATAGTTGTGCCGATTGTGATCTCCACGCTGGTGGTGGGTATCGCGGGTGTTGGTGATGCCAAACAGCTCGGGCGTATTGGCGCGAAAACCATTATCTACTTCGAGGTGATCACCACCATCGCTATCATTTTGGGGATCACTCTGGCGAACGTCTTCCAGCCCGGTGCCGGGGTGGATATGTCGCAGCTGGCGACCGTCGATATCTCGAAATATCAGAGCACTACGGAAGCGGTACAA…
NC_007946.1_cds_WP_000419070.1_355	ATGGAACTCATTGAAAAACATGCCAGCTTTGGCGGCTGGCAAAATGTGTATCGGCATTATTCCCAATCACTGAAATGTGAAATGAATGTCGGCGTCTATCTCCCACCAAAAGCCGAGAATGAAAAATTGCCGGTGTTGTACTGGCTTTCAGGCCTGACCTGCAACGAGCAGAATTTCATTACTAAATCGGGGATGCAGCGTTACGCGGCTGAGCACAACATTATTGTTGTTGCGCCGGACACCAGTCCGCGAGGCAGTCATGTCGCAGATGCTGACCGTTACGATCTCGGGCAAGGTGCCGGGTTTTACCTGAACGCGACGCAAGCGCCGTGGAATGAACATTACAAAATGTATGACTATATCCGCAACGAGCTGCCGAATTTAGTGATGCATCATTTT…
NC_013654.1_cds_WP_000039736.1_2609	ATGTCGAAAAAATACATCATAGGGATTGATGGCGGAAGTCAGAGCACAAAAGTGGTGATGTACGATCTGGAAGGTAATGTGGTTTGCGAAGGCAAAGGCTTATTGCAGCCGATGCACACGCCAGATGCCGATACCGCAGAACATCCTGACGATGATTTATGGGCATCACTATGTTTTGCCAGTCACGATTTGATGAGCCAGTTTGCCGGGAATAAAGAAGATATTGTCGGCATTGGCCTGGGCTCAATCCGTTGCTGCCGTGCGCTATTGAAAGCCGATGGTACGCCAGCCGCGCCGTTGATTAGCTGGCAGGATGCACGCGTTACACGCCCTTACGAACACACTAATCCTGACGTGGCCTATGTCACCTCTTTTTCGGGTTATCTGACACATCGCTTA…
NC_007946.1_cds_WP_000252363.1_1834	GTGGTACGGCGTTTAACTTCTCCGCGGCTCGAATTTGAAGCTGCGGCAATTTATGAATATCCCGAACATTTACGTTCATTCCTTAATGACTTACCCACCCGACCTGGGGTGTATCTGTTTCATGGCGAAAGTGACACCATGCCGCTCTATATCGGCAAAAGCATTAACATCCGCAGCCGCGTCCTTTCTCATTTACGTACCCCGGATGAAGCCGCCATGCTACGGCAATCCCGACGCATCAGCTGGATATGTACCGCCGGTGAAATCGGCGCTCTGCTCCTTGAAGCGCGATTAATCAAAGAACAACAGCCACTGTTTAATAAACGCTTGCGGCGCAATCGCCAGCTCTGTGCCCTGCAATTAAATGAAAAGCGCGTCGATGTGGTGTATGCCAAAGAG…
NC_007946.1_cds_WP_000404886.1_4493	ATGGAGATCCTCTACAACATCTTTACCGTGTTTTTTAACCAGGTCATGACCAATGCCCCGTTGTTGCTGGGTATTGTGACCTGTCTGGGTTACATCCTACTGCGCAAAAGTGTCAGCGTTATTATTAAAGGTACGATTAAAACCATAATTGGTTTCATGTTGTTGCAGGCAGGGTCCGGCATCCTGACCAGCACCTTCAAACCGGTGGTGGCGAAAATGTCCGAAGTCTACGGCATTAACGGCGCAATTTCCGATACTTACGCGTCGATGATGGCAACCATTGAACGCATGGGCGATGCCTATAGCTGGGTGGGTTACGCGGTGTTGTTAGCGCTGGCGCTGAACATCTGTTACGTGCTGCTGCGCCGAATTACCGGTATTCGCACCATCATGCTGACT…
NC_004431.1_cds_WP_000612982.1_1867	ATGATTCCACAGATTTCCCAGGCACCCGGCGTCGTTCAACTGGTGCTTAATTTTTTGCAAGAGCTGGAGCAACAGGGTTTTACCGGCGATACGGCAACAAGCTATGCCGATCGTCTGACAATGTCGACCGACAACAGTATTTACCAACTTCTCCCCGATGCGGTGGTATTTCCGCGTTCAACCGCAGATGTGGCGTTAATTGCCCGTCTTGCCGCGCAGGAACGCTATTCATCGTTGATCTTTACCCCTCGCGGCGGCGGCACCGGCACTAACGGTCAGGCGCTCAACCAGGGGATTATTGTTGATATGTCCCGCCATATGAACCGCATCATCGAAATTAACCCTGAAGAGGGCTGGGTGCGCGTTGAGGCCGGGGTGATTAAAGACCAACTCAATCAG…
NC_004431.1_cds_WP_001443078.1_2388	ATGTCACCGCAGAATAATCACCTGCAGCGTCCGCCTGCTGCTGTGTTATACGCCGTTGAACTGGCAAAATTAAAACAAAATGATAACGCACCTTGCCCGCCAGGTTGGCAGTTAAGTTTGCCTGCGGCCCGTGCTTTTATCCTTGGCGACGAAGCGCAAAATATTAGCCGTAAAGTGGTGATTAGTCCCTCTGCTGTCGAACGCATGTTAGTCACTCTTGCCACCGGGCGCGGTTTGATGTTGGTGGGGGAACCGGGGACCGCAAAATCTCTCCTGTCTGAATTACTGGCAACCGCTATTAGCGGCGATGCCAGGTTAACCATCCAGGGCGGCGCATCTACCACCGAAGATCAAATCAAGTACGGCTGGAACTACGCCCTGCTTATCAATCATGGTCCG…
NC_008253.1_cds_WP_000011611.1_911	ATGAGTTTTGTGGTCATTATTCCCGCGCGTTACGCGTCCACGCGTCTGCCCGGTAAACCATTGGTTGATATTAACGGCAAACCCATGATTGTTCATGTTCTTGAACGCGCGCGCGAATCAGGTGCCGAGCGCATCATCGTGGCAACCGATCATGAGGATGTTGCCCGCGCTGTTGAAGCCGCTGGCGGCGAAGTATGTATGACGCGCGCCGATCATCAGTCAGGTACAGAACGATTGGCGGAAGTTGTCGAAAAATGCGCATTCAGCGACGACACTGTGATCGTTAATGTGCAGGGTGATGAACCGATGATCCCTGCGACAATCATTCGTCAGGTTGCTGATAACCTCGCTCAGCGTCAGGTGGGTATGGCGACTCTGGCGGTGCCAATCCACAATGCG…
NC_013654.1_cds_WP_000585071.1_3579	GTGATTATCATGGGGCTTTTTGATGAAGTTGTCGGTGCCTTTCTGAAAGGCGATGCGGGGAAATATCAGGCGATTTTGAGCTGGGTTGAGGAGCAGGGCGGCATTCAGGTGCTGCTGGAAAAACTGCAAAGTGGCGGCTTAGGGGCCATTCTCTCAACCTGGCTGAGTAATCAACAGAGCAATCAATCAGTTAGCGGCGAGCAAGTGGAATCGGCGCTCGGCACAAATGCGGTGTCCGATCTCGGGCAAAAACTTGGCGTGGATACCAGTACAGCTTCCAGTTTACTGGCAGAACAATTGCCGAAGATTATTGATGCACTCTCACCGCAAGGTGAAGTGTCACCACAAGCCAATAACGATCTGCTTTCCGCAGGTATGGAACTGCTGAAAGGGAAACTC…
NC_011415.1_cds_WP_000752970.1_1635	GTGGCTGATTTCGATAACCTGTTCGATGCTGCCATTGCCCGCGCCGATGAAACGATACGCGGGTACATGGGAACGTCAGCCATCATTACATCCGGTGAGCAGTCCGGTGTTGTGATATGTGGTGTTTTTGATGACCCTGAAAATATCAGCTATGCCGGACAGGGCGTACGCGTTGAAGGCTCCAGCCCGTCCCTGTTTGTCCGGACTGATGAGGTGCGGCAGCTGCGGCGCGGCGACACGCTGACCATCGGTGAGGAAAACTTCTGGATAGACCGGATTTCGCCGGATGATGGCGGAAGCTGTCATCTCTGGCTTGGGCGGGGCGTACCGCCTGCCGTTAACCGTCGCCGCTGA
NC_007779.1_cds_2245	GTGCGACTGGAAGCGCCGGGGCGTGATTATCGGCGCTATCAGATGGAAGAGTACGGCGGCGTGGACGTTCGCCTGTATCGTATTCCTGACCCGATGGCATTTTTGCGCCAGCAGAAAAACCTGCATCGCATTGTGGTGCAACCGCAATATCTGGGCGACGGGCTGAACAATACGCTAACCTGGCTGTGGGATAACTGGTACGGCAAATCTCGCCGCGTGATGCAGCGTACTTTCTCTTCTCAGTCACGGCAGAATGTGACTCAGGCGTTACCCGAATTACAGCTCGGCAATGCCATTATTAAACCTTCCCGTTATGTACAGAACAACCAGTTTTCCCCGCTGAAAAAATATCCCCTGGTGAAACAGTTCCGTTATCCACTATGGCAGGCTAAACCGTTC…
NC_002695.2_cds_NP_310203.1_2076	GTGACAGCAGAGCTGCGTAATCTCCCGCATATTGCCAGCATGGCTTTTAATGAGCCGCTGATGCTTGAACCCGCCTATGCGCGGGTTTTCTTTTGTGCGCTTGCAGGCCAGCTTGGGATCAGCCGCCTGACGGATGCAGTATCCGGCGACAGCCTGACTGCCGGAGAGGCACCCGCGGCGCTGGCGTTATCCGGTGATGATGACGGACCACGACAGGCCCGGAGTTATCAGGTCATGAACGGCATCGCCGTGCTGCCGGTGTCCGGTACGCTGGTCAGCCGGACGCGGGCGCTGCAGCCGTATTCGGGAATGACCGGTTACAACGGCATTATCGCCCGTCTGCAACAGGCTGCCAGCGATCCGATGGTGGACGGCATTCTGCTCGATATGGACACACCG…
NC_013353.1_cds_WP_000776191.1_641	ATGAAACTACAGAACTCTTTTCGCGACTATACGGCAGAGTCCGCGCTGTTTGTGCGCCGGGCGCTGGTCGCCTTTTTGGGGATTTTGCTGCTGACCGGCGTGCTTATCGCCAACCTGTATAATCTGCAAATTGTTCGCTTTACCGACTACCAGACCCGCTCTAATGAAAACCGCATTAAGCTGGTGCCTATCGCGCCCAGCCGCGGCATTATCTACGACCGTAATGGTATCCCTCTGGCCCTCAACCGCACTATCTACCAGATAGAAATGATGCCAGAGAAAGTCGATAACGTGCAGCAAACGCTGGACGCTTTGCGCAGCGTGGTTGATCTGACCGATGACGATATTGCTGCATTCCGAAAAGAGCGCGCACGTTCACACCGTTTCACCTCTATTCCG…
NC_007779.1_cds_WP_000797353.1_3312	ATGAAAAACAGGCTGCTGATCCTCAGCCTGCTGGTTTCTGTACCTGCCTTTGCCTGGCAGCCACAAACCGGCGACATCATCTTTCAGATCTCTCGCTCATCGCAAAGTAAAGCGATCCAACTGGCGACCCATACCGATTATAGCCACACCGGTATGCTGGTGATACGCAACAAAAAGCCCTACGTTTTTGAAGCAGTCGGCCCGGTGAAATACACCCCGCTCAAGCAGTGGATCGCCCATGGTGAAAAGGGCAAATACGTTGTTCGCCGCGTTGAAGGCGGACTGAGTGTTGAACAACAGCAAAAACTGGCGCAAACGGCAAAACGTTATCTCGGTAAACCGTATGATTTCAGCTTCTCATGGAGCGACGATCGCCAGTACTGTTCGGAAGTGGTGTGG…
NC_007779.1_cds_WP_001310618.1_513	ATGATTACACATTTCCGTCAAGCTATAGAAGAAACGCTGCCCTGGCTTTCCTCTTTTGGCGCTGACCCAGCGGGTGGGATGACCCGTTTACTTTATTCGCCGGAATGGCTGGAAACCCAGCAGCAATTTAAAAAAAGAATGGCAGCAAGCGGGCTGGAAACACGTTTCGATGAAGTGGGGAATTTATACGGTCGCCTGAATGGCACCGAATATCCACAGGAAGTGGTTCTGAGCGGTTCGCATATCGATACCGTGGTTAACGGCGGTAACCTTGACGGGCAATTCGGCGCGCTGGCGGCGTGGCTGGCAATTGACTGGCTGAAAACGCAATACGGCGCGCCGCTACGTACGGTCGAAGTGGTGGCGATGGCAGAAGAAGAAGGCAGCCGCTTCCCGTAT…
NC_013654.1_cds_WP_000493947.1_1548	ATGTTTACGGGGATTGTACAGGGCACCGCAAAACTGGTGTCGATTGACGAGAAACCAAATTTTCGCACGCATGTGGTGGAGTTACCCGACCACATGCTGGACGGACTGGAAACCGGTGCGTCCGTGGCGCATAACGGTTGCTGCCTGACCGTGACGGAAATTAACGGCAACCATGTCAGTTTTGACCTGATGAAAGAAACGTTACGCATTACTAATCTTGGTGATTTAAAAGTGGGGGATTGGGTAAACGTTGAGCGTGCGGCGAAATTCAGCGATGAAATTGGCGGACACTTAATGTCAGGTCATATTATGACCACCGCTGAAGTGGCGAAAATATTAACCTCGGAAAATAATCGTCAGATCTGGTTTAAAGTCCAGGATAGTCAGTTGATGAAATAT…
NC_004431.1_cds_WP_001132480.1_504	ATGCCTAATTTCTTTATCGATCGCCCGATTTTTGCGTGGGTGATCGCCATTATCATCATGTTGGCAGGGGGGCTGGCGATCCTCAAACTGCCGGTGGCGCAATATCCTACGATTGCACCGCCGGCAGTAACGATCTCCGCCTCCTACCCTGGCGCTGATGCGAAAACAGTGCAGGACACGGTGACACAGGTTATCGAACAGAATATGAACGGTATCGATAACCTGATGTACATGTCCTCTAACAGTGACTCCACGGGTACCGTGCAGATCACCCTGACCTTTGAGTCTGGTACTGATGCGGATATCGCGCAGGTTCAGGTGCAGAACAAACTGCAGCTGGCGATGCCGTTGCTGCCGCAAGAAGTTCAGCAGCAAGGGGTGAGCGTTGAGAAATCATCC…
NC_007946.1_cds_WP_001070346.1_1094	ATGAACCCAGTACCCGCGCAACGTGAATATTTCCTCGACTCCATCCGCGCCTGGCTGATGTTGTTAGGGATCCCTTTTCATATTTCTTTAATCTATTCGAGCCATACATGGCATGTGAATAGCGCCGAACCGTCATTATGGCTGACCCTTTTTAATGACTTCATCCACTCGTTCCGCATGCAGGTATTTTTCGTTATATCCGGGTACTTTTCCTACATGCTTTTTTTACGCTATCCCTTGAAAAAATGGTGGAAAGTACGTGTCGAACGTGTAGGTATCCCGATGTTAACAGCCATCCCCCTACTGACATTGCCGCAATTTATTATGCTGCAATACGTCAAAGGGAAAGCGGAAAGTTGGCCTGGACTGTCATTGTATGACAAATATAATACGTTGGCC…
NC_012892.2_cds_WP_000987283.1_2784	ATGATGTCCCTGGCGTGGCCATTATTTCGCGTTACGGAACAGGCAGCGTTGGCTGCCTGGCCGCAAACCGGATGTGGCGACAAAAATAAAATTGATGGCCTGGCGGTCACCGCGATGCGCCAGGCATTAAACGACGTCGCTTTTCGTGGACGAGTGGTTATCGGCGAAGGAGAAATTGACCATGCGCCGATGCTGTGGATTGGCGAAGAGGTGGGCAAAGGCGATGGGCCAGAAGTCGATATCGCGGTTGATCCCATTGAAGGCACGCGGATGGTGGCGATGGGGCAGAGCAATGCGCTGGCGGTCATGGCTTTCGCCCCTCGAGATAGCCTGTTACATGCGCCCGATATGTATATGAAAAAGCTGGTTGTTAATCGGCTGGCGGCGGGCGCGATTGAT…
NC_002695.2_cds_NP_310862.1_2713	ATGAAATCTTTAACCTGCTTTAAAGCCTATGATATTCGCGGGAAATTAGGCGAAGAACTGAATGAAGATATTGCCTGGCGCATTGGGCGTGCCTATGGCGAATTTCTCAAACCGAAAACCATTGTTTTAGGCGGTGATGTCCGCCTCACCAGCGAAGCGTTAAAACTGGCGCTTGCGAAAGGTTTACAGGATGCGGGCGTCGATGTGCTGGATATCGGTATGTCCGGCACCGAAGAGATCTATTTCGCCACGTTCCATCTCGGAGTGGATGGCGGCATCGAAGTTACCGCCAGCCATAACCCGATGGATTACAACGGCATGAAGCTGGTGCGCGAAGGGGCTCGCCCGATCAGCGGTGATACCGGACTGCGCGATGTCCAGCGTCTGGCAGAAGCCAAT…
NC_013364.1_cds_WP_001018714.1_3058	ATGGCAATCACTAAATCGACTCCGGCACCATTAACCGGTGGGACGTTATGGTGCGTTACTATTGCATTGTCATTAGCGACGTTTATGCAAATGTTGGATTCCACTATTTCTAACGTCGCAATACCGACAATATCTGGCTTTCTGGGAGCATCAACAGACGAAGGCACCTGGGTTATCACCTCGTTTGGCGTAGCAAATGCCATTGCGATCCCTGTTACCGGCAGGCTGGCACAAAGAATAGGCGAATTAAGGTTATTTTTACTTTCAGTCACTTTTTTTTCGCTGTCTTCCTTAATGTGTAGTTTATCGACCAATCTTGATGTGCTGATATTTTTTAGAGTCGTTCAGGGATTAATGGCGGGGCCGTTAATTCCACTGTCACAGAGTTTATTATTAAGG…
NC_007779.1_cds_WP_001292994.1_231	GTGTCTGAACTGTCTCAATTATCTCCACAGCCGCTGTGGGATATTTTTGCCAAAATCTGTTCTATTCCTCACCCGTCCTATCATGAAGAGCAACTCGCTGAATACATTGTTGGTTGGGCAAAAGAGAAAGGTTTCCATGTCGAACGCGATCAGGTAGGTAATATCCTGATTCGTAAACCTGCTACCGCAGGTATGGAAAATCGTAAACCGGTCGTCTTACAGGCCCACCTCGATATGGTGCCGCAGAAAAATAACGACACCGTGCATGACTTCACGAAAGATCCTATCCAGCCTTATATTGATGGCGAATGGGTTAAAGCGCGCGGCACCACGCTGGGTGCGGATAACGGCATTGGTATGGCCTCTGCGCTGGCGGTTCTGGCTGACGAAAACGTGGTT…
NC_012892.2_cds_WP_001338213.1_4286	ATGCAAACTGAGCAACAGCGAGCCGTAACACGGCTTTGTATCCAGTGTGGATTATTTCTTTTGCAACATGGTGCGGAAAGCGCGTTGGTTGATGAGCTTTCCTCACGACTGGGTCGGGCACTGGGAATGGACAGCGTCGAAAGTTCTATCTCTTCGAACGCCATAGTGCTGACAACTATTAAAGATGGGCAATGCCTGACATCGACACGTAAAAATCACGATCGCGGCATTAATATGCATGTGGTGACTGAAGTCCAGCACATTGTGATTCTTGCGGAGCATCATCTGCTGGATTACAAAGGCGTAGAGAAACGATTTAGCCAAATTCAGCCATTACGTTACCCAAGATGGCTGGTAGCCTTAATGGTTGGCCTTTCTTGCGCCTGTTTCTGTAAACTC…
NC_004431.1_cds_WP_000150638.1_137	ATGACCATTGCACTGGAACTTCAACAGCTTAAAAAAACCTATCCAGGCGGCGTTCAGGCGCTTCGTGGAATCGATTTGCAGGTCGAAGCGGGTGATTTTTATGCGCTTCTCGGGCCGAACGGGGCCGGAAAATCGACCACTATCGGTATTATCAGCTCTCTGGTAAATAAAACCTCCGGGCGGGTCAGCGTATTTGGTTACGATCTCGAGAAAGATGTCGTAAACGCTAAACGTCAGTTGGGTCTGGTGCCACAGGAATTTAACTTCAACCCGTTTGAAACCGTGCAGCAAATTGTGGTGAATCAGGCAGGGTACTACGGTGTGGAGCGCAAAGAAGCGTACATTCGCAGCGAAAAGTATCTTAAACAACTCGATCTATGGGGAAAACGCAACGAACGT…
NC_007946.1_cds_WP_001221834.1_1620	ATGAGAATACTCGTTGCTGGCGCAACAGGAAGTATTGGTATTCATGTTGTGAATACTGCTATTGCAATGGGCCATCAGCCCGTGACTCTGGTCAGGAATCGGCGGAAAATCAAGTTACTCCCTCGTGGAACAGATATTTTCTATGGCGATGTTTCAATACCTGAAACACTTACCGATTTACCGAAAGATATTGATGCCATCATTTTTACACTCGGCTCTGATGGTCAGGGACGTATTGGCGCCAGAGCAATAGATTACGGCGGTGTACGTAACATTTTGCGAATATTCATGGATACACCTGTTCGCATCGCCCTGATGACAACGATTGGCGTAACTGAGCGGCTCAGTAGCTGGAATCAACGTACTGAAGTTCATGACTGGAAGAGACGCTCTGAACGC…
NC_008253.1_cds_WP_000337350.1_1964	ATGTGCACTGAAAATTATGAGCTGGCTCAGCAAGAGGCAGTCCTGTTTGCCAAACAACATCTCGCCCTGGCTGCACAGAATATTGAACGTCAGCAGTTTATTGTGCCAGACATTATTTCTTGCGTGGCGCAGGCCGGGTACTTAGGTGCGTCAATCCCCCAAAAATATGGCGGACGAGGTTACGATTCTTATCAACTGTGCGCTTTGCATGAAGTGATGGCTGGGGTTCACGGTTCGTTAGAAAATCTCATAACAGTGACTGGCATGGTCAGCACGCTGCTGCAACGCGTGGGCAGCGCAGCGCAAAAAGCCCATTATTTGCCAAAGCTGGCAACGGGGGAATTGATCGGCGCGATTGCCCTCACAGAGCCGAATATCGGCAGTGACTTAGTGAACGTG…
NC_004431.1_cds_WP_001250114.1_517	ATGCGTCAAACTAAAACCGGTATCCTGCTGGCAAACCTGGGTACGCCCGATGCCCCCACACCTGAAGCGGTAAAACGCTATCTGAAACAATTTTTAAGCGACAGACGCGTGGTTGATACCTCACGGTTGTTATGGTGGCCGTTGCTGCGCGGCGTGATTTTGCCGCTGCGTTCGCCGCGTGTGGCGAAGCTGTATGCCTCTGTCTGGATGGAAGGTGGCTCGCCGCTGATGGTTTACAGCCGCCAGCAACAGCAGGCGCTGGCGCAACGTTTACCGGAGACGCCCGTGGCGCTGGGAATGAGCTACGGCTCGCCATCACTGGAAAGCGCCGTAGATGAACTTCTGGCAGAGCATGTAGATCATATTGTGGTGCTGCCGCTTTATCCGCAATACTCCTGT…
NC_002695.2_cds_NP_312353.2_4177	ATGAAATTTGCATTAAACATTCTCGACTGGCAGGCAAGAGCGCCTGGACTTAGTGAAACGCTGCAATGGCAGGAGTGGTCACGTCAGCCTCAGGCAATTGACCCGACAGCACCGTTGGCAAAATTAAGTGAACTGCCAATGATGACCGCCCGCCGCCTCAGCTCCGGGAGCAAACTGGCTGTTGAATGCGGTCTGGCAATGCTACGCCGCCATCAACCAGACGCCGTTTTGTATACCAGTCGTCATGGCGAACTGGAGCGCAATTACCGCATTGTTCATGCACTGGCAACCGAACAGGCGCTTTCTCCGACGGACTTCGCGCTCTCCGTACACAACTCTTCCGTGGGTAACCTGACCATTGCGGCCAAACAGCCGAGCGTTTCGTCATCGCTTTCGGCT…
NC_013364.1_cds_WP_001297764.1_3763	ATGAAAGATGAACGTCGCCCTATTTGCGAAGTGGTTGCAGAGAGTATCGAACGGTTAATTATCGACGGCGTACTGAAGGTCGGTCAGCCACTTCCCTCGGAACGTCGACTGTGTGAAAAGCTCGGCTTCTCACGCTCCGCACTGCGTGAAGGGCTGACCGTGCTGCGCGGGCGCGGGATTATTGAAACGGCGCAGGGTCGCGATTCTCGTGTCGCACGGCTTAATCGGGTGCAGGACACCAGCCCGCTGATCCATCTGTTCAGTACGCAGCCGCGAACGCTGTACGATCTGCTCGACGTTCGCGCATTACTGGAGGGCGAATCGGCAAGGCTGGCGGCAACGCTGGGAACGCAGGCTGATTTTGTTGTGATAACCCGCTGTTATGAAAAAATGCTCGCC…
NC_007946.1_cds_WP_001129506.1_3514	ATGGCAAAAAGAACCAAAGCTGAAGCCCTGAAGACCCGGCAAGAACTGATTGAAACTGCCATCGCCCAGTTTGCGCAGCATGGCGTAAGCAAGACGACGCTCAACGACATTGCCGACGCTGCTAACGTTACGCGTGGCGCTATCTACTGGCACTTCGAAAACAAGACTCAACTGTTTAATGAGATGTGGTTGCAACAGCCTTCATTGCGGGAGTTAATCCAGGATCACTTGACCGCTGGGTTAGAGCATGACCCGTTTCAGCAATTGCGTGAAAAATTGATTGTCGGTTTGCAATATATTGCCAAAATTCCCCGCCAGCAGGCGTTGCTGAAAATCTTATATCACAAATGTGAATTTAATGATGAGATGCTGGCCGAGGGAGTGATACGCGAAAAGATG…
NC_013364.1_cds_WP_001209113.1_333	ATGCGTGAACAAATCAAACAGGATATCGATCTGATTGAGATTTTATTTTATCTGAAGAAAAAGGTTCGTGTTATCCTTTTTATTATAGCTATCTGTATGGCAATGATGCTTTTATTTCTGTATATCAATAAAGATAATATAAAAGTGAGTTACAGCCTAAAAATAAACCAGACAACACCAGGCATACTTGTTAACTGTGATAGCAATAATAACTTTGCCTGTCAGACCACAATGACTGAAGATGTTATACAGCGAATTACTACATTTTTTCACACCAGCCCAGATGTCAAGAACAGAGAAATAAAGCTGGAATGGTCAGGAGATAAGAGAGATTTACCAACTGCTGAAGCGGAAATATCTCGCGTGCAGGCGTCTATTATCAAATGGTATGCGTCAGAA…
NC_011415.1_cds_WP_000028207.1_1642	ATGAGTATATCCAGACAACAACTGAATAATATGGCCCGGGCTGTCAGAACTGCGTTGCAGCCGCTGGTAAGGGCATTGCCAGTAACGGCAGTTGAATGGGCAGATCAAAATTATTACCTGCCTAAAGAATCGTCATATGGTGAGGGGGAATGGAAAACCCTGCCATTTCAGGTCGCTATCATGAATAGCATGGGTAACGACCAGATCCGTACCATTAATCTGATTAAATCGGCGCGCGTGGGCTACACCAAAATGTTGCTGGGTGTGGTCGGGTATTTTATAGAGCATAAATCCCGTAACAGCCTGCTTTTCCAGCCTACTGATTCTGCCGCTGAAGATTTTATGAAAGCGCATGTGGAAGCAACATTGCGGGATGTCCCCTGCCTTAAAGCGTTGTCT…
NC_007779.1_cds_WP_001310529.1_150	ATGAGCGGCTTACCTCTTATTTCGCGCCGTCGACTGTTAACGGCGATGGCGCTTTCTCCGTTGTTATGGCAGATGAATACCGCCCACGCGGCGGCTATTGATCCCAATCGTATTGTGGCGCTGGAGTGGTTGCCGGTGGAATTACTGCTGGCGCTCGGCATCGTGCCTTACGGCGTGGCGGATACCATCAACTATCGCCTGTGGGTCAGCGAACCACCATTGCCGGACTCAGTGATCGACGTCGGTTTGCGCACAGAACCTAACCTTGAACTGCTGACCGAAATGAAACCATCGTTTATGGTCTGGTCGGCAGGATATGGCCCTTCACCAGAAATGCTGGCTCGTATTGCGCCGGGTCGCGGATTTAACTTCAGTGACGGCAAACAGCCGTTGGCGATG…
NC_011415.1_cds_WP_000991370.1_2644	ATGAACGCAATAATTATTGATGACCATCCTCTTGCTATCGCAGCAATTCGTAATTTATTGATCAAAAACGATATTGAAATCTTAGCGGAGTTGACTGAAGGGGGAAGCGCCGTTCAGCGGGTGGAAACACTTAAGCCTGATATCGTCATCATTGATGTCGATATCCCCGGAGTTAACGGTATCCAGGTGTTAGAAACGCTGAGGAAGCGCCAATATAGCGGAATTATTATTATTGTCTCCGCTAAAAATGACCATTTTTACGGGAAACATTGTGCTGATGCTGGCGCTAATGGATTCGTGAGTAAAAAAGAAGGCATGAACAATATCATTGCGGCTATTGAAGCTGCAAAAAATGGCTACTGCTATTTCCCCTTCTCTCTCAACCGGTTTGTTGGAAGT…
NC_012892.2_cds_WP_000675733.1_2998	ATGAAAGGCTTCCCAATTGCGCATATTTTTCACCCTTCAATCCCGCCAATGCACGCAGTGGTTAACAATCACAATAGAAATATTGATTATTGGACGGTAAAAAGAAAGTTTGCAGAAATTGTCTCCACCAATGACGTTAATAAAATTTACAGTATAAGTAATGAACTGCGGAGAGTATTATCTGCAATAACTGCATTGAATTTCTATCATGGCGATGTTCCTTCTGTCATGATCCGAATCCAACCGGAAAATATGAGTCCATTCATTATAGATATTTCTACAGGAGAACATGATGATTATATCATACAAACATTAGATGTAGGCACTTTTGCACCTTTTGGTGAACAATGTACTTGCTCAGCCGTCAATAAAAAAGAGCTGGAATGTATTAAGGAGACG…
NC_012892.2_cds_WP_000925985.1_952	ATGTTGCTTAATATGATGTGTGGTCGTCGGCTGTCGGCAATCAGTTTGTGCCTGGCCGTAACATTCGCTCCACTGTTCAATGCGCAGGCCGATGAGCCTGAAGTAATCCCTGGCGACAGCCCGGTGGCTGTCAGTGAACAGGGCGAGGCACTGCCGCAGGCGCAAGCCACGGCAATAATGGCGGGGATCCAGCCATTGCCTGAAGGTGCGGCAGAAAAAGCCCGCACGCAAATCGAATCTCAATTACCCGCAGGTTACAAGCCGGTTTATCTTAACCAGCTTCAACTGTTGTATGCCGCACGCGATATGCAACCCATGTGGGAAAACCGTGATGCTGTTAAAGCCTTCCAGCAACAGCTGGCAGAGGTGGCGATTGCCGGTTTCCAGCCGCAGTTTAAT…
NC_002695.2_cds_NP_312170.2_3996	ATGACAAAAGTATTGCTGTCTCATCCCTCGCGCCCGGCGAGCCATAACTCAAGCCGCGCGATGGTGTGGGTGCGAAAAAATCTGTTCTCCAGCTGGAGCAATAGCCTGCTGACTATTGGCTGCATATGGTTGATGTGGGAACTGATCCCACCGTTGCTGAACTGGGCATTTTTGCAGGCTAACTGGGTTGGCTCAACGCGTGCCGACTGCACAAAAGCCGGTGCCTGTTGGGTCTTCATCCACGAACGATTTGGTCAGTTTATGTATGGACTTTACCCACACGACCAACGCTGGCGAATTAACTTGGCATTACTGATTGGCCTTGTGTCAATCGCACCAATGTTCTGGAAAATACTCCCGCATCGCGGTCGCTATATTGCGGTCTGGGTAGTGATTTAC…
NC_007946.1_cds_WP_000098396.1_2069	ATGTCATCTCAATCATCCAATACTGAATCGCTGTCCCGATTTCCTCTCTGGCAGGTGATTACACCGGTTCGCAGGAAGGTTATTTTAGCTATGGCGCTGGCGGGGCTGGCGGCATTAACCAGCCTGGGGGCGCTCCTTTTTCTGGCGTGGAGCCTGCGTGACATTCGCGCGACGCCTGACGCTATTCCGGCCTGGCCGCTGGGCGGCGTGATCGGCTGCGTGGTCTTAACTTTTGTTCTGCGCTTACAGGCGTTCAACACCTCTCATTACGCGGCTTTTCATCTGGAGAACATTCTGCGCAGCAGGTTAGCCCGTAAAGCATTGCAGCTTCCGCCTGGCGTGTTACAGCAAATGGGCAGCGGGTCAGTGGCGAAAGTGATGCTGGATGACGTGAAGTCG…
NC_011415.1_cds_WP_001175455.1_4546	ATGCAATTAGATGAACAACGCCTGCGCTTTCGTGACGCGATGGCCAGCCTGTCGGCAGCGGTAAATATTATCACCACCGAGGGCGACGCCGGACAATGCGGGATTACGGCAACGGCTGTCTGCTCGGTCACGGATACACCACCGTCGCTGATGGTGTGCATTAACGCCAACAGTGCGATGAACCCGGTTTTTCAGGGCAACGGCAAGTTGTGCGTCAACGTCCTCAACCATGAGCAGGAACTGATGGCACGCCACTTCGCGGGCATGACAGGCATGGCGATGGAAGAGCGTTTTAGCCTCTCATGCTGGCAAAAAGGTCCGCTGGCGCAGCCGGTGCTGAAAGGTTCGCTGGCCAGTCTTGAAGGTGAGATCCGCGATGTGCAGGCAATTGGCACACAT…
NC_008253.1_cds_WP_000490940.1_290	ATGTTTTCCGGAGATGGCGGACAACTCCTGTCTGATAAATCACTGACCGGCTCTGCTGGCGGGGGTAATAACAGAATGAGATTTAATATACTGCCGCTGGCATTTTTTATCGGGATAATTGTTTCTCCGGCCCGGGCTGAGCTCTATTTTAATCCGCGTTTTCTGTCTGATGACCCGGATGCGGTTGCGGACCTGTCTGCATTTACACAGGGGCAGGAGCTTCCGCCCGGCGTGTACCGGGTGGATATTTATCTGAATGATACGTATATCTCAACCCGTGACGTGCAGTTTCAGATGAGTCAGGACGGGAAGCAACTTGCCCCCTGCCTGAGTCCGGAGCATATGAGTGCGATGGGGGTAAACCGTTATGCCGTGCCGGGTATGGAGAGACTGCCGGCT…
NC_013353.1_cds_WP_000476089.1_1260	ATGTTTAAACCGCACGTTACCGTTGCTTGCGTGGTGCACGCAGAAGGCAAATTTTTAGTCGTTGAAGAGACGATTAATGGTAAAGCGTTATGGAACCAACCTGCCGGGCATCTGGAAGCCGATGAAACCTTAGTGGAAGCCGCCGCCCGTGAACTGTGGGAAGAAACCGGCATCAGCGCGCAGCCGCAACACTTTATTCGTATGCATCAGTGGATTGCGCCAGATAAAACGCCGTTTTTGCGTTTCCTCTTTGCCATTGAGCTTGAGCAAATATGCCCGACCCAGCCTCATGACAGCGATATCGACTGCTGTCGTTGGGTCAGCGCCGAAGAGATTTTAAAGGCGTCAAATCTTCGTTCGCCGCTGGTGGCGGAAAGTATCCGTTGTTATCAAAGCGGG…
NC_011415.1_cds_WP_000729185.1_3546	ATGGCAGCGAAAATCCGTCGTGATGACGAAGTTATCGTGTTAACCGGTAAAGATAAAGGTAAACGCGGTAAAGTTAAGAATGTCCTGTCTTCCGGCAAGGTCATTGTTGAAGGTATCAACCTGGTTAAGAAACATCAGAAGCCGGTTCCGGCCCTGAACCAACCGGGTGGCATCGTTGAAAAAGAAGCCGCTATTCAGGTTTCCAACGTAGCAATCTTCAATGCGGCAACCGGCAAGGCTGACCGTGTAGGCTTTAGATTCGAAGACGGCAAAAAAGTCCGTTTCTTCAAGTCTAACAGCGAAACTATCAAGTAA
NC_008253.1_cds_WP_001157412.1_1378	ATGCAAGAAAATCAACAAATTACAAAGAAAGAACAATACAACCTGAACAAATTACAAAAACGTCTGCGTCGTAACGTGGGCGAAGCCATTGCTGACTTCAATATGATTGAAGAAGGCGATCGCATCATGGTTTGCCTCTCCGGGGGTAAAGACAGCTATACCATGCTGGAGATTCTGCGCAATTTGCAGCAAAGCGCGCCAATCAATTTTTCGCTGGTGGCTGTTAACCTCGATCAAAAGCAACCGGGCTTCCCGGAACACGTTCTGCCCGAGTATCTTGAAACGCTGGGCGTTGAGTACAAGATTGTTGAAGAGAACACTTACGGTATCGTGAAAGAGAAGATTCCGGAGGGCAAAACCACTTGCTCACTGTGTTCTCGTCTTCGTCGCGGTATCCTT…
NC_011415.1_cds_WP_000875989.1_2467	TTGAAATACCTTGCTTCTTTTCGTACAACCCTGAAAGCCTCGCGCTACATGTTCAGAGCATTGGCGTTAGTGCTCTGGCTGTTGATTGCTTTTTCATCCGTTTTTTACATCGTTAATGCGTTACATCAGCGAGAATCGGAAATTCGTCAGGAATTTAATCTGAGTTCCGATCAGGCTCAGCGCTTTATTCAACGCACCTCTGATGTGATGAAAGAGCTGAAGTACATCGCCGAAAATCACTTATCGGCAGAAAACGGTGTGCTTTCCCCGCGTGGACGAGAAACGCAGGCGGATGTGCCTGCGTTTGAACCGCTGTTTGCCGACTCCGATTGTTCCGCAATGAGTAACACCTGGCGAGGTTCTCTGGAGTCATTGGCGTGGTTTATGCGCTACTGGCGC…
NC_013364.1_cds_WP_001297122.1_1634	ATGGGTAAAGCTCTTGTCATCGTTGAGTCCCCGGCAAAAGCCAAAACGATCAACAAGTATCTGGGTAGTGACTACGTGGTGAAATCCAGCGTCGGTCACATCCGCGATTTGCCGACCAGTGGCTCAGCTGCCAAAAAGAGTGCCGACTCTACCTCCACCAAGACGGCTAAAAAGCCTAAAAAGGATGAACGTGGCGCTCTCGTCAACCGTATGGGGGTTGACCCGTGGCACAATTGGGAGGCGCACTATGAAGTGTTGCCTGGTAAAGAGAAGGTCGTCTCTGAACTGAAACAACTGGCTGAAAAAGCCGACCACATCTATCTCGCAACCGACCTTGACCGCGAAGGGGAAGCCATTGCATGGCACCTGCGGGAAGTGATTGGGGGTGATGATGCGCGC…
NC_013353.1_cds_WP_000139570.1_1551	ATGACAGAACAACAAAAATTGACCTTTACGGCCTTGCAGCAGCGGCTGGATTCGCTGATGCTGCGCGACAGACTGCGTTTTTCTCGGCGTCTGCACGGTGTTAAGAAGGTTAAAAATCCTGATGCACAACAGGCCATTTTCCAGGAGATGGCGAAAGAGATTGACCAGGCGGCAGGGAAAGTCCTGCTGCGTGAAGCGGCACGACCGGAAATTACTTATCCTGACAATTTACCGGTTAGTCAGAAAAAACAGGACATTCTCGAAGCGATTCGTGATCACCAGGTGGTGATCGTCGCCGGGGAAACGGGTTCTGGTAAAACGACTCAGTTACCGAAAATCTGTATGGAGCTGGGGCGCGGGATTAAAGGGCTGATCGGCCATACCCAGCCGCGTCGCCTG…
NC_004431.1_cds_WP_000399404.1_2786	ATGGAAGGCTGGCAGCGCGCATTTGTCCTGCATAGTCGCCCGTGGAGCGAAACCAGCCTGATGCTGGACGTCTTCACGGAGGAATCGGGTCGCGTGCGTCTGGTTGCCAAAGGCGCACGCTCTAAACGCTCTACTCTGAAAGGGGCATTACAGCCTTTCACCCCTCTCTTGCTACGTTTTGGCGGGCGTGGCGAAGTCAAAACGCTGCGCAGTGCTGAAGCTGTCTCGCTGGCGCTGCCATTAAGCGGTATCACGCTTTACAGCGGTCTGTACATCAACGAACTTCTCTCCCGCGTACTGGAATACGAGACGCGCTTCTCTGAACTCTTTTTCGATTACTTGCACTGCATTCAGTCTCTTGCCGGGGTCACTGGTACGCCAGAACCCGCGTTGCGCCGC…
NC_012892.2_cds_WP_001354080.1_1502	ATGCCTGAGTACAGATCTTCTTGTCAGTCTTGGTATAAAAAAATAGCGTTATTAGACAATAAAGAACATTCGGCAGAAAAACATGTGCCGGACAACAGCGCATGCACACCACTTCAGGATCGTTTGGCCGACGCATCAACTGAGTTTGATGTTGGTCAGCAACATCTGTCACTCTCCGTTCCGCAAATTTATGTTGGCAGAATGGCTCGCGGCTATGTTTCTCCTGATCTGTGGGAAGAAGGAATAAATGCAGGGCTTCTAAACTATAGTTTTAATGGTAATTCTATTAATAATCGTAGTAACCATAATGCAGGAAAATCAAACTATGCATATTTGAATTTACAGAGTGGCATCAACATTGGTAGTTGGCGACTACGCGATAACTCAACGTGGAGTTAT…
NC_008253.1_cds_WP_000041480.1_230	ATGAGCAAAATGAACAACAATGGCGGCAGTGTCGCGCCGAAAGAAAGAATCAGCGTTCGGTATACACCAAAAGTTGATGGGGTGGCTGCTGATATCGAATTGCCGCTGAATTTATTGATCACCGGCAATCTGAAAGGGAAACCAGATAACACGCCGTTGGATGAGCGAACTGCCATTGCTATCAACCGCTATAACCTCAACGCAGTCATTTCAGAAGCTGACATTGAACGGGAGTTTGTTGTTCCGGCTGAACTCAGTGACGCTCCCAATGAGCAAATGTACGTCAACCTGAAAGTCAAATCTATGGATGACCTTTCTCCTGACCATATTGCCAGCCAGGTACCAGAAATAAAACGTCTGCTCGAATTGCGTGAAGCCCTGGTCGCACTTAAGTCTCCA…
NC_008253.1_cds_WP_000075845.1_702	ATGAGTCAGGCTAAATCGAACAAAATGGGTGTCGTTCAGTTAACCATACTGACGATGGTCAACATGATGGGCTCCGGTATCATCATGCTGCCGACAAAGCTTGCCGAAGTCGGGACAATCTCAATTATCTCCTGGCTGGTGACAGCCGTAGGCTCAATGGCACTGGCATGGGCATTCGCAAAATGCGGTATGTTCAGCCGTAAATCAGGCGGTATGGGCGGTTATGCGGAGTATGCTTTCGGTAAATCCGGTAACTTTATGGCGAACTATACCTACGGCGTCTCGCTGCTGATTGCTAACGTCGCGATTGCTATTTCGGCGGTTGGTTACGGCACCGAACTGCTCGGCGCGAGTTTGTCGCCAGTGCAGATTGGTCTTGCGACCATCGGGGTGCTGTGG…
NC_007946.1_cds_WP_000829013.1_4199	ATGAAACGACGTGACACCATCGTGCGCTACACCGCGCCGGAACGTATCAACCACTGGATCACCGCCTTCTGCTTCATCCTGGCGGCGGTGAGCGGGCTGGGCTTTTTGTTCCCGTCCTTCAACTGGTTGATGCAAATCATGGGCACACCGCAGCTGGCGCGCATTCTGCACCCGTTTGTCGGCGTGGTTATGTTTGCCTCGTTCATCATCATGTTTTTCCGTTACTGGCATCACAACCTAATCAATCGGGATGATATCTTTTGGGCGAAGAATATTCGTAAGATCGTCGTCAACGAGGAAGTAGGTGACACCGGGCGTTATAACTTCGGTCAGAAATGCGTTTTCTGGGCGGCGATTATTTTCCTGGTCCTGTTGCTGGTGAGCGGCGTGATTATCTGG…
NC_013654.1_cds_WP_000343172.1_3251	ATGGATGAATTCAAACCAGAAGACGAGCTGAAACCCGATCCCAGCGATCGTCGTACTGGTCGTTCTCGTCAATCTTCTGAACGTTCTGAGCGTACTGAACGTGGCGAACCGCAGATCAATTTTGATGATATTGAACTTGATGACACTGACGATCGCCGTCCGACTCGTGCGCAAAAAGCGCGTAATGAGGAACCGGAAATCGAAGAAGAAATTGACGAATCCGAAGATGAAACCGTGGATGAAGAGCGCGTAGAGCGTCGTCCGCGTAAGCGTAAAAAAGCAGCCAGTAAACCCGCTTCTCGTCAGTATATGATGATGGGTGTCGGCATTCTGGTTCTACTGCTGTTGATCATCGGTATCGGTTCTGCGCTAAAAGCCCCCTCGACCTCTTCCAGCGAT…
NC_013364.1_cds_WP_001058323.1_1076	ATGAATAACGAGGAAACATTTTACCAGGCCATGCGGCGTCAGGGCGTTACCCGGCGCAGCTTTCTCAAATATTGTAGTCTGGCTGCCACGTCGCTGGGATTAGGCGCGGGAATGGCACCAAAGATTGCCTGGGCGCTGGAGAACAAACCCCGCATTCCGGTGGTATGGATCCACGGTCTGGAATGCACCTGCTGTACCGAATCTTTTATCCGCTCCGCTCACCCACTGGCGAAGGACGTCATCCTTTCCCTGATTTCCCTCGATTATGACGATACTTTGATGGCTGCCGCCGGAACCCAGGCGGAAGAAGTCTTCGAAGACATCATCACGCAATACAATGGCAAATATATCCTCGCAGTAGAAGGTAATCCGCCGCTGGGCGAGCAGGGGATGTTCTGT…
NC_013364.1_cds_WP_001341242.1_172	ATGTTGTCTGCTACTCAACCACTTAGCGAAAAATTGCCAGCGCATGGCTGCCGTCATGTTGCGATCATTATGGACGGCAATGGTCGCTGGGCAAAAAAGCAAGGGAAGATTCGTGCCTTTGGGCATAAAGCCGGGGCAAAATCCGTCCGCCGGGCTGTCTCTTTTGCGGCCAACAACGGTATTGAGGCGTTAACGCTGTATGCCTTTAGTAGTGAAAACTGGAACCGACCAGCGCAGGAAGTCAGTGCGTTAATGGAACTGTTTGTGTGGGCGCTCGATAGCGAAGTAAAAAGTCTGCACCGACATAACGTGCGTCTGCGTATTATTGGCGATACCAGTCGCTTTAACTCGCGTTTGCAAGAACGTATTCGTAAATCTGAAGCGCTAACAGCCGGGAAT…
NC_012892.2_cds_WP_000781888.1_1753	ATGAAAATGATTGAAGTTGTTGCCGCCATCATTGAACGTGATGGCAAAATTTTACTCGCGCAACGCCCCGCCCAGAGCGATCAGGCGGGATTATGGGAGTTTGCCGGTGGTAAAGTCGAGCCGGATGAAAGTCAGCGGCAGGCGCTGGTGCGTGAGTTACGCGAAGAACTGGGCATCGAAGCAACTGTGGGTGAATATGTTGCCAGCCATCAGCGAGAAGTTTCGGGGCGGATTATCCATCTTCATGCCTGGCACGTACCCGACTTCCACGGGACGTTACAGGCACATGAACATCAGGCGCTGGTCTGGTGCTCACCTGAAGAGGCGCTGCAATATCCGCTGGCCCCTGCTGACATTCCATTATTAGAGGCGTTTATGGCTTTACGCGCCGCCAGACCA…
NC_013654.1_cds_WP_000045978.1_3444	ATGTCGAAAAGCAATCCGTCTGAAGTGAAATTAGCCGTACCGACATCCGGTGGCTTTTCCGGGCTGAAATCACTGAATTTGCAGGTCTTCGTGATGATTGCAGCTATCATCGCAATCATGCTGTTCTTTACCTGGACCACCGATGGTGCCTACTTAAGCGCCCGTAACGTCTCCAACCTGTTACGCCAAACCGCAATTACCGGCATCCTCGCGGTAGGAATGGTGTTCGTCATAATTTCTGCTGAAATCGACCTTTCCGTCGGCTCAATGATGGGGCTGTTAGGTGGCGTCGCGGCGATTTGTGACGTCTGGCTAGGCTGGCCTTTGCCACTTACCATCATTGTGACGTTGGTTCTGGGACTGCTTCTCGGAGCCTGGAACGGATGGTGGGTCGCGTAC…
NC_004431.1_cds_WP_001192298.1_3595	ATGCAAAGCGTTACCCCAACATCGCAATACCTGAAGGCGCTCAATGAAGGCAGCCATCAACACGACGACGTTCAAAAAGAGGCCGTCAGCCGCCTGGAAATTATTTATCAGGAACTCATCAATAGCACGCCACCAGCCCCCAGGACGAGTGGGCTAATGGCGCGGGTCGGTAAGCTGTGGGGTAAACGCGAAGACACAAAGCATATGCCAGTGCGTGGCTTATATATGTGGGGCGGTGTAGGACGCGGGAAAACCTGGCTGATGGACCTTTTCTATCAAAGTCTGCCGGGAGAGCGGAAACAGCGCCTGCACTTTCATCGTTTTATGCTGCGGGTGCACGATGAGCTGACCGAATTACAAGGCCAAAGCGATCCGCTGGAAATTATTGCCGATCGCTTT…
NC_002695.2_cds_NP_312443.2_4267	GTGGACCCTGTATTCTCTATCGGTATCTCATCATTATGGGATGAGCTGCGACATATGCCAGCAGGCGGCGTCTGGTGGTTTAACGTCGATCGCCATGAAGATGCTATCAGTCTGGCGAATCAAACAATTGCATCCCAGGCTGAAACCGCACACGTCGCGGTCATTAGCATGGACAGCGATCCGGCGAAAATCTTTCAATTAGATGATTCTCAAGGGCCGGAAAAAATAAAATTATTTTCAATGCTAAATCATGAAAAAGGTCTATACTATTTGGCCCGTGATTTGCAGTGTTCTATTGATCCCCATAATTACCTTTTTATTCTTGTTTGCGCAAATAACGCATGGCAAAACATTCCTGCCGAGCGGCTGCGCTCATGGTTGGATAAAATGAATAAATGG…
NC_011415.1_cds_WP_001348108.1_1404	ATGTTGACTTTTTGGGTCGGTTTTGTTGCGGGATGCACACCTTTACACCCTTCAGATTGCCACAAAACTACTGCTACAGGTAGTTGCAGTTCAGGACGCTGGGATGATCAGGATGAATGGGGGGCGCAAGCGCGGGGAATCAGAGCTGCAATTAATGCCAAACTTGATGAGCCGCATAACTGGAAAGGGAAAAAATGCAGGTTGCATATGGAATTCTCTCAGGATGGCACGGCGTTAAAAATATCTACCAGTAACGGTGATAAAGCCTATTGCGAAGCGATAAAGTCCGCAGCTCATAAAGCCAAATTTCCGGCCTTCAACAATCCGGAAGTCTACAGAGATTTTCAGAAATCTGGCTTTGACATGCGAGGTTAG
NC_013353.1_cds_WP_000436915.1_967	ATGGAACAGCTGCGTGCCGAATTAAGCCATTTACTGGGCGAAAAACTCAGTCGTATTGAGTGCGTCAATGAAAAAGCGGATACGGCGTTGTGGGCTTTGTATGACAGCCAGGGAAACCCAATGCCGTTAATGGCAAGAAGCTTTAGTACGCCCGGAAAAGCCCGACAACTGGCATGGAAAACCACCATGCTGGCAAGAAGTGGGACTGTCCGTATGCCGACTATTTATGGTGTGATGACGCATGAAGAACACCCCGGCCCTGATGTCCTGCTACTGGAGCGGATGCGTGGTGTTTCGGTGGAGGCACCAGCCCGAACACCAGAACGCTGGGAACAGCTCAAAGACCAAATCGTTGAAGCCTTACTGGCCTGGCACCGTCAGGACAGTCGCGGTTGCGTC…
NC_013353.1_cds_WP_001149732.1_908	ATGCAGTGCGCACTTTACGACGCGGGTCGCTGTCGTTCCTGTCAGTGGATAACGCAGCCGATTCCAGAGCAACTCTCCGCTAAAACCGCCGATCTTAAAAATCTGCTCGCCGATTTTCCGGTTGAGGAATGGTGCGCGCCGGTGTCAGGCCCGGAACAAGGGTTTCGTAATAAAGCCAAAATGGTGGTGAGTGGTAGCGTTGAAAAACCACTGCTCGGTATGCTGCATCGCGACGGCACACCAGAAGACCTTTGTGACTGCCCGCTTTATCCTGCCTCATTTGCGCCCGTTTTTGCGGCGCTAAAACCGTTTATCGCCCGTGCGGGGCTGACACCCTACAACGTGGCGCGTAAGCGTGGCGAACTGAAATACATTCTGCTGACTGAAAGCCAGAGCGAT…
NC_004431.1_cds_WP_001255186.1_891	ATGAGAAGAGTCTTCTGGCTGGTCGCTGCCGCTCTGTTACTGGCAGGGTGCACAGGCGAAAAAGGCATTGTCGAGAAAGAGGGATATCAGCTTGATACCCGACGCCAGGCGCAGGCGGCGTATCCGCGCATTAAAGTGCTGGTGATCCACTACACCGCAGATGATTTTGATAGCTCGCTGGCGACACTGACCGATAAGCAGGTCAGCTCGCATTATCTGGTCCCTGCGGTGCCACCGCGATACAACGGTAAACCGCGCATCTGGCAACTGGTGCCGGAACAAGAACTGGCCTGGCATGCGGGGATTAGCGCCTGGCGCGGGGCAACGCGCCTTAACGACACCTCTATTGGCATTGAGCTGGAAAACCGTGGCTGGCAAAAATCGGCGGGAGTGAAATAT…
NC_013364.1_cds_WP_000818367.1_2654	ATGGCAGAAAAAAAGATGACTGACTGGCATCGCAAGGTGCTGTGCAACTTTGATAATGCCTGGTCAGCAACGCAGGATATGCGTGAGCAGATTATTGAGGCTCAACGTTTCGTCCGGGTATCCGGCGCACAGTGGGAAGGCAGCACAAACGCTGGTTACTCATTTGATGAAGGCAGGTTTGAGCATTACCCGCGCTTTGAACTGAATAAGATTGCCCGTGAATGTGATCGCATCATTGGCGAGTATCGACAGAATCGCATCAGCGTTAAATTCAGGCCGAAGGACGATAAGGCATCGGAAGCGTTAGCCGAAAAGATGAATGGTAAATTCCGCGCTGACTATCAGGAAACATCCGGTGGTGAAGCGTGTGATAACGCATTTGATGATGCTGTAACGGGC…
NC_013364.1_cds_WP_001295467.1_3157	ATGCAAAAGCAAGCTGAGTTGTATCGTGGTAAAGCGAAAACCGTATACAGCACGGAAAACCCGGACCTGTTGGTGCTCGAATTCCGCAATGATACGTCAGCAGGGGATGGTGCGCGCATTGAGCAGTTTGATCGCAAAGGTATGGTGAACAACAAGTTCAATTACTTCATTATGAGCAAACTGGCTGAAGCGGGTATCCCGACTCAAATGGAGCGTCTGCTCTCCGATACCGAATGTCTGGTGAAAAAGCTGGATATGGTGCCGGTTGAGTGTGTCGTGCGTAACCGTGCTGCTGGCTCTCTGGTGAAACGTCTTGGAATCGAAGAAGGTATTGAGCTGAACCCGCCGCTGTTCGATCTGTTCCTGAAAAACGACGCCATGCACGATCCGATGGTCAAC…
NC_013364.1_cds_192	ATGGATAAACCAAAGGCGTACTGCCGCCTGTTTCTCCCCAGCTTTCTTTTACTTTCGGCTTGTACCGTTGATATCAGCCAGCCAGACCCATCAGCCACAGCAGTAGATGCCGAGGCAAAAACATGGGCTGTCAAATTCCAGCATCAAAGCTCTTTCACCGAACAATCAATAAAAGAAATAACGGCACCTGATCTCAAACCCGGCGATTTGCTGTTCTCCTCAAGCCTTGGGGTAACCTCATTTGGAATCCGCGTCTTCAGCACTTCCTCTGTGAGTCACGTTGCAATCTTTCTGGGTGATAATAACGTTGCAGAAGCGACAGGCGCTGGCGTCCAGATTGTTTCCCTTAAAAAAGCGATGAAGCATAGTGATAAGCTTTTCGTCTTACGAGTCCCGGAT…
NC_004431.1_cds_WP_000131702.1_680	ATGACTGATAACAATACCGCCCTAAAGAAAGCTGGCCTGAAAGTAACGCTTCCTCGCTTGAAAATCCTGGAAGTTCTTCAGGAGCCGGACAACCATCACGTCAGTGCGGAAGATTTATACAAACGTCTGATCGATATGGGTGAAGAAATTGGTCTGGCTACGGTATATCGCGTACTGAACCAGTTTGACGACGCTGGTATCGTCACCCGCCACAATTTTGAAGGCGGTAAATCCGTATTTGAACTGACACAGCAACATCACCACGATCACCTGATCTGCCTCGACTGCGGTAAGGTTATCGAATTTAGTGATGATTCCATCGAAGCGCGTCAGCGTGAAATCGCCGCAAAACATGGCATTCGCCTGACTAACCACAGTCTCTATCTTTACGGTCACTGT…
NC_013654.1_cds_WP_000416385.1_4179	ATGGAAAAGACATATAACCCACAAGATATCGAACAGCCGCTTTACGAGCACTGGGAAAAGCAGGGCTACTTTAAGCCTAATGGCGATGAAAGCCAGGAAAGTTTCTGCATCATGATCCCGCCGCCGAACGTCACCGGCAGTTTGCATATGGGTCACGCCTTCCAGCAAACCATCATGGATACCATGATCCGCTATCAGCGCATGCAGGGCAAAAACACCCTGTGGCAGGTCGGTACTGACCACGCCGGGATCGCTACCCAGATGGTCGTTGAGCGCAAGATTGCCGCAGAAGAAGGTAAAACCCGTCACGACTACGGCCGCGAAGCTTTCATCGACAAAATTTGGGAATGGAAAGCGGAATCCGGCGGCACCATTACCCGTCAGATGCGCCGTCTCGGC…
NC_011415.1_cds_WP_001270740.1_914	ATGCGCTACAGCAAATTGACAATGCTTATCCCCTGCGCACTGCTCCTCAGTGCCTGCACCACAGTCACTCCAGCTTATAAAGATAACGGCACACGCAGTGGTCCTTGCGTTGAAGGAGGCCCGGATAACGTGGCCCAGCAATTTTATGACTACCGCATTTTGCACCGCAGCAACGACATCACCGCCTTGCGCCCTTATCTGAGCGACAAACTGGCGACACTGCTTAGCGATGCCTCCCGGGATAATAACCATCGGGAACTACTGACCAACGATCCATTCTCCAGTCGCACAACCTTGCCAGAGAGCGCCCGTGTTGCCAGTGCCTCAACAATCCCGAATCGTGATGCGCGAAATATTCCTCTGCGTGTGGATCTAAAACAGGGTGATCAGAGCTGGCAG…
NC_013364.1_cds_WP_000953353.1_4241	ATGCTCTCCACACTCCGCCGCACTCTATTTGCGCTGCTGGCTTGTGCGTCTTTTATCGTCCATGCCGCTGCACCAGATGAAATCACCACCGCCTGGCCGGTGAATGTCGGGCCACTAAACCCGCACCTTTACACGCCTAACCAGATGTTCGCCCAGAGCATGGTTTATGAACCATTGGTGAAATATCAGGCAGACGGTTCGGTGATCCCGTGGCTGGCAAAAAGCTGGACTCATTCAGAAGATGGTAAAACCTGGACCTTCACCCTGCGTGATGACGTGAAATTCTCCAACGGTGAACCGTTCGATGCCGAGGCGGCGGCAGAAAACTTCCGCGCAGTGCTCGATAACCGTCAACGTCACGCCTGGCTGGAGCTGGCAAACCAGATTGTTGATGTTAAA…
NC_008253.1_cds_WP_001297709.1_3331	GTGAATAATAACCTGCAAGGAGACGCTATCGCAGCTGCGATAGATGTCCTCAATGAAGAACGTGTCATCGCCTATCCAACGGAAGCCGTTTTCGGTGTCGGGTGCGATCCTGATAGCGAAACAGCAGTGATGCGACTGTTGGAGTTAAAACAGCGTCCGGTTGATAAGGGGCTGATTCTAATCGCCGCAAATTACGAGCAGCTTAAACCCTATATTGATGACACCATGCTGACTGACGCGCAGCGTGAAACTATATTTTCTCGCTGGCCAGGTCCTGTCACCTTTGTTTTTCCCGCGCCTGCGACAACACCGCGCTGGTTGACGGGCCGCTTTGATTCGCTTGCTGTACGAGTCACCGACCATCCGTTGGTGGTTGCTTTGTGCCAGGCTTATGGTAAA…
NC_011415.1_cds_WP_000836059.1_1684	ATGAAAAGCATATTAATTGAAAAACCGAATCAACTGGCGATTGTCGAACGTGAAATACCCACCCCGTCAGCGGGTGAAGTACGAGTAAAAGTGAAACTTGCCGGAATTTGTGGTTCAGATAGCCATATTTATCGTGGGCATAATCCTTTTGCGAAATATCCGCGCGTCATTGGTCATGAATTCTTTGGCGTCATTGATGCAGTGGGTGACGGCGTGGAAAGCGCCAGAGTCGGTGAACGTGTTGCTGTCGATCCGGTGGTCAGCTGTGGGCATTGCTATCCGTGCTCTATAGGTAAACCGAACGTTTGTACGACACTGGCTGTTTTAGGTGTGCACGCTGACGGTGGTTTCAGTGAATATGCCGTGGTTCCGGCAAAAAATGCGTGGAAAATTCCTGAA…
NC_013353.1_cds_WP_000932839.1_4428	GTGCTCAACAAACTCTCCTTACTGCTGAAAGACGCAGGTATTTCGCTTACCGATCACCAGAAAAACCAGCTTATTGCCTACGTGAATATGCTGCATAAATGGAACAAAGCGTACAACCTGACTTCGGTCCGCGATCCTAATGAGATGCTGGTACGCCATATTCTCGATAGCATTGTGGTGGCACCGTATCTGCAAGGTGAACGGTTTATCGATGTCGGCACCGGTCCTGGACTGCCTGGCATTCCACTCTCTATCGTGCGTCCTGAAGCCCATTTCACTCTGTTGGATAGCCTTGGTAAACGCGTGCGTTTCCTTCGTCAGGTGCAACATGAGCTTAAACTGGAGAATATTGAGCCAGTACAGAGCAGGGTAGAAGAGTTTCCTTCAGAGCCGCCATTT…
NC_007946.1_cds_WP_001350842.1_4018	ATGAATATAAAAATTGCTGCTTTAACGCTGGCTATTGCCAGCGGTATTTCTGCTCAGTGGGCCATAGCAGCGGATATGCCAGCCAGCCCGGCACCCACTATTCCGGTTAAACAGTATGTGACTCAGGTCAATGCCGATAACAGCGTGACCTTTCGCTACTTTGCCCCTGGGGCAAAAAATGTCTCCGTAGTGGTGGGTGTTCCGGTTCCGGATAATATTCACCCGATGACCAAAGACGAAGCGGGAGTCTGGTCGTGGCGCACACCTGTCCTGAAAGGCAACCTGTACGAATATTTTTTCAATGTTGATGGTGTACGCAGCATTGATACAGGTACAGCAATGACTAAACCTCAGCGCCAGGTTAACTCCAGTATGATTCTGGTGCCAGGCAGTTATCTG…
NC_013353.1_cds_WP_000193844.1_981	ATGACTCAACAGCCACAAGCCAAATACCGTCACGATTATCGTGCGCCGGATTACCAGATTACTGATATTGACTTGACCTTTGACCTCGACGCGCAAAAGACGGTCGTTACCGCGGTCAGCCAGGCTGTCCGTCATGGTGCATCAGATGCTCCGCTTCGTCTCAACGGCGAAGACCTCAAACTGGTTTCTGTTCATATTAATGATGAGCCGTGGACCGCCTGGAAAGAAGAAGAGGGCGCACTGGTCATCAGTAATTTGCCGGAGCGTTTTACGCTTAAGATCATTAATGAAATAAGCCCGGCGGCGAATACGGCGCTGGAAGGGCTTTATCAGTCAGGCGATGCGCTTTGCACCCAGTGTGAAGCCGAAGGTTTCCGCCATATTACGTATTATCTCGAC…
NC_007779.1_cds_WP_001295271.1_3216	ATGAAAAAACAAACCCAGCTGTTGAGTGCATTAGCGTTAAGTGTCGGGTTAACTCTCTCGGCGTCATTTCAGGCCGTCGCGTCGATTCCAGGCCAGGTTGCCGATCAGGCCCCTCTCCCCAGTCTGGCTCCAATGCTGGAAAAAGTGCTTCCGGCAGTGGTGAGCGTACGGGTGGAAGGAACGGCCAGTCAGGGACAGAAAATCCCGGAAGAATTCAAAAAGTTTTTTGGTGATGATTTACCGGATCAACCTGCACAACCCTTCGAAGGTTTAGGCTCCGGTGTCATCATCAACGCCAGTAAAGGCTATGTGCTGACCAACAACCATGTGATTAATCAGGCACAGAAAATCAGTATTCAGCTCAATGATGGGCGCGAGTTTGATGCAAAACTGATTGGT…
NC_007779.1_cds_WP_001174940.1_1682	GTGCAGAAGTATATCAGTGAAGCGCGTCTGTTATTAGCATTAGCAATCCCGGTGATTCTCGCGCAAATCGCCCAAACTGCGATGGGTTTTGTCGATACCGTGATGGCGGGCGGCTATAGTGCCACCGACATGGCGGCGGTCGCTATCGGTACTTCTATCTGGCTTCCGGCGATCCTCTTTGGTCACGGACTGCTGCTGGCATTAACGCCGGTTATCGCGCAATTAAATGGTTCCGGTCGACGTGAGCGCATTGCGCATCAGGTGCGACAAGGTTTCTGGCTGGCAGGTTTTGTTTCCGTTCTCATTATGCTGGTGCTGTGGAATGCAGGTTACATTATCCGCTCCATGGAAAACATCGATCCGGCTCTGGCGGACAAAGCCGTGGGTTATCTGCGTGCG…
NC_011415.1_cds_WP_000091838.1_1700	GTGAGCCGTACTACAACTGTTGATGGCGCTCCGGCAAGCGACACTGACAAGCAAAGCATTTCTCAGCCAAATCAATTTATTAAACGCGGTACGCCGCAATTTATGCGCGTCACCCTGGCGCTGTTCTCTGCCGGACTGGCAACCTTCGCACTTCTCTATTGTGTGCAACCTATCCTTCCGGTGCTTTCGCAGGAGTTTGGCTTAACGCCCGCGAACAGTAGTATTTCACTGTCCATTTCCACGGCGATGTTGGCTATTGGTTTGCTGTTTACTGGCCCCCTATCCGATGCCATTGGTCGCAAACCAGTGATGGTCACGGCGCTACTGTTGGCCTCCATTTGTACGTTACTTTCGACAATGATGACCAGCTGGCACGGCATTTTGATTATGCGCGCCTTG…
NC_011415.1_cds_WP_000995994.1_904	GTGAATGACGCTATCCCTCGCCCGCAGGCGAAAACCCGTAAGGCGCTGACGCCGCTATTAGAAATCCGCAACCTCACCAAATCCTACGATGGTCAACATGCGGTGGATGATGTCAGCCTGACCATCTACAAAGGTGAAATCTTCGCGCTGCTGGGCGCATCCGGCTGTGGCAAGTCCACGCTGCTGCGTATGCTGGCAGGTTTCGAACAACCTTCTGCCGGACAGATAATGCTTGATGGCGTCGATTTGTCACAGGTGCCGCCTTACCTGCGCCCCATCAATATGATGTTTCAGTCTTACGCGCTGTTTCCGCATATGACCGTGGAACAGAACATCGCTTTTGGCCTGAAACAGGACAAACTACCGAAAGCGGAAATTGCCAGTCGGGTCCATGAGATG…
NC_011415.1_cds_WP_000589310.1_1124	GTGATTAAATTTCTCTCTGCATTAATTCTTCTACTGGTCACGACGGCGGCTCAGGCTGAGCGTATTCGCGATCTCACCAGTGTTCAGGGGGTAAGGCAAAACTCACTGATTGGCTATGGTCTGGTGGTGGGGCTGGATGGCACCGGTGACCAGACAACCCAGACGCCGTTTACCACACAAACGCTTAATAACATGCTCTCACAGCTGGGAATTACCGTTCCGACGGGCACCAATATGCAGCTAAAAAACGTCGCTGCGGTAATGGTGACAGCGTCACTTCCTCCGTTTGGACGTCAGGGGCAAACCATCGATGTGGTGGTTTCTTCCATGGGAAATGCCAAAAGCTTGCGTGGAGGTACGTTGTTGATGACGCCGCTTAAGGGCGTTGACAGTCAGGTG…
NC_013364.1_cds_WP_122993423.1_4194	ATAATGCAAAACAGAAAATGGATTTTGTCCTCGCTGGTAATGACTTTTTTCGGCATCCCCATACTGACGCAATTTTTGGCGGCGGTTGTTGCTATGCTGGGTGTCGGACTTGCCGGTATTATTGAAGTTTGTAATATCCTTATCACGCCAACAAGTTACCTTCTGCTCAACATTTTTATGCTGGCGCTGGGCGCATTAATGCTATTTTTCTCGGGGCGAGTATGGGCAGGCGATAGTGCACCAGAAAAAAGAGAAATAGCCGTCTGGCGACAATGTCTTTTTTTAGTACCCGGTTTATTAATCCTGGTTGGCTGGATAATCGCGCTGCATCTGGCAGATTATCAATTTCACCAGATGGGATCGGGTTGGTTGGCTGATCTTATGCTCCCCTGGCTGGGC…
NC_013353.1_cds_WP_001287005.1_2002	ATGTCAGACTATCAAATGTTTGAAGTACAGGTGAGTCAGGTGGAACCGCTTACCGAACAGGTGAAACGCTTCACGCTGGTGGCAACCGATGGCAAACCGCTGCCTGCGTTCACCGGAGGAAGTCACATCATTGTGCAGATGAGCGATGGTGATAACCAGTACAGCAATGCGTATTCACTACTGAGTTCGCCGCATGACACCTCTTGTTATCAGATTGCCGTTCGGCTGGAGGAAAACTCGCGCGGCGGTTCCCGCTTTTTGCATCAGCAGGTAAAAGTGGGCGATCGGTTAACGATTTCAACGCCTAATAACCTGTTTGCGCTAATTCCCTCAGCCAGAAAGCATCTGTTTATCGCGGGCGGTATTGGTATCACCCCTTTCCTGTCGCACATGGCAGAG…
NC_008253.1_cds_WP_001298043.1_4437	ATGGAAAAGCATTATGTTGGTTCTGAAATTGGACAACTATGCAGCGTTATGTTGCATCGCCCAAATCTCAGTCTGAAACGTCTAACACCATCCAATTGCCAGGAGTTGTTATTTGACGATGTATTGTCCGTTGAGCGGGCAGGTGAAGAGCATGATATTTTCGCCAATACGCTGCGCCAGCAAGGGATAGAAGTTCTGTTACTCACTGATTTACTAACACAAACATTGGATATCCCGGAAGCCAAAAGCTGGTTACTGGAAACACAAATATCAGATTACCGACTCGGCCCTACGTTTGCTACTGACGTCCGCACCTGGCTTGCAGAGATGTCACACCGGGACCTTGCTCGTCATTTAAGTGGTGGGCTGACTTATAGTGAAATTCCCGCCTCAATTAAA…
NC_004431.1_cds_WP_000002907.1_4495	ATGGCCAATAATACCACTGGATTCACCCGAATTATCAAAGCTGCTGGCTATTCCTGGAAAGGTTTACGCGCTGCATGGATCAACGAAGCGGCATTCCGTCAGGAAGGTGTAGCGGTATTGTTAGCGGTGGTTATCGCCTGCTGGCTGGATGTGGACGCGATTACCCGCGTGCTGCTTATCAGCTCCGTGATGCTGGTGATGATTGTGGAAATTCTCAATAGCGCCATCGAAGCTGTGGTTGACCGAATTGGCTCTGAATACCATGAGCTTTCCGGACGCGCTAAAGATATGGGATCTGCCGCAGTGCTGATTGCCATTATCGTCGCCGTGATTACCTGGTGCATCCTGTTATGGTCGCATTTTGGATAA
NC_008253.1_cds_WP_000019588.1_1806	ATGTCTCACCGCGACACGCTATTTTCTGCCCCTATCGCCAGACTGGGCGACTGGACCTTTGATGAACGGGTAGCTGAAGTCTTCCCGGATATGATCCAGCGTTCCGTTCCCGGCTATTCCAATATTATTTCCATGATTGGTATGTTAGCCGAGCGCTTCGTTCAACCTGGTACGCAGGTTTACGATCTGGGTTGTTCTCTGGGCGCGGCGACGCTCTCGGTGCGTCGCAACATTCATCATGATAATTGCAAAATTATTGCCATCGACAACTCCCCGGCGATGATTGAACGCTGCCGTCGTCATATTGACGCCTATAAAGCCCCTACGCCAGTAGACGTTATTGAAGGTGATATTCGCGATATCGCCATTGAAAACGCATCGATGGTGGTGCTGAATTTT…
NC_008253.1_cds_WP_001275702.1_4139	ATGAGTGCGAATACCGAAGCTCAAGGAAGCGGGCGCGGCCTGGAAGCGATGAAGTGGGTCGTTGTGGTGGCATTGCTCCTGGTAGCGATTGTCGGCAACTACCTTTATCGCGACATTATGCTGCCGCTGCGTGCGCTGGCCGTAGTAATTCTGATTGCTGCAGCGGGTGGTGTCGCGCTGTTAACGACAAAAGGTAAAGCTACCGTTGCTTTTGCCCGTGAAGCGCGTACCGAAGTCCGTAAGGTCATTTGGCCGACTCGCCAGGAAACATTGCACACCACGCTGATTGTGGCTGCGGTTACCGCAGTAATGTCACTGATCCTGTGGGGACTGGATGGTATTCTGGTTCGCCTGGTATCCTTTATCACTGGCCTGAGGTTCTGA
NC_002695.2_cds_NP_309538.1_1431	ATGGAAACCGTATCTGACGCACTGAAAGCACTGAAAAGAGCCTCTTCACATGTGGTGGCAGCTCGCCTTGGAATTAGTCGTGAAGAGGCTGTCAACGAACTGTGGAAACTGAAACGCCGTGGAGAAGCGGATAACAAGGGGGCGATATGGTGGCTGACTCAGGCTGGTGAAAGTGAACCGGTGTCACCGGTACCGAAAGTGACGGCGCAAATGCTGACAGAGGCGATTGAACAACATGGCCCACAAACGGCGGATGAACTGGCATTGATGTTCGGAATTACCTCCCGCCGGGCGAATTCATCGCTGGCAATGGCAATCAGCAAAGGGTGTCTGATTCGCGTGAATCAGGATGGTAAATTTCGTTACTGCATACCGGGCGTTGATTTACCGGCAGAGCCG…
NC_013353.1_cds_WP_001069341.1_4121	ATGAACCCGCCAATTAATTTTTTGCCCTGGCGACAGCAACGCCGGACCGCTTTTCTGCGTTTCTGGTTGCTGATGTTCGTTGCGCCTCTGCTGCTGGCCGTCGGGATAACGCTAATACTGCGTCTGACAAGCAGCGCCGAAGCTCGCGTAGACGCCGTTTTGCTTCAGGGGGAACAACAACTCGCCCACAGCTTACAGATAACGAAACCACGTTTGCTGGAGCGCCAACAAATTCGTGAGCAGCGTTTGCAAAGGCAGCGCCAGCGACAATTTACCCGCGACTGGCAATCTGCGCTGGAAGCACTGGCGGCTCTTTTACCTGAACACGCCTGGCTGACAACGATAAGCTGGCAGCAGGGAACGCTGGAGATCAAGGGGCTTACAACAAGCATTACCGCG…
NC_007779.1_cds_WP_000510991.1_3222	ATGGGTATTTTCTCCATTGCTAACCAACATATTCGCTTTGCGGTAAAACTGGCGACCGCCATTGTACTGGCGCTGTTTGTTGGCTTTCACTTCCAGCTGGAAACGCCACGCTGGGCGGTACTGACAGCGGCGATTGTTGCCGCCGGTACGGCCTTTGCTGCGGGAGGTGAACCGTATTCTGGCGCTATTCGCTATCGTGGCTTTTTGCGCATCATCGGCACATTTATTGGCTGTATTGCCGGACTGGTGATCATCATTGCGATGATCCGCGCACCATTATTGATGATTCTGGTGTGCTGTATCTGGGCCGGTTTTTGTACCTGGATATCCTCGCTGGTACGAATAGAAAACTCGTATGCGTGGGGGCTGGCCGGTTATACCGCGCTGATCATTGTGATC…
NC_012892.2_cds_WP_001295269.1_3799	ATGCTCTATATCTTTGATTTAGGTAATGTGATTGTCGATATCGACTTTAACCGTGTGCTGGGAGCCTGGAGCGATTTAACGCGTATTCCGCTGGCATCGCTTAAGAAGAGTTTTCATATGGGGGAGGCGTTTCATCAGCATGAGCGTGGGGAAATTAGCGACGAAGCGTTCGCAGAGGCGCTGTGTCATGAGATGGCTCTACCGCTAAGCTACGAGCAGTTCTCTCACGGCTGGCAGGCGGTGTTTGTTGCGCTGCGCCCGGAAGTGATCGCCATCATGCATAAACTGCGTGAGCAGGGGCATCGCGTGGTGGTGCTTTCCAATACCAACCGCCTGCATACCACCTTCTGGCCGGAAGAATACCCGGAAATTCGTGATGCTGCTGACCATATCTATCTG…
NC_013364.1_cds_WP_000988693.1_3626	ATGATGACATTGCCCTACCCATATTCTTCCTCCGCACGCTTTTACGCACTGCGCCTCCTCCCCGGGCAGGAAGTTTTTTCCCAGCTACACGCTTTTGCACAGCAGCATCAACTTCATGCCGCCTGGATTGCAGGCTGTACCGGTAGCCTGACTGACGTCGCCTTGCGCTATGCCGGGCAAGAAGGCACCACGCTCCTGAACGGTACATTCGAAGTGATCTCACTAAACGGCACGCTGGAACAGAGTGGTGAGCATCTTCATCTCTGCGTTTCCGATCCACACGGCACGATGCTTGGCGGTCATATGATGCCCGGCTGTACCGTGCGGACCACGCTTGAACTGGTGATCGGTAGCCTTGAGGAACTGGCGTTTAGCCGCCAACCTTGCGCGCTTTCTGGT…
NC_008253.1_cds_WP_011579171.1_2739	ATGCGTATAATCCTTTTTCTACTCACTTTATGGTGCCTTCCTGTGCTTGCCCAGCAAATTGCTGTGCCGGAGCTGCGCCAACAGGTGACCGATATTACTGGTACCTTAAGCACGTCTGAACAACAATCACTAACACAACAGCTGCAGGATATTACACAAAAAACACGGGCACAGGTCGCTGTATTAATAGTGCCATCCACCGGAGACGATTCTATTGAACAATATGCTACAAGAGTTTTTGACAATTGGCGTTTAGGAGATGCCAAACGCAATGATGGGATACTGATCATTGTTGCCTGGTCGGATCGCACTGTCCGCATCCAGGTAGGTTATGGGCTGGAAGAAAAGGTAACCGACGCTCTGGCTGGAGATATCATCCGTAGCAACATGATACCCGCA…
NC_013364.1_cds_WP_001203437.1_3296	ATGCGCTGTAAAACGCTGACTGCTGCAGCAGCAGTACTATTGATGTTGACCGCAGGCTGTTCCACTCTGGAGCGAGTGGTTTACCGTCCTGACATCAACCAGGGGAACTATCTGACCGCTAACGACGTATCCAAAATACGTGTTGGCATGACGCAACAACAAGTTGCGTACGCATTGGGTACACCGCTGATGTCCGATCCATTTGGTACGAATACCTGGTTCTATGTCTTCCGCCAGCAACCAGGTCATGAAGGTGTAACGCAGCAAACGCTGACGCTGACCTTTAACAGTAGCGGTGTGTTGACCAATATTGATAACAAACCTGCGCTGAGTGGTAACTAA
NC_013353.1_cds_WP_000105865.1_5259	ATGTCCACATTACGCCTGCTCATCTCTGACTCTTACGACCCGTGGTTTAACCTGGCGGTGGAGGAGTGTATTTTTCGCCAGATGCCCGCCACGCAGCGCGTTCTGTTTCTCTGGCGCAATGCCGACACGGTAGTGATTGGTCGCGCGCAGAACCCGTGGAAAGAGTGTAATACCCGGCGGATGGAAGAAGATAACGTCCGCCTGGCACGGCGCAGTAGCGGTGGCGGCGCGGTGTTCCACGATCTCGGCAATACCTGCTTTACCTTTATGGCTGGCAAGCCGGAGTACGATAAAACCATCTCCACGTCGATTGTGCTCAATGCGCTGAACGCGCTTGGCGTCAGCGCCGAAGCGTCCGGGCGTAACGATCTGGTGGTGAAAACCGCCGAAGGTGACCGC…
NC_012892.2_cds_WP_000895624.1_2697	ATGTTATTTGCATGGATAACCGATCCTAACGCCTGGCTTGCGCTCGGTACGCTGACGCTGCTGGAGATCGTTCTTGGGATCGACAATATTATTTTCCTTTCTCTGGTGGTGGCAAAGCTTCCCACAGCACAACGTGCTCATGCGCGCCGTCTGGGGTTGGCGGGAGCCATGGTTATGCGTCTGGCGCTGCTGGCATCAATCGCCTGGGTTACGCGCCTGACGAATCCGCTTTTTACAATATTCAGTCAGGAAATTTCCGCCCGTGATTTGATTCTGCTTCTGGGTGGCTTGTTCCTTATCTGGAAAGCCAGCAAGGAAATCCACGAATCCATTGAAGGTGAAGAAGAAGGGCTGAAAACACGCGTTTCATCATTCCTCGGCGCTATCGTGCAGATTATG…
NC_007946.1_cds_WP_000538188.1_4771	ATGGGTGTGATCGAATTTCTGTTAGCGTTGGCGCAGGATATGATCCTCGCCGCCATTCCTGCGGTCGGCTTTGCGATGGTGTTCAACGTTCCCGTTCGAGCGTTACGCTGGTGTGCGCTGCTTGGTGCGATAGGTCATGGTTCCCGAATGATCTTAATGACCAGCGGGCTGAATATTGAATGGTCAACCTTTATGGCCTCTATGCTGGTCGGCACCATTGGTATTCAATGGTCGCGCTGGTATCTGGCGCATCCGAAAGTGTTTACCGTGGCGGCTGTTATCCCTATGTTCCCTGGCATATCAGCTTATACCGCAATGATTTCGGCGGTAAAAATCAGCCAGCTAGGTTACAGCGAACCGTTGATGATTACCCTGTTAACCAACTTTCTTACAGCTTCA…
NC_012892.2_cds_WP_000730249.1_3305	ATGAAAAAGAAAAGACCCGTACTTCAGGATGTGGCTGACCGTGTAGGCGTGACCAAAATGACGGTCAGCCGCTTTTTGCGTAACCCGGAGCAGGTTTCCGTCGCTCTACGCGGCAAGATTGCCGCCGCTCTTGATGAACTGGGTTATATTCCCAATCGTGCGCCCGATATCCTCTCTAACGCCACCAGCCGGGCGATTGGCGTCCTGTTACCTTCTCTCACCAACCAGGTTTTCGCGGAAGTATTACGCGGAATCGAAAGCGTCACCGACGCGCACGGTTATCAAACCATGCTGGCGCACTACGGTTATAAACCGGAAATGGAGCAAGAACGCCTCGAATCCATGCTCTCATGGAATATCGATGGACTGATCCTCACCGAACGTACTCACACGCCACGC…
NC_002695.2_cds_4136	ATGGAAAAGCACGCAGCTGAATTGCTTTTACAGCGGATGTTAGGAAATACCACCGCTACTTTCAGGGAAGGGCAATGGGAAGCCATAGACGCGGTGGTGAACCAACGGCGAAAACTGCTGGTTGTCCAACGCACTGGCTGGGGGAAAAGTGCTGTGTACTTCATCGCCAGTAAAATCTTCCGCGATCGCGGCGCTGGCCCGACAATTATCATCTCTCCTTTGCTTGCCCTGATGCGTAACCAGGTTGCCGCCGCTGAACGGTTAGGTATTACGGCTGAAACGTTGAATTCTACAAACAGAGAAGAATGGCAGCGCATTAGCGATAAGTTGCTGCAAGGTGAGGTCGATTGCTTGCTGGTTTCCCCGGAACGTTTGGCAAACCAGGACTTTATCGAAACG…
NC_002695.2_cds_NP_310432.1_2302	ATGAGTCAATTAAACAGCGTCTGGGTCTTTAGCGATAATCCTGAACGTTATGCTGAACTGTTTGGCGGCGCTCAGCAATGGGGCCAACAGGTGTATGCCATTGTACAAAATACCGACCAGGCGCAGGCAGTTATGCCTTATGGTCCAAAATGTATTTATGTTCTTGAGCAAAACGACGCGCTGCAACGCACTGAAAATTACGCCGAAAGCATTGCTGCTCTGCTGAAAGATAAACACCCCGCTATGTTGCTACTGGCCGCGACGAAACGTGGTAAAGCGCTGGCAGCACGGTTAAGTGTGCAACTGAATGCGGCGCTGGTGAACGATGCCACGGCGGTGGATATTGTCGATGGTCACATTTGCGCCGAACACCGGATGTATGGCGGGTTAGCGTTCGCT…
NC_013364.1_cds_WP_000802080.1_3948	ATGAAGCCTTTTTTGCGCTGGTGTTTCGTTGCGACAGCACTTACGCTTGCAGGATGCAGTAATACTTCCTGGCGTAAAAGTGAAGTCCTCGCGGTACCATTGCAACCGACTTTACAGCAGGAAGTGATTCTGGCACGTATGGAACAAATCCTTGCCAGTCGGGCTTTAACCGATGACGAACGCGCACAGCTTTTATATGAGCGCGGAGTGTTGTATGATAGTCTCGGTCTGAGGGCATTAGCGCGTAACGATTTTTCGCAAGCGCTGGCAATCCGACCGGATATGCCTGAAGTATTCAATTACTTAGGCATATATTTAACGCAGGCAGGCAATTTTGATGCTGCCTATGAAGCGTTTGATTCTGTACTTGAGCTTGATCCAACTTACAACTACGCGCAC…
NC_007946.1_cds_WP_000563046.1_4847	TTGATTTGCCGTTTTATCGACACCCACTGCCATTTTGATTTCCCGCCGTTTAGTGGCGATGAAGAGGCCAGCCTGCAACGCGCGGCACAAGCGGGCGTAGGCAAGATCATTGTTCCGGCGACAGAGGCGGAAAATTTTGCCCGCGTGCAGGCGTTAGCGGAAAAATATCAACCGCTGTATGCCGCATTGGGCTTGCATCCTGGTATGTTGGAAAAACATAGCGATGTGTCTCTTGATCAGCTACAGCAGGCGCTGGAAAGGCATCCGGCGAAGGTGGTGGCGGTGGGGGAGATCGGTCTGGATCTCTTTGGCGACGATCCGCAATTTGAGAGGCAGCAGTGGTTACTCGACGAACAACTGAAACTGGCGAAACGCTACGATCTGCCGGTGATCCTGCAT…
NC_012892.2_cds_WP_001272590.1_2608	ATGAGCGCGGGAAGCCCAAAATTCACCGTTCGCCGCATTGCGGCTTTGTCACTGGTTTCGCTATGGCTGGCAGGCTGTTCTGACACTTCAAATCCACCGGCACCGGTCAGCTCCGTTAATGGCAATGCGCCTGCAAATACTAATTCTGGTATGTTGATTACGCCGCCGCCGAAAATGGGGACGACGTCTACAGCGCAGCAACCGCAAATTCAGCCGGTACAGCAGCCACAAATTCAGGCTACTCAACAACCGCAAATCCAGCCAGTGCAGCCAGTAGCTCAGCAGCCGGTACAGATGGAAAACGGACGCATCGTCTATAACCGTCAGTATGGGAACATTCCGAAAGGCAGTTATAGCGGCAGTACCTATACCGTGAAAAAAGGCGACACACTTTTCTAT…
NC_011415.1_cds_WP_001300307.1_2243	ATGATTAAGTGGCCCTGGAAAGTACAAGAATCAGCACATCAAACTGCCCTTCCCTGGCAGGAAGCACTATCGATCCCCCTTTTAACGTGTCTGACGGAACAGGAACAAAGCAAATTAGTCACTCTTGCCGAACGTTTTTTACAGCAAAAGCGGCTTGTTCCTTTACAGGGCTTTGAACTGGATTCATTAAGAAGCTGCCGGATAGCACTTCTATTTTGCCTACCCGTTCTGGAGTTAGGACTGGAATGGCTGGATGGTTTTCATGAAGTCTTAATTTATCCTGCGCCATTTGTGGTCGATGATGAATGGGAAGACGATATCGGTCTGGTGCATAACCAACGTATTGTTCAGTCAGGTCAGAGCTGGCAGCAAGGGCCTATCGTTTTGAACTGGTTGGAT…
NC_007946.1_cds_WP_000102485.1_125	ATGAGTACTGAAATCAAAACTCAGGTCGTGGTACTTGGGGCAGGCCCCGCAGGTTACTCCGCTGCCTTCCGTTGCGCTGATTTAGGTCTGGAAACCGTAATCGTAGAACGCTACAACACCCTTGGCGGTGTTTGCCTGAACGTCGGCTGTATCCCTTCTAAAGCACTGCTGCACGTAGCAAAAGTTATCGAAGAAGCCAAAGCGCTGGCTGAACACGGTATCGTCTTTGGCGAACCGAAAACCGATATCGACAAGATTCGTACCTGGAAAGAGAAAGTGATCAATCAGCTGACCGGTGGTCTGGCTGGTATGGCGAAAGGCCGCAAAGTCAAAGTGGTCAACGGTCTGGGTAAATTTACCGGGGCTAACACCCTGGAAGTTGAAGGTGAGAACGGTAAA…
NC_007779.1_cds_WP_001015033.1_1944	ATGAACCATGCACCGCATTTATATTTCGCCTGGCAACAACTCGTCGAAAAAAGCCAGCTCATGTTACGCCTGGCAACGGAAGAACAATGGGACGAACTCATCGCCAGCGAAATGGCGTATGTGAATGCGGTGCAGGAGATTGCACATTTGACTGAAGAGGTTGACCCGTCCACCACGATGCAGGAGCAGCTCCGCCCGATGCTGCGCCTGATTCTCGACAACGAAAGCAAGGTAAAGCAGTTATTACAGATTCGGATGGATGAACTGGCGAAACTGGTCGGTCAGTCATCGGTGCAAAAATCGGTGTTAAGTGCCTATGGCGATCAGGGCGGCTTTGTGCTGGCTCCGCAGGATAACCTCTTTTGA
NC_013654.1_cds_WP_000774966.1_2518	ATGGCTGATCAAAATAATCCGTGGGATACCACGCCAGCGGCGGACAGTGCTGCACAATCCGCAGACGCCTGGGGTACACCGGCTGCTGCACCGACTGACGGCGGTGGTGCTGACTGGCTGACCAGTACGCCTGCGCCAAACGTCGAGCATTTTAATATTCTCGATCCGTTCCATAAAACTCTGATCCCGCTCGACAGTTGGGTCACTGAAGGGATCGACTGGGTCGTTACCCATTTTCGTCCCGTCTTTCAGGGCGTGCGCGTTCCGGTTGATTACATCCTCAACGGTTTCCAGCAATTGCTGCTGGGTATGCCCGCGCCGGTGGCGATTATCGTTTTCGCTCTCATCGCCTGGCAGATTTCCGGGGTCGGAATGGGCGTGGCGACGCTGGTTTCGCTG…
NC_008253.1_cds_WP_000763538.1_1290	ATGGCTGACATTCTGCTGCTCGATAATATCGACTCTTTTACGTACAACCTGGCAGATCAGTTGCGCAGCAATGGTCATAACGTGGTGATTTACCGCAACCATATTCCGGCGCAGACCTTAATTGAACGCCTGGCGACGATGAGCAATCCGGTGCTGATGCTTTCTCCTGGCCCCGGTGTGCCGAGCGAAGCCGGTTGTATGCCGGAACTCCTCACCCGCTTGCGTGGCAAGCTGCCAATTATTGGCATTTGCCTCGGACATCAGGCGATTGTCGAAGCTTACGGGGGCTATGTCGGTCAGGCGGGCGAAATTCTTCACGGTAAAGCGTCGAGCATTGAACATGACGGTCAGGCGATGTTTGCCGGATTAACAAACCCGCTGCCAGTGGCGCGTTATCAC…
NC_007779.1_cds_WP_000065253.1_2613	ATGAGCAACATTATTAAGCAACTTGAACAAGAGCAGATGAAGCAGGACGTACCTTCCTTCCGTCCGGGTGATACCGTGGAAGTGAAAGTATGGGTTGTTGAAGGTTCCAAAAAACGTCTGCAGGCATTCGAGGGCGTGGTTATCGCTATTCGTAACCGCGGTCTGCACTCTGCATTCACTGTTCGTAAAATTTCCAACGGCGAAGGCGTTGAGCGTGTCTTCCAGACTCACTCTCCGGTAGTTGACAGCATTTCTGTCAAACGTCGTGGTGCTGTTCGTAAAGCTAAACTGTACTACCTGCGTGAGCGTACTGGTAAGGCTGCTCGTATCAAAGAGCGTCTTAACTAA
NC_013364.1_cds_WP_001238378.1_5025	ATGCGCCTGCTCCCTCTCGTTGCCGCAGCGACAGCTGCATTTCTGGTCGTTGCCTGCAGTTCTCCTACGCCGCCGCGTGGCGTAACAGTAGTGAATAATTTCGACGCCAAACGTTATCTCGGTACCTGGTATGAGATTGCCCGTTTTGATCACCGTTTTGAACGTGGACTGGAAAAAGTCACCGCAACATACAGCCTGCGTGATGACGGCGGCCTGAATGTCATTAATAAAGGCTATAACCCTGACAGAGGAATGTGGCAGCAGAGTGAAGGGAAAGCGTACTTTACCGGCGCACCAACTCGCGCTGCGCTGAAAGTGTCATTCTTTGGTCCTTTCTATGGCGGTTATAACGTTATTGCACTCGATCGGGAATACCGCCATGCGCTGGTTTGCGGCCCG…
NC_011415.1_cds_WP_000651135.1_270	ATGAAAGATGAATATGTAATGGGTATCGATAATGGCGGGACAGTCACTAAGGCGGCTATCTACGATCGCAACGGCAGCGTGGTTTCTATCGCGTCAAAATCCACCCGGATGCTGACACCCAGGGAATTTCATACCGAACGCGATATTACCGAGCTGTGGGCGGCTAACATCGAGGTCATCAAAAAAGCGATGGAGCAATCAGGGATCGACGCCAGTCAAATCAAAGGAATCGCCGTCACCGGACATGGAAACGGTTTGTATCTGGTAGATGAAGCTGGCAACCCGGTCCGCAACGGCATTATCTCAACCGACAGTCGGGCAAAAGAGTACGTGGAAAAGTGGCAAAACTCACCCGAGTTTTTGACCGACATCCTGCCTAAAACCATGCAGTCAATCTGG…
NC_002695.2_cds_NP_308642.1_587	ATGCAGGATTTAATATCCCATGTTGAAGATTTAGCGGGTATTGAGATCGATCACACCACCTCGATGGTGATGATTTTCGGTATTATTTTTCTGACCGCCGTCGTGGTGCATATTATTTTGCATTGGGTGGTACTGCGGACCTTCGAAAAACGTGCCATCGCCAGTTCACGGCTTTGGTTGCAAATCATTACCCAGAATAAACTCTTCCACCGTTTAGCTTTTACCCTGCAGGGGATTATCGTCAATATTCAGGCGGTATTCTGGCTGCAAAAAGGCACCGAAGCGGCAGATATTCTGACTACCTGCGCGCAGTTGTGGATCATGATGTATGCGCTGCTTTCAGTCTTCTCGCTGCTGGATGTTATTTTGAATCTGGCGCAGAAATTCCCGGCAGCATCT…
NC_013654.1_cds_WP_001297957.1_3446	ATGATTTTGACTCCCATACGACGATATGGGGCGATGATTCTTATGTTACTCACTCTGGTGTTTTCGAGTGAGGTGTTAGCGAAGACGCACACAACAACAGCGAGTCAAAAGTCCCACTTAACTAAAGCTAGTAATAAACAGGTAAGCAGTAAACAAGAGTATTCTCGCAATAGTGCAAAGAGTAGTTCACTTCCTGATTTGCGAAAATACCCTTCCGGAACACCAAGGAAAAAGGCGTTTCTCCGGACTGTAATGCCTTACATTACCAGCCAAAATGCGGCCATTACTGCGGAACGTAACTGGCTGATTTCAAAACAGTATCAGGGCCAATGGTCACCTGCTGAGCGTGCGCGTCTGAAAGACATCGCCAAACGCTACAAGGTGAAGTGGTCTGGTAAT…
NC_007946.1_cds_WP_001033299.1_3898	ATGAACAAAATATTTAAAGTTATCTGGAATCCGGCGACAGGCAGTTACACCGTTGCCAGTGAAACAGCAAAAAGTCGTGGTAAAAAAAGCGGGCGCAGTAAGCTGTTAATTTCTGCACTGGTTGCGGGTGGGTTGCTGTCTTCTTTTAGCGTATGGGCAAACGCCGGGAATGACGACGGTCAGGGTATTGGAACAGGCACAGGCTGGGTTGCTATTGGTGAAAGCGCAAAGGCAACCGCCTATACAGATAGTAATGGTGCCAGTACTGCGGTCGGTTATAAATCTAACGCCCAGGGAGTCTGGAGTTCCGCTATTGGTGCACTTACCAGTGCACTTGGTGATTCTTCAATGGCCTTCGGTGTTAATGCCGTTTCAACCGGTCAACGAAGTATTGCTATG…
NC_002695.2_cds_NP_308301.1_266	ATGAGCGCAAAAAAGAAACCATTAACACAAGAGCAGCTTGAGGACGCACGTCGCCTTAAAGCTATTTATGAAAAAAAGAAAAATGAACTTGGCTTATCCCAGGAATCTGTCGCAGACAAGATGGGGATGGGGCAGTCAGGCGTTGGTGCTTTATTTAATGGCATCAATGCATTAAATGCTTATAACGCCGCATTGCTTGCAAAAATTCTCAACGTTAGCGTTGAAGAATTTAGCCCTTCAATCGCCAGAGAAATCTACGAGATGTATGAAGCGGTTAGTATGCAGCCGTCACTTAGAAGTGAGTATGAGTACCCTGTTTTTTCTCATGTTCAGGCCGGGATGTTCTCGCCTGAGCTTAGAACCTTTACCAAAGGCGATGCGGAGAAATGGGTAAGCACA…
NC_002695.2_cds_NP_311650.1_3491	ATGCCCCTCTTACACCTGCTCCGCCAGAATCCGGTGATTGCTGCCGTTAAAGATAATGCCAGCCTGCAACTGGCCATCGATTCTGAATGCCAGTTTATTTCCGTCTTGTACGGCAATATCTGCACCATTAGTCAAATCGTTAAAAAGATTAAGAACGCTGGGAAATATGCTTTTATTCATGTTGATTTGCTGGAAGGCGCGTCAAATAAAGAAGTGGTGATTCAGTTTTTGAAACTGGTGACCGAGGCGGATGGAATTATCAGCACCAAAGCATCGATGCTAAAAGCGGCAAGAGCGGAAGGTTTTTTCTGTATTCATCGCCTGTTTATTGTTGATTCGATTTCGTTTCACAACATTGATAAGCAAGTTGCGCAATCGAATCCGGATTGTATTGAGATC…
NC_007941.1_cds_WP_001080732.1_4903	ATGAACAGAAAATATTATTTTAATAATATGTGGTGGGGATGGGTGACGGGGGGATATATGCTGTATATGTCATGGGATTATGATTTTAAATACAGATTACTGTTCTGGTGTATTTCTCTCTGCGGAATGGTTTTGTATCCGGTTGCAAAATGGTATATTGAAGATACAGCTCTGAAATTTACCCGGCCTGATTTCTGGAACAGCGGTTTTTTTACTGATACACCTGGAAAAATGGGATTGCTTGCTGTTTATACGGGTACTGTTTTCATATTATCTCTTCCGTTAAGTATGATATATATTCTTTCTGTTATTATAAAAAGGCTGTCTGTAAGATAG
NC_013364.1_cds_WP_000183500.1_3806	ATGACAAACCTGACACTGGATGTAAACATTATCGATTTCCCATCAATCCCTGTGGCGATGTTGCCGCACCGCTGTAGCCCTGAGTTGCTCAACTACAGTGTGGCGAAATTTATCATGTGGCGTAAAGAGACGGGGCTTTCTCCTGTTAACCAAAGCCAGACTTTTGGCGTCGCCTGGGACGACCCTGCCACCACCGCACCGGAAGCGTTTCGCTTTGATATCTGCGGCAGCGTTAGCGAACCGATTCCCGATAATCGTTATGGTGTGAGCAATGGTGAACTTACCGGTGGACGTTATGCCGTGGCCCGCCACGTTGGCGAGCTGGACGATATTTCACACACGATATGGGGCATTATTCGCCACTGGCTGCCTGCAAGCGGCGAGAAAATGCGTAAAGCA…
NC_013654.1_cds_WP_000835174.1_2123	ATGAAAAGCCATGACCTGAAGAAAGCGCTGTGTCAATGGACGGCGATGCTGGCCCTGGTGGTAAGCGGCGCGGTTTGGGCGGCTAATGGCGTCGATTTTAGCCAGTCGCCGGAAGTATCCGGGACGCAGGAAGGGGCCATTCGGATGCCAAAAGAGCAGGATCGGATGCCGCTGAACTATGTGAATCAGCCGCCAATGATCCCGCATAGCGTTGAAGGTTATCAGGTAACGACCAATACCAACCGCTGCTTGCAGTGCCACGGTGTCGAAAGTTATCGCACCACTGGCGCGCCGCGCATTAGTCCTACTCACTTTATGGACAGCGACGGCAAAGTGGGCGCGGAAGTGGCTCCGCGTCGTTATTTCTGTCTGCAATGTCACGTACCGCAGGCCGATACC…
NC_013654.1_cds_WP_012578883.1_1019	GTGATGATCAAAACGCGTTTTTCTCGCTGGCTAACATTTTTTACGTTCGCCGCTGCCGTGGCGCTGGCGCTACCGGCAAAAGCCAACACCTGGCCGCTGCCGTCAGCAGGCAGTCGTCTGGTTGGTGAAAACAAATTTCATGTTGTGGAAAATGACGGTGGTTCTCTGGAAGCCATCGCCAAAAAATATAACGTCGGCTTTCTCGCTCTGTTACAGGCTAACCCCGGCGTTGATCCTTACGTACCGCGCGCGGGTAGCGTGTTAACGATCCCGTTGCAAACCCTACTTCCAGACGCGCCGCGCGAAGGCATTGTGATCAACATTGCGGAGCTGCGTCTCTATTATTATCCGCCGGGAAAAAATTCGGTAACCGTATATCCCATCGGCATTGGTCAATTA…
NC_013353.1_cds_WP_001188905.1_443	ATGCAACGAATCATTTTAATCATCATTGGCTGGCTGGCGGTAGTGCTGGGTACGCTGGGCGTGGTATTACCGGTATTACCGACGACGCCGTTTATCCTGCTGGCGGCCTGGTGCTTTGCCCGTTCTTCCCCGCGCTTTCACGCCTGGTTGCTGTACCGCTCATGGTTTGGCAGCTATCTACGTTTCTGGCAGAAACATCATGCGATGCCGCGCGGCGTCAAACCGCGGGCGATTTTGCTTATTTTGCTCACGTTTGCCATTTCTCTGTGGTTCGTCCAGATGCCATGGGTGCGCATCATGTTGCTGGTAATTCTCGCCTGTTTGCTTTTCTATATGTGGCGAATTCCGGTGATTGATGAAAAGCAAGAAAAGCACTGA
NC_007779.1_cds_WP_000848659.1_2832	ATGAAAACAATTGGTTTGCTGGGAGGAATGAGCTGGGAATCCACCATTCCTTACTATCGTTTGATAAATGAAGGCATTAAACAGCGGCTTGGTGGGCTTCACTCTGCGCAAGTGCTGCTACATAGCGTCGATTTTCATGAAATAGAAGAGTGCCAGCGTCGCGGGGAATGGGATAAAACCGGGGACATTCTGGCTGAGGCGGCGCTTGGCTTACAGCGGGCGGGCGCAGAAGGTATTGTGCTATGTACCAATACGATGCATAAAGTGGCGGATGCCATTGAGTCACGTTGCACTCTGCCTTTCTTACACATTGCGGATGCCACCGGACGTGCAATTACCGGGGCCGGAATGACTCGTGTGGCGCTGCTGGGTACGCGTTACACCATGGAACAGGATTTT…
NC_008253.1_cds_WP_001052743.1_211	ATGAATCTTAACAGTATTCCCGCCTTTGATGACAATTACATCTGGGTTTTGAATGATGAAGCAGGTCGCTGTCTGATTGTCGATCCCGGGGACGCAGAGCCAGTATTAAACGCCATTTCCGCCAATAACTGGCAACCGGAGGCCATATTTCTCACCCACCATCACCACGATCACGTTGGCGGCGTAAAAGAACTGGTGGAAAAGTTTCCGCAAATTGTGGTGTATGGACCACAAGAGACACAAGATAAGGGAACAACACAGGTAGTCAAAGATGGCGAAACTGCCTTCGTTTTGGGGCATGAATTTAGTGTAATTGCCACACCGGGTCACACTTTAGGACATATCTGTTACTTCAGTAAACCTTATCTATTTTGCGGCGACACGCTGTTTTCTGGTGGG…
NC_008253.1_cds_WP_000704415.1_4225	ATGAAAATATCGTGGAATTATATATTTAAGAACAAATGGCGATTTCACATTACAAGCATTTCACTTTTTCTTATCATGCTCGCGGTTTCAATCGCTTTTTTGCACTTGCGTTTTAATACCTTGTCCGGTACCGATAAAATGCGGCTTGAAATGTATAAGTCCACATTATATTCCACCATCGAGCAATTTTATGTTTTACCCTATATGCTCTCAACAGACCATATCATCCGTCAGGCGGTAATTACGCCTGACGATATGACGTCCAGCGAACTCAATCAACGAATTGCACATTTCAATACTCAACTCAAAACCGCAGCAATATTTATTCTGGATACCCAAGGTAAGGCCATCGCTTCTAGCAACTGGCAGGACCCCGGCAGCTATGTAGGGCAAAATTAT…
NC_007779.1_cds_WP_000804385.1_1473	ATGAAACCGCAGGTGTACCACGTCGATGCTTTTACCTCACAACCGTTTCGCGGCAATTCTGCCGGTGTTGTTTTCCCCGCCGATAATCTTAGCGAAGCGCAAATGCAGCTTATCGCCCGCGAGTTAGGCCATTCGGAAACTGCTTTTCTGCTGCACAGCGACGACAGCGATGTGCGCATCCGCTACTTTACGCCAACGGTTGAAGTGCCGATTTGCGGTCACGCGACAGTAGCTGCGCACTATGTACGTGCGAAGGTGTTAGGTTTAGGAAATTGCACGATCTGGCAAACATCGCTGGCAGGAAAACATCGCGTGACTATCGAAAAGCACAACGATGATTATCGTATTTCGCTGGAACAAGGTACGCCGGGCTTTGAGCCACCGCTGGAAGGTGAAACA…
NC_007946.1_cds_WP_000627995.1_3012	TTGATTACACATATTAGCCCGCTTGGCTCCATGGATATGTTGTCGCAGCTGGAAGTGGATATGCTTAAACGCACCGCCAGCAGCGACCTCTATCAACTGTTTCGCAACTGTTCACTTGCCGTACTGAACTCCGGTAGTTTGACCGATAACAGCAAAGAATTGCTGTCTCGTTTTGAAAATTTCGATATTAACGTCCTGCGCCGTGAACGCGGCGTAAAGCTGGAACTGATAAATCCCCCGGAAGAGGCTTTTGTCGATGGGCGAATTATTCGCGCTTTGCAGGCCAACTTGTTCGCGGTTCTGCGTGACATTCTCTTCGTTTATGGGCAAATTCATAACACCGTTCGTTTTCCCAACCTGAATCTCGACAACTCCGTCCACATCACTAACTTGGTCTTT…
NC_013654.1_cds_WP_000955028.1_2280	ATGCTAACATTTTTTATTGGCGATTTATTGCCTATTATCGTAATCATGCTGTTGGGTTATTTTAGCGGCAGACGAGAAACTTTTTCAGAAGATCAAGCCCGGGCATTTAATAAACTGGTATTAAACTACGCTCTTCCTGCGGCTCTATTTGTTTCTATTACCAGGGCAAACAGGGAAATGATTTTTGCGGACACTCGCCTGACCCTTGTATCACTTGTGGTTATTGTCGGATGTTTCTTTTTCTCCTGGTTCGGTTGCTACAAATTTTTTAAACGTACCCATGCAGAAGCAGCAGTATGTGCATTAATTGCAGGTTCACCTACCATTGGATTCCTGGGGTTTGCAGTTCTCGATCCTATTTATGGTGATTCCGTATCAACAGGTTTAGTGGTAGCAATT…
NC_008253.1_cds_WP_000487654.1_3971	ATGTTTCAGCAGCAAAAAGACTGGGAAACAAGAGAAAACGCGTTTGCTGCTTTTACCATGGGACCGCTGACTGATTTCTGGCGTCAGCGTGATGAAGCAGAGTTTACTGGTGTGGATGACATTCCGGTGCGCTTTGTCCGTTTTCGCGCACAGCACCATGACCGGGTGGTAGTCATCTGTCCGGGGCGTATTGAGAGCTACGTAAAATATGCGGAACTGGCCTACGATCTGTTCCATTTGGGGTTTGATGTCTTAATCATCGACCATCGCGGGCAGGGACGTTCCGGTCGCCTGTTAGCCGATCCGCATCTCGGGCATGTTAATCGCTTTAATGATTATGTTGATGATCTGGCGGCATTCTGGCAACAGGAGGTCCAGCCCGGTCCGTGGCGTAAACGC…
NC_007779.1_cds_WP_000824223.1_245	ATGAAACGTAAAACACTGCCTCTGCTGGCGCTGGTTGCCACCACTCTGTTTCTCATCGCATGCGATGACAGAAGTGATGACCTGAAGGCCATCAGTAAATTTAAGGACCTCACCCCACCGCGTTTCAGTGATGTGGTCAGCCACCAGGATGATGTCAGCGAAGAATGGTCACAGGTTGACTACTTATCCGGTCCCACCTTGCAGGTTTTACGTACCCGCCAGTCGCCCGATGGCTGCGAGGATGGCAGTTACTACTACCTCGTGGATATGCAGGAAAAAACCGTCCAGCCACTGATGAATGCGCTGTGTATTGCCGATAACATCAAACTGGAATACCAGGAGGTGACGGACCCGTATACCAAAGAAAAATACTTTGAGTACGCCCATGACGGCAAACTG…
NC_008253.1_cds_WP_001098636.1_3547	ATGAATACAACAACACCCATGGGGATGCTGCAGCAACCTCGCCCATTTTTCATGATCTTTTTTGTCGAGTTATGGGAGCGATTCGGCTACTACGGCGTGCAGGGCGTACTGGCGGTTTTCTTCGTTAAACAGCTTGGGTTCTCGCAAGAGCAGGCTTTTGTCACTTTTGGTGCTTTTGCTGCGCTGGTCTATGGCCTCATTTCCATTGGTGGCTATGTTGGCGACCACCTGCTGGGAACCAAACGCACCATTGTTCTCGGAGCACTTGTGCTGGCGATTGGCTACTTCATGACCGGCATGTCGCTACTTAAGCCTGACCTGATTTTCATCGCTCTGGGGACTATCGCTGTCGGTAACGGCCTGTTTAAAGCTAACCCAGCCAGCTTGCTTTCGAAGTGC…
NC_004431.1_cds_WP_000140699.1_1396	ATGACAGAGACAGAATCAGCGATTCTGGCGCATGCCCGGCGATGTGCGCCAGCGGAGTCGTGCGGCTTCGTGGTGAGAGCGCCGGAGGGGGAAAGATATTTTCCCTGCGTGAATATCTCCGGTGAGCCGGAGGCGTATTTCCGGATGGCTCCGGAGGACTGGCTGCAGGCAGAGATGCAGGGTGAGATTGTGGCGCTGGTCCACAGTCATCCCGGTGGTCTGCCCTGGCTGAGTGAGGCCGACCGGCGGCTGCAGGTGCAGAGTGATTTGCCGTGGTGGCTGGTCTGCCGGGGGGCGATTCATAAGTTCCGCTGTGTGCCGCATCTCACCGGGCGGCGCTTTGAGCACGGGGTGACGGACTGTTACACGCTGTTCCGGGACGCTTACCATCTGGCGGGG…
NC_013654.1_cds_WP_001296343.1_2682	ATGAGTGATGTCGCCGAGACACTAGATCCTTTGCGCTTGCCCTTACAGGGCGAGCGCCTGATTGAAGCCTCTGCCGGCACAGGCAAAACCTTTACGATTGCGGCGCTCTATTTGCGCCTGTTACTTGGACTAGGCGGTTCGGCCGCCTTTCCCCGCCCGCTGACCGTTGAAGAACTGCTGGTGGTGACCTTTACCGAGGCTGCCACGGCAGAATTGCGTGGTCGTATCCGTAGCAATATCCACGAGTTGCGCATCGCCTGTCTGCGTGAAACCACCGACAATCCACTGTACAAACGCCTGCTGGAAGAGATCGACGATAAAGCGCAAGCCGCGCAGTGGTTGTTGTTAGCCGAGCGGCAGATGGATGAAGCGGCAGTCTTTACTATCCACGGCTTTTGC…
NC_002695.2_cds_NP_312776.1_4593	ATGGATGCAAAACAAACGCGGCAGGGCGTATTACTCGCTCTTGCCGCTTATTTTATTTGGGGTATAGCCCCAGCGTACTTCAAGTTGATTTACTACGTGCCCGCCGATGAGATCCTGACGCATCGCGTGATCTGGTCGTTTTTCTTTATGGTGGTGCTGATGAGCATTTGCCGCCAGTGGTCCTATTTAAAAACGCTGATTCAGACGCCACAGAAAATTTTTATGCTGGCAGTCTCTGCCGTGCTGATTGGTGGCAACTGGCTACTGTTTATCTGGGCGGTGAACAATCACCATATGCTGGAAGCGAGCCTTGGTTACTTTATTAACCCGCTGGTGAACATTGTGCTGGGGATGATTTTCCTCGGCGAGCGATTCCGCCGGATGCAATGGCTGGCGGTG…
NC_011415.1_cds_WP_000115948.1_1472	ATGTCAGTACCCGTTCAACATCCTATGTATATCGATGGACAGTTTGTTACCTGGCGTGGAGACGCATGGATTGATGTGGTAAACCCTGCTACAGAGGCTGTCATTTCCCGCATACCCGATGGTCAGGCCGAGGATGCCCGTAAGGCAATCGATGCAGCAGAACGTGCACAACCAGAATGGGAAGCGTTGCCTGCTATTGAACGCGCCAGTTGGTTGCGCAAAATCTCCGCCGGGATCCGCGAACGCGCCAGTGAAATTAGTGCGCTGATTGTTGAAGAAGGGGGCAAGATCCAGCAGCTGGCTGAAGTCGAAGTGGCTTTTACTGCCGACTATATCGATTACATGGCGGAGTGGGCACGGCGTTACGAGGGCGAGATTATTCAAAGCGATCGTCCAGGA…
NC_004431.1_cds_WP_000126500.1_626	ATGACAGCTCCATTAACCCTATTGATCGTTGAGGACGAAACGCCGCTGGCAGAGATGCATGCGGAATATATTCGTCACATTCCCGGATTCAGTCAGATATTACTGGCGGGAAACCTGGCGCAGGCCCGAATGATGATCGAGCGTTTTAAGCCGGGGCTAATCTTGCTCGATAACTATCTTCCTGACGGTAGAGGGATTAATTTACTGCATGAACTGGTGCAGGCGCATTATCCCGGCGACGTGGTGTTTACCACTGCAGCCAGCGATATGGAAACGGTGTCTGAAGCCGTACGTTGTGGTGTATTTGATTATCTCATTAAGCCCATTGCCTATGAACGGTTGGGGCAAACGCTAACCCGTTTCCGCCAGCGTAAACATATGCTGGAAAGTATTGATAGC…
NC_008253.1_cds_WP_000211785.1_2749	ATGACGACACAATCCAGTCCTGTTATTACTGATATGAAAGTCATTCCGGTCGCCGGACATGACAGCATGTTGCTTAATATTGGTGGTGCACATAACGCATATTTCACCCGCAATATTGTGGTACTCACCGATAATGCCGGGCATACCGGCATTGGTGAAGCGCCGGGCGGAGAGGTGATTTATCAAACACTGGTCAAGGCTATTCCGATGGTGCTGGGCCAGGAAGTTGCGCGCCTGAATAAAGTGGTTCAGCAGGCGCATAAAGGTAATCAGGCAGCCGATTTTGATACCTTCGGCAAAGGTGCCTGGACTTTTGAATTGCGCGTTAATGCCGTGGCGGCGCTGGAAGCCGCCTTGCTTGACCTGTTAGGTCAGGCGCTGAATGTTCCGGTCTGCGAA…
NC_013364.1_cds_WP_000384306.1_117	ATGGATTACGAATTTCTGCGCGATATTACCGGAGTGGTAAAGGTGCGTATGTCCATGGGGCATGAAGTGGTCGGGCACTGGTTTAATGAAGAGGTGAAAGAAAACCTGGCCTTGCTTGATGAAGTGGAACAAGCAGCGCACGCACTGAAAGGTAGCGAACGGTCCTGGCAACGGGCAGGGCATGAATACACCCTGTGGATGGACGGTGAAGAGGTGATGGTTCGCGCCAATCAACTGGAATTCGCTGGCGATGAAATGGAAGAGGGGATGAACTACTACGACGAAGAAAGCCTGTCGCTATGCGGCGTTGAGGATTTTCTGCAGGTCGTGGCGGCTTACCGCAATTTCGTGCAGCAGAAGTAA
NC_002695.2_cds_NP_313253.1_5072	ATGGGCGCTTTTACAGGTAAGACAGTTCTCATCCTCGGTGGCAGTCGTGGAATCGGTGCCGCTATCGTACGTCGTTTCGTCACCGATGGGGCCAATGTACGATTCACCTATGCGGGGTCGAAAGATGCCGCTGAACGCCTGGCACAAGAGACGGGAGCGACAGCAGTATTTACAGATAGTGCTGACAGAGACGCTGTCATTGATGTCGTTCGTAAGAGCGGCGCATTGGATATCCTGGTGGTAAATGCAGGTATTGGCGTCTTTGGCGATGCCCTGGAATTAAATGCCGACGATATTGATCGCCTTTTCAAAATCAATATTCATGCTCCTTACCATGCCTCTGTTGAAGCCGCCCGGCAGATGCCCGAAGGTGGGCGCATCTTAATCATCGGCTCCGTG…
NC_004431.1_cds_WP_000483379.1_1799	GTGTTTAATTCTGACAACCTGAGACTCGACGGAAAATGCGCCATCATCACAGGTGCGGGTGCAGGTATTGGTAAAGAAATCGCCATTACATTCGCGACAGCTGGCGCATCTGTGGTGGTCAGTGATATTAACGCCGATGCAGCTAATCATGTTGTAAATGAAATTCAACAACTGGGTGGTCAGGCATTTGCCTGCCGCTGCGATATTACTTCCGAACAGGAACTCTCTGCACTGGCAGACTTTGCCGTCAGTAAGTTGGGTAAAGTTGATATCCTGGTTAACAACGCCGGTGGCGGTGGGCCTAAACCGTTTGATATGCCAATGGCAGATTTTCGCCGCGCTTATGAACTGAATGTATTTTCTTTTTTCCATCTGTCACAACTTGTTGCGCCAGAAATG…
NC_004431.1_cds_WP_001295681.1_4795	ATGCAACCTTTTGGCGTACTTGACCGCTATATCGGTAAAACTATTTTCACCACCATCATGATGACGCTGTTCATGCTGGTGTCGCTTTCCGGCATTATCAAGTTTGTCGATCAGCTGAAAAAAGCCGGGCAGGGGAGTTACGACGCGTTAGGCGCAGGAATGTATACCTTGCTGAGCGTGCCGAAAGATGTGCAAATCTTCTTCCCGATGGCGGCTCTGCTTGGGGCGTTGCTTGGTCTTGGGATGCTGGCGCAGCGCAGCGAACTGGTGGTGATGCAGGCTTCTGGTTTTACCCGTATGCAGGTGGCGCTGTCGGTGATGAAAACCGCCATTCCGCTGGTCTTGCTGACGATGGCGATTGGTGAATGGGTCGCGCCGCAGGGCGAGCAGATGGCGCGT…
NC_008253.1_cds_WP_001298601.1_4009	ATGACAACCTTAAGCTGTAAAGTGACCTCGGTAGAAGCTATCACGGATACCGTATATCGTGTCCGCATCGTGCCAGACGCGGCCTTTTCTTTTCGTGCTGGTCAGTATTTGATGGTAGTGATGGATGAGCGCGACAAACGTCCGTTCTCAATGGCTTCGACGCCAGATGAAAAAGGGTTTATCGAGCTGCATATTGGCGCTTCTGAAATCAACCTTTACGCGAAAGCAGTCATGGACCGCATCCTCAAAGATCATCAAATCGTGGTCGATATTCCCCACGGAGAAGCGTGGCTGCGCGATGATGAAGAGCGTCCGATGATTTTGATTGCGGGCGGCACCGGGTTCTCTTATGCCCGCTCGATTTTGCTGACAGCGTTGGCGCGTAACCCAAACCGTGAT…
NC_002695.2_cds_NP_311274.1_3119	GTGGAACAGATTAATTCAAATAAAAAACATTCTAACAGAAGAAAATACTTTTCTTTATTGGTGATAGTTTTATTTATTGCGTTTTCAGGTGCTTATGCCTATTGGTCAATGGAATTAGAAGACATGATTAGTACAGATGACGCCTATGTCACGGGGAATGCAGATCCAATTTCTGCACAAGTCTCAGGTAGTGTCACTGTCGTTAATCATAAAGATACGAACTACGTTCGACAGGGTGACATTTTAGTTTCACTGGATAAAACTGATGCCACTATCGCACTCAATAAAGCTAAAAATAATCTGGCAAATATTGTTCGGCAAACGAATAAACTGTACTTACAGGATAAACAATACAGTGCCGAAGTCGCTTCAGCACGTATTCAGTATCAACAATCTTTA…
NC_013364.1_cds_WP_001247089.1_4420	ATGCGTCCAGCAGGCCGTAGCAATAATCAGGTGCGTCCCGTTACCCTGACTCGTAACTATACAAAACATGCAGAAGGCTCGGTGCTGGTCGAATTTGGCGATACCAAAGTGTTGTGTACCGCCTCTATTGAAGAAGGCGTGCCGCGCTTCCTGAAAGGTCAGGGCCAGGGCTGGATCACCGCAGAGTACGGCATGCTGCCACGTTCTACCCACACCCGTAACGCTCGTGAAGCGGCGAAAGGTAAGCAGGGTGGACGCACAATGGAAATCCAGCGTCTGATCGCCCGTGCTCTTCGCGCGGCAGTAGATTTGAAAGCGCTGGGTGAGTTCACCATTACGCTGGACTGCGACGTGCTTCAGGCTGATGGTGGCACGCGTACCGCGTCGATTACGGGTGCC…
NC_013353.1_cds_WP_000587272.1_2521	ATGATAATATCTTCAGATAACCTAAGTGTTATTATCCCAGTTTATAATGAAGAGAAGAATGTTATTAATATTCTTCAATCTCTTGAATGCCAGTCTTTAACGGGATTTAATGTTATTGTCATTGATGATGGTTCAAAAGATATGACTGCTTCTCTTGTAAAAGAATATAAACCATCATCATATAGTTTAAGCTTAATACAACAAAGTAATATGGGGGCTGCTCGGGCAAGGGAGAATGCCATCAATTTTACTCATAGTGAGTATATTGCATTTATAGATAGTGATGACTCTTTAAGTTCAGATGCTCTTGAAAAAGCATTAGCTCCGATGCTGGATAATAAAGATATCGACATCTCACTATTTGAACTGGTACATATTAAAAACTTAAATCATGATACT…
NC_013353.1_cds_WP_000828351.1_3499	ATGAAACGCCCGGACTACAGAACATTACAGGCACTGGATGCGGTGATACGTGAACGAGGATTTGAGCGCGCGGCACAAAAGCTGTGCATTACACAATCAGCCGTCTCACAGCGCATTAAGCAACTGGAAAATATGTTCGGGCAGCCGCTGTTGGTGCGTACCGTACCGCCGCGCCCGACGGAACAAGGGCAAAAACTGCTGGCACTGCTGCGCCAGGTGGAGTTGCTGGAAGAAGAGTGGCTGGGCGATGAACAAACCGGTTCGACTCCGCTGCTGCTTTCACTGGCGGTCAACGCCGACAGTCTGGCGACGTGGTTGCTTCCTGCACTGGCTCCTGTGTTGGCTGATTCGCCTATCCGCCTCAACTTGCAGGTAGAAGATGAAACCCGCACTCAGGAA…
NC_008253.1_cds_WP_000761718.1_2994	ATGAAACTGGCCCTGACACTGGAAGCCGACAGCGTTAACGTGCAGGCGCTGAACATGGGGCGAATTGTCGTTGACGTCGATGGTGTTAATCTCACTGAACTGATTAACAAGGTCGCTGAAAACGGTTATTCACTCCGTGTGGTGGACGACTCCGACCAACAGTCAACCTGCACACCACCACCGTTAACAACCCTTACCGGCATACGCTGCAGCACCGCACATATCACGGAAACAGACAACGCCTGGTTGTACTCGCTGTCACACCAGACCAGTGACTTCGGCGAATCAGAATGGATTCATTTTACAGGTAGCGGATATCTGTTACGTACCGATGCGTGGTCATACCCGGTTCTGCGGCTTAAACGCCTGGGGCTGTCAAAAATGTTCCGCCGTCTGGTT…
NC_012892.2_cds_WP_000148063.1_3584	ATGACAGGAAGTCAGGTCATTGATGCTGAAGAGGACAGGCATAAACTGGTTGTAGAGTACAAGGATGCTCTGCAACCTGCCGATTTTTATCACAATTTCAAACAGCGGGGCATCCGCTCCGTACAGCTCATTCCCTATCTTGAATTTGATGACCGGGGCGATCTGACGGCCGCTTCGGTGACAGCAGAGCTGTGGGGGAAATTTTTAATTGCCCTGTTCGAGTGTTGGGTGCGGGCAGATATCAGTCGTATCTCGATTGAGCTTTTTGACGCCACCTTACAAAAATGGTGTGGCAGCGAAAACCCGCAACCGCGCCGTGACTGCCAGGCGTGCGACTGGCATCGCCTGTGCCCGCACGCTCGGCAGGAGACGCCAGACAGCGTGCTTTGTGCGGGCTAT…
NC_007946.1_cds_WP_001217110.1_2109	ATGAGGATTGATATATTAATTGGACATACTAGTTTTTTTCATCAAACCAGTAGAGATAACTTCCTTCACTATCTCAATGAGGAAGAAATAAAACGCTATGATCAGTTTCATTTTGTGAGTGATAAAGAACTCTATATTTTAAGCCGTATCCTGCTCAAAACAGCACTAAAAAGATATCAACCTGATGTCTCATTACAATCATGGCAATTTAGTACGTGCAAATATGGCAAACCATTTATAGTTTTTCCTCAGTTGGCAAAAAAGATTTTTTTTAACCTTTCCCATACTATAGATACAGTAGCCGTTGCTATTAGTTCTCACTGCGAGCTTGGTGTCGATATTGAACAAATAAGAGATTTAGACAACTCTTATCTGAATATCAGTCAGCATTTTTTTACT…
NC_008253.1_cds_WP_000101737.1_517	ATGGCACGAAAAACCAAACAAGAAGCGCAAGAAACGCGCCAACACATCCTCGATGTGGCTCTACGTCTTTTCTCACAGCAGGGGGTATCATCCACCTCGCTGGGTGAGATTGCAAAAGCAGCTGGCGTTACGCGCGGTGCAATCTACTGGCATTTTAAAGACAAGTCGGATTTGTTCAGTGAGATCTGGGAACTGTCAGAATCCAATATTGGTGAACTAGAGCTTGAGTATCAGGCAAAATTCCCTGGCGATCCACTCTCAGTATTAAGAGAGATATTAATTCATGTTCTTGAGTCCACGGTGACAGAAGAACGGCGTCGATTATTGATGGAGATTATATTCCACAAATGCGAATTTGTCGGAGAAATGGCTGTTGTGCAACAGGCACAACGTAATCTC…
NC_008253.1_cds_WP_001007238.1_618	ATGGCTATTCCAAGATTACAGGCTTACGCACTGCCGGAGTCCCACGATATTCCGCACAATAAAGTCGACTGGGCCTTTGAACCGCAACGTGCCGCGTTGTTAATCCATGATATGCAGGACTATTTTGTCAGCTTCTGGGGTGAGAACTGCCCGATGATGGAGCAGGTGATCGCGAATATTGCGGCACTACGCGACTACTGCAAACAGCACAATATCCCGGTTTATTACACCGCCCAGCCGAAAGAGCAGAGCGATGAAGATCGGGCGCTGTTGAATGATATGTGGGGGCCTGGCCTGACCCGTTCGCCGGAACAGCAAAAGGTGGTGGATCGCCTGACGCCAGATGCCGACGACACGGTGCTGGTGAAGTGGCGCTACAGCGCGTTTCATCGTTCCCCG…
NC_011415.1_cds_WP_001300547.1_4307	ATGAAAAAAGTCGTCACGGTTTGCCCCTATTGCGCATCAGGTTGCAAAATCAACCTGGTCGTCGATAACGGCAAAATCGTCCGGGCGGAGGCAGCGCAGGGGAAAACCAACCAGGGTACCCTGTGTCTGAAGGGTTATTATGGCTGGGATTTCATTAACGATACCCAGATCCTGACCCCGCGCCTGAAAACCCCCATGATCCGTCGCCAGCGTGGCGGCAAACTCGAACCTGTTTCCTGGGATGAGGCACTGAATTACGTTGCCGAGCGCCTGAGCGCCATCAAAGAGAAGTACGGTCCGGATGCCATCCAGACGACCGGCTCCTCGCGTGGTACGGGTAACGAAACCAACTATGTAATGCAAAAATTTGCGCGCGCCGTTATTGGTACCAATAACGTT…
NC_011413.1_cds_WP_041031396.1_4792	ATGACCTGCATGCTGTCACCCGGCATTGTCTGTGCTTCGCAGGACAGTGCGGCTTTTATTGAGTCCCTGCGTGACCAGAGTGATATGTTGCGCCGGCAGGCCACTGTACCGGAGTTTCTGCAGCAGCCAGCACCCGGAAAACATAACGATGCGTGGATACAGAGTCTGACCCGAAAATCACAGCAGGCATCCGCCCGCAGTAAGAAAACACCGCGTGCGCTGTATTTTTTGTCGTTCTCCATACCGGAAGAAGGTCTGATTCGCATGCTGCCGGAGGCCAGGGCGCTGGGTATCCCCGCACTGGTTAACGGACTCATCGACAATGACTTCCGGAAAACAGCAGAGGCCGTATTCCGTATTACCCGGGAGAAAAATACCGGCGGTGTTCAGATAGACCCG…
NC_007779.1_cds_WP_000013046.1_4206	ATGGCTAATCCGCTATATCAGAAACATATCATTTCCATAAACGACCTTAGTCGCGATGACCTTAATCTGGTGCTGGCGACAGCGGCGAAACTGAAAGCAAACCCGCAACCAGAGCTGTTGAAGCACAAAGTCATTGCCAGCTGTTTCTTCGAAGCCTCTACCCGTACCCGCCTCTCTTTCGAAACATCTATGCACCGCCTGGGGGCCAGCGTGGTGGGCTTCTCCGACAGCGCCAATACATCACTGGGTAAAAAGGGCGAAACGCTGGCCGATACCATTTCGGTTATCAGCACTTACGTCGATGCGATAGTGATGCGTCATCCGCAGGAAGGTGCGGCGCGCCTGGCCACCGAGTTTTCCGGCAATGTACCGGTACTGAATGCCGGTGATGGCTCCAAC…
NC_008253.1_cds_WP_001118861.1_3349	ATGGCTAAACAACCGGGATTAGATTTTCAAAGTGCCAAAGGTGGCTTAGGCGAGCTGAAACGCAGACTGCTGTTTGTTATCGGTGCGCTGATTGTGTTCCGTATTGGCTCTTTTATTCCGATCCCTGGTATTGATGCCGCTGTACTTGCCAAACTGCTTGAGCAACAGCGAGGCACCATCATTGAGATGTTTAACATGTTCTCTGGTGGTGCTCTCAGCCGTGCTTCTATCTTTGCTCTGGGGATCATGCCGTATATTTCGGCGTCGATCATTATCCAGCTACTGACGGTGGTTCATCCAACGTTGGCAGAAATTAAGAAAGAAGGGGAGTCTGGTCGTCGTAAGATCAGCCAGTACACCCGCTACGGTACTCTGGTGCTGGCAATATTCCAGTCGATC…
NC_011415.1_cds_WP_000489247.1_2406	ATGTTTAGGTTGAACCCTTTCGTACGGGTCGGGCTGTGTTTGTCCGCTATTTCTTGTGCATGGCCTGTGTTAGCGGTCGATGATGATGGCGAAACGATGGTTGTCACTGCATCTTCCGTTGAACAAAACCTCAAAGATGCACCCGCCAGTATCAGCGTCATTACCCAGGAAGACCTGCAGCGAAAACCGGTACAGAATCTGAAGGATGTCCTCAAAGAAGTGCCTGGCGTACAACTGACGAACGAAGGGGATAACCGTAAGGGCGTTAGTATTCGTGGTCTGGACAGCAGCTACACCCTGATTCTCGTCGACGGTAAACGCGTTAACTCCCGCAATGCCGTCTTCCGCCACAATGATTTCGATCTGAACTGGATCCCGGTCGATTCCATCGAACGTATT…
NC_007946.1_cds_WP_000532923.1_2084	GTGGGACGTAAATGGGCCAATATTGTTGCTAAAAAAACGGCTAAAGACGGTGCAACGTCTAAAATTTATGCAAAATTCGGTGTAGAAATCTATGCTGCTGCCAAACAAGGTGAACCCGATCCAGAATTAAACACATCTTTAAAATTCGTTATTGAACGTGCAAAGCAGGCACAAGTTCCAAAGCACGTTATTGATAAAGCAATTGATAAAGCCAAAGGCGGTGGAGATGAAACGTTCGTACAGGGACGTTATGAAGGCTTTGGTCCTAATGGCTCAATGATTATTGCTGAGACATTGACTTCAAATGTTAACCGTACGATTGCTAACGTTCGCACAATTTTCAATAAAAAAGGCGGCAATATCGGAGCGGCAGGTTCTGTCAGCTATATGTTTGACAAT…
NC_013353.1_cds_WP_000573407.1_1460	ATGATCGAAACGCTGCTTGAAGTGCGTAATTTAAGTAAAACGTTCCGCTACCGGACCGGCTGGTTTCGTCGTCAGACCGTAGAAGCGGTAAAACCCTTGAGCTTTACGCTACGTGAAGGCCAGACACTGGCGATTATTGGCGAGAATGGTTCGGGTAAATCCACGCTGGCAAAAATGCTGGCGGGAATGATAGAGCCTACCAGCGGCGAGTTATTGATTGACGATCATCCACTGCATTTTGGCGATTATTCCTTCCGCAGTCAGCGTATTCGCATGATTTTTCAGGATCCTTCGACCTCGTTGAATCCCCGTCAACGTATCTCGCAAATTCTGGATTTTCCACTGCGCCTGAACACCGACCTGGAACCGGAACAGCGTCGCAAACAGATTATTGAAACG…
NC_013364.1_cds_WP_001010707.1_2217	ATGAACTTTCCATTAATTGCGAACATCGTGGTGTTCGTTGTACTGCTGTTTGCGCTGGCTCAGACCCGCCACAAACAGTGGAGTCTGGCGAAAAAAGTGCTGGTGGGTCTGGTGATGGGTGTGGTTTTTGGCCTTGCCCTGCATACCATTTATGGTTCTGACAGCCAGGTACTTAAAGATTCTGTACAGTGGTTTAACATCGTTGGTAACGGCTATGTTCAACTGCTGCAAATGATCGTTATGCCGTTAGTCTTCGCCTCTATTCTGAGCGCGGTTGCCCGTCTGCATAACGCATCTCAGTTAGGCAAAATCAGTTTTCTGACCATCGGTACGCTTTTGTTTACCACACTGATTGCGGCGCTGGTCGGTGTGCTGGTCACCAACCTGTTTGGTTTGACG…
NC_004431.1_cds_WP_000611411.1_4572	ATGATTAACGTACAAAACGTCAGTAAAACCTTCATCCTGCACCAGCAAAACGGCGTGCGCCTGCCTGTATTACAAGGCGCCTCACTCACCGTCAACGCCGGCGAATGCGTGGTACTCCACGGCCATTCCGGCAGTGGAAAATCAACTCTGCTACGCTCGCTGTATGCCAACTATCTACCCGACGAAGGGCAAATCCAGATCAAACACGGTGATGAATGGGTCGACCTGGTCACCGCGCCAGCGCGCAAAGTGGTGGAGATCCGCAAAACCACTGTCGGCTGGGTAAGCCAGTTTCTGCGCGTCATCCCACGTATTTCGGCACTGGAAGTGGTGATGCAGCCGCTGCTCGATACCGGCGTACCGCGTGAAGCCTGCGCCGCTAAAGCCGCGCGTCTCCTC…
NC_007946.1_cds_WP_000933754.1_4029	ATGTTGAATAATGCTATGAGCGTAGTGATCCTTGCCGCAGGCAAAGGCACGCGCATGTATTCCGATCTTCCGAAAGTGCTGCATACCCTTGCCGGGAAAGCGATGGTTCAGCATGTCATTGATGCTGCGAATGAATTAGGCGCAGCGCACGTTCACCTTGTGTATGGTCACGGCGGCGATCTGCTTAAGCAGGCGCTGAAAGACGACAACCTGAACTGGGTGCTTCAGACAGAACAGCTGGGTACGGGTCATGCGATGCAGCAGGCCGCACCTTTCTTTGCCGATGATGAAGACATTTTAATGCTCTACGGCGACGTGCCGCTGATCTCTGTCGAAACACTCCAGCGTCTGCGTGATGCTAAACCGCAGGGTGGCATTGGTCTGCTGACGGTAAAACTG…
NC_007779.1_cds_WP_000643228.1_3510	ATGAAAGCATTTCCAGAAACATTTCTTTGGGGTGGCGCAACAGCTGCCAATCAGGTGGAAGGTGCCTGGCAGGAAGATGGCAAAGGGATCTCGACCTCAGATTTACAGCCTCATGGCGTAATGGGAAAAATGGAACCGCGCATCCTGGGGAAAGAGAATATCAAAGATGTCGCCATCGATTTTTATCACCGTTACCCGGAAGATATCGCGTTATTTGCCGAGATGGGCTTCACCTGTCTGCGTATTTCCATTGCCTGGGCGCGAATTTTCCCTCAGGGCGACGAAGTCGAACCGAATGAAGCGGGGTTAGCGTTTTACGATCGGCTGTTTGATGAAATGGCGCAGGCGGGGATCAAGCCGCTGGTAACGTTATCCCATTACGAAATGCCATATGGGCTG…
NC_013353.1_cds_WP_001295196.1_5033	ATGAGTTTATTTGATAAAAAGCATCTGGTTTCCCCCGCCGATGCCCTGCCTGGACGTAACACCCCGATGCCCGTAGCCACGCTGCATGCGGTCAACGGTCACTCAATGACCAATGTACCTGACGGAATGGAGATTGCCATTTTTGCGATGGGTTGTTTCTGGGGAGTGGAGCGTCTGTTCTGGCAGTTACCCGGCGTTTACAGCACCGCCGCAGGCTATACCGGAGGCTATACGCCAAATCCGACTTATCGGGAAGTGTGCTCCGGTGATACGGGTCATGCCGAAGCGGTACGCATTGTTTACGATCCTTCCGTCATCAGCTATGAGCAGTTGCTACAGGTATTTTGGGAGAATCACGATCCCGCCCAGGGAATGCGTCAGGGCAATGACCACGGCACG…
NC_007946.1_cds_WP_000189322.1_3408	ATGACACCCTGGTTTCTTTACTTGATCCGTACCGCCGACAATAAGCTTTATACCGGGATCACCACGGATGTCGAACGCCGCTATCAGCAGCACCAAAGCGGCAAAGGGGCGAAAGCACTGCGCGGGAAGGGAGAACTAACGCTGGCGTTTTCCGCACCAGTGGGCGATCGTTCGCTGGCGTTACGGGCAGAATATCGCGTTAAGCAACTGACCAAACGGCAAAAAGAGCGTCTGGTAGCGGAAGGTGCAGTGTTTGCAGAACTGTTGAGCAGCCTGCAAACCCCGGAGATTAAAAGCGATTGA
NC_012892.2_cds_WP_000846343.1_1107	ATGAAAACAGAGACTCCATCCGTAAAAATTGTTGCTATCACCGCTGACGAAGCGGGGCAACGTATCGATAACTTTTTGCGTACCCAATTGAAAGGCGTACCAAAAAGTATGATTTACCGTATTTTGCGTAAAGGCGAAGTGCGGGTGAACAAAAAACGTATTAAGCCTGAATATAAACTCGAAGCGGGTGATGAGGTGCGTATTCCACCGGTTCGCGTTGCTGAGCGGGAAGAAGAGGCGGTTTCGCCACATCTGCAAAAGGTGGCGGCGCTGGCGGACGTCATCTTATATGAAGATGATCACATCCTGGTGCTGAATAAACCTTCCGGTACGGCGGTACATGGCGGCAGTGGTTTAAGCTTCGGCGTTATTGAAGGTTTGCGGGCGTTGCGCCCGGAA…
NC_012892.2_cds_WP_000692153.1_1691	ATGAAAATAATAACCTGCTTTAAGCTGGTGCCTGAAGAACAGGACATTGTTGTCACTCCAGAATACACCCTGAATTTCGACAATGCCGACGCCAAAATCAGCCAGTTCGATCTCAATGCCATTGAAGCTGCAAGCCAGCTTGCAACAGATGACGATGAGATAGCCGCGCTGACCGTTGGCGGCTCATTGTTGCAGAACTCGAAAGTGCGCAAAGACGTGCTATCCCGCGGGCCGCACAGCCTGTATATGGTGCAGGATGCACAACTTGAGCATGCACTGCCTCTCGATACCGCAAAAGCGCTGGCGGCAGCAGTTGAAAAGATCGGCTTCGATTTACTGATCTTTGGTGAAGGTTCCGGCGACCTTTATGCCCAGCAGGTTGGCTTGCTGGTCGGAGAA…
NC_012892.2_cds_WP_000019869.1_384	ATGAGTCATTCTACCGATCACAGCGGCGCGTCCCATGGCAGCGTAAAAACCTACATGACAGGCTTTATCCTGTCGATCATTCTGACGGTGATTCCGTTCTGGATGGTGATGACAGGGGCTGCCTCTCCGGCCGTAATTCTGGGAACAATCCTGGCAATGGCAGTGGTACAGGTTCTGGTGCATCTGGTGTGCTTCCTGCACATGAATACCAAATCAGATGAAGGCTGGAACATGACGGCGTTTGTCTTCACCGTGCTAATCATCGCTATCCTGGTTGTAGGCTCCATCTGGATTATGTGGAACCTCAACTACAACATGATGATGCACTAA
NC_008253.1_cds_WP_000406332.1_4179	ATGGAAATAAGTACCCTACAAATCATTGCTATATTTCTTTTTTCCTGTATTGCCGGAATGGGCAGCGTGCTGGATGAATTTCAGACTCATCGTCCGTTAATTGCCTGTACGGTGATTGGTTTAATTCTCGGTGATTTAAAAACCGGAATTATGCTCGGTGGTACGCTGGAATTGATAGCTCTCGGCTGGATGAACGTCGGCGCGGCGCAATCTCCGGATTCTGCACTCGCCAGCATAATCTCCGCCATTCTGGTTATCGTTGGTCAGCAAAGCATCGCCACCGGAATCGCCATCGCGTTGCCTGTGGCTGCTGCAGGCCAGGTGCTGACGGTGTTTGCCCGTACCATCACCGTAGTGTTCCAGCACGCGGCGGATAAAGCAGCGGAAGAAGCACGGTTT…
NC_013654.1_cds_WP_001202076.1_1762	ATGAGAGCCTTATTAGCAATATTATTGTTTCCGCTGCTGGTGCAAGCCGCCGGGGAGGGGATGTGGCAGGCGAGTAGCGTGGGCGTTACGCTAAATCATCGCGGTGAATCGATGTCGTCAGCGCCTCTTTCTACGCGACAACCTGCTTCAGGATTGATGACGCTGGTGGCGTGGCGTTATCAGCTTATCGGTCCGACACCTGCAGGACTGCGGGTTCGCTTGTGTTCACAATCTCGTTGTGTCGAATTGGAGGGGCAGAGTGGAACCACCATGGCCTTTTCCGGTATACCGGCGGCAGAACCGTTGCGCTTTATCTGGGAAGTGCCTGGCGGTGGGCGGCTAACTCCGCCGCTAAAGATTCAACGGAATGAAGTGATTGTAAATTATCGTTAA
NC_013353.1_cds_WP_001299281.1_1156	TTGACTACGCCATTGAAAAAGATTGTGATTGTCGGCGGCGGTGCTGGTGGGCTGGAAATGGCAACACAGCTGGGGCATAAGCTGGGACGCAAGAAAAAAGCCAAAATTACGCTGGTCGATCGTAACCACAGCCATCTGTGGAAACCGCTGCTGCACGAAGTGGCGACTGGCTCGCTTGATGAAGGCGTCGATGCGTTGAGCTATCTGGCCCATGCGCGCAATCATGGTTTCCAGTTCCAGCTGGGTTCCGTCATTGATATTGATCGTGAAGCGAAAACAATCACTATTGCAGAACTGCGCGATGAGAAAGGTGAACTGCTAGTTCCGGAACGTAAAATCGCCTATGACACCCTGGTAATGGCGCTGGGTAGCACCTCTAACGATTTCAATACGCCAGGT…
NC_013364.1_cds_WP_000383224.1_3529	GTGGACGTAAGACAGAGCATCCACAGCGCGCACGCAAAAACGCTGGATACCCAAGGGCTGCGCAATGAATTTTTGGTTGAAGAGGTATTTGTCGCCGATGAGTACACCATGGTTTACAGCCACATTGACCGAATTATTGTTGGCGGCATTATGCCGATAACTAAAACGGTTTCCGTTGGCGGGGAAGTTGGTAAACAACTCGGCGTAAGCTATTTCCTTGAACGTCGCGAGTTAGGTGTTATCAATATTGGCGGTGCCGGTACGATTACTGTCGATGGCCAATGCTATGAAATCGGTCACCGCGACGCCCTGTATGTGGGTAAAGGTGCAAAAGAAGTTGTCTTTGCCAGTATTGATACCGCCACTCCGGCAAAGTTTTATTACAATTGCGCACCCGCG…
NC_011415.1_cds_WP_001290138.1_3147	ATGAGTGAGATATCCCGGCAAGAGTTTCAGCGTCGCCGTCAGGCCCTGGTGGAGCAAATGCAACCCGGCAGCGCCGCGCTGATTTTTGCTGCACCAGAAGTAACACGTAGCGCCGACAGCGAATACCCCTATCGTCAGAACAGTGACTTCTGGTACTTCACCGGCTTTAACGAACCGGAAGCGGTGCTGGTGCTGATTAAAAGCGATGACACTCATAACCACAGCGTTCTGTTTAACCGCGTTCGCGACCTGACGGCGGAGATCTGGTTTGGCCGTCGTTTAGGTCAGGATGCCGCGCCAGAGAAACTGGGCGTTGACCGCGCACTGGCATTCAGCGAAATTAATCAGCAACTTTATCAATTACTTAATGGTCTGGATGTGGTTTACCACGCCCAGGGC…
NC_013353.1_cds_WP_000348793.1_219	ATGGACGGAAAGAATCGGGCAGCATCCTCTTATCTGAGTCCGGGAAATCCCCCGGCAGATAAAGAGCAGAATGATCCGCTGGCACAGGTTTTCCATAATGCCTGCTCTTACAATTTTTTTGCGATGGCGGAGCTGTTGCACCGCCTGGCAAAGGGTGAAAAGGGGACGCCAGAATTATCCCTGCGTGACGATCCGGCACAGGAAACCCTGCGTTTCAGCGCCGATGCCAGCCTTGCCTTCCCGTGCAGTGATATCAGTGCACTGAAACGGGATACGTCAGGGGCATTCAGGATGACCACCACCTTTATGGGGTTACAGGGGAGCCAGTCGCCTCTCCCCGGTTATTACCTCGATCACCTGGCCTGGAAAGCGGTACATGAACAAAGTCCGGTAGGTGAT…
NC_011415.1_cds_WP_000573621.1_4063	ATGATCGAAGTAAAACACCTGAAAACGCTACAAGCGTTGCGGAACTGCGGCTCTCTCGCAGCCGCTGCGGCGACGTTGCATCAGACGCAATCCGCCCTGTCTCACCAGTTTAGCGATCTGGAACAACGCCTTGGCTTCCGGCTATTTGTGCGTAAGAGCCAGCCGCTACGCTTTACACCGCAGGGAGAAATCCTGTTGCAACTGGCAAACCAGGTGCTGCCGCAAATTAGCCAGGCACTGCAAGCCTGCAATGAACCGCAGCAGACGCGTCTGCGCATTGCCATTGAGTGCCATAGCTGTATTCAGTGGCTGACGCCCGCGTTAGAAAATTTCCATAAGAACTGGCCGCAGGTAGAGATGGATTTTAAATCGGGCGTGACGTTTGACCCGCAGCCCGCG…
NC_007779.1_cds_WP_001188777.1_3380	ATGCAACGAGGGATAGTCTGGGTAGTCGATGACGATAGTTCCATCCGTTGGGTGCTTGAACGTGCGCTCGCTGGGGCAGGTTTAACCTGTACGACGTTTGAGAACGGCGCAGAAGTGCTGGAGGCGCTGGCGAGCAAAACGCCGGATGTGCTGCTTTCAGATATCCGTATGCCGGGAATGGACGGGCTGGCGCTGCTCAAGCAGATTAAACAGCGCCATCCAATGCTTCCGGTCATCATTATGACCGCACATTCCGATCTGGATGCTGCCGTCAGCGCCTATCAACAAGGGGCGTTTGATTATCTGCCCAAACCGTTTGATATCGACGAAGCAGTGGCGCTGGTTGAGCGCGCTATCAGTCATTACCAGGAACAGCAGCAGCCGCGTAATGTTCAGCTT…
NC_013654.1_cds_WP_000251800.1_4265	ATGGTTCGCAAAGGGTGTAATTCATTAGTCCGTGCTGAAAAAATATTAACCCACATTGCATGGGTTGGTATGGCAAGTTATATGGAGTTATTAAATAAATTCCAGTACCCCAAAAGCAGCCTGCTTAATTTATTGAATGTAATGGTGGAGTGTGGTTTCTTAATTAAAAACAAAAACGGCTACTATTCACTGGGAATAAAAAACTACGAATTGGGTTGTCAGGCGTTACACCGTCAAAATATATTTGAGGTGACTAAGCGGCCAATGCAGGAGTTGTCGCTGAAAAGTGGACTGGTTTGTCATCTTGGGGCGATGGAGAGCATTTCGGCTATCTATCTCGACAAGATCGAAAGTCCGGACTCTGTACCGACGAGCAAAAGCTGGATTGGCAAAAAACTT…
NC_013364.1_cds_WP_000493947.1_2112	ATGTTTACGGGGATTGTACAGGGCACCGCAAAACTGGTGTCGATTGACGAGAAACCAAATTTTCGTACGCATGTGGTGGAGTTACCCGACCACATGCTGGACGGCCTGGAAACCGGTGCGTCCGTGGCGCATAACGGTTGCTGCCTGACCGTGACGGAAATTAACGGCAACCATGTCAGTTTTGACCTGATGAAAGAAACGTTACGCATTACCAATCTTGGCGATTTAAAAGTGGGGGATTGGGTAAACGTTGAGCGTGCGGCGAAATTCAGTGATGAAATTGGCGGACACTTAATGTCAGGTCATATTATGACCACTGCTGAAGTGGCGAAAATATTAACCTCAGAAAATAATCGCCAGATCTGGTTTAAAGTCCAGGATAGTCAGTTGATGAAATAT…
NC_013353.1_cds_WP_001244826.1_5115	ATGAGAAACAAACCTTTTTATCTTCTGTGCGCTTTTTTGTGGCTGGCGGTGAGTCACGCTTTGGCTGCGGATAGCACGATTACTATCCGCGGCTATGTCAGAGATAACGGCTGTAGTGTGGCCGCTGAATCAACCAATTTTACTGTTGATCTGATGGAAAACGCGGCGAAGCAATTTAACAACATTGGCGCGACGACTCCTGTTGTTCCATTTCGTATTTTGCTGTCACCCTGTGGTAATGCCGTTTCTGCCGTAAAAGTTGGGTTTACCGGCGTTGCAGATAGCCACAATGCCAATCTGCTTGCACTTGAAAATACGGTGTCAGCGGCTTCGGGACTGGGAATACAGCTTCTGAATGAGCAGCAAAATCAAATACCCCTTAATGCTCCATCGTCCGCG…
NC_004431.1_cds_WP_000049213.1_3729	ATGAGCAAAGTCAGACTCGCAATTATCGGTAACGGTATGGTCGGCCATCGCTTTATCGAAGATCTTCTTGATAAATCTGATGCGGCCAACTTTGATATTACCGTTTTCTGTGAAGAACCGCGCATCGCTTATGACCGCGTACACCTCTCGTCTTACTTCTCTCACCACACCGCCGAAGAGCTGTCGCTGGTGCGCGAAGGCTTCTACGAGAAACACGGCATCAAAGTTCTGGTCGGCGAACGCGCTATCACCATCAACCGTCAGGAGAAGGTGATTCACTCCAGCGCCGGACGTACCGTTTTTTATGACAAGCTGATCATGGCGACCGGTTCCTACCCGTGGATCCCGCCAATTAAAGGTTCTGATACTCAGGACTGCTTTGTCTATCGCACCATTGAA…
NC_013655.1_cds_WP_001020413.1_4458	ATGAATATTTTCACTTTATCCAAAGCACCGCTATACCTGTTAATTTCACTATTTTTACCCACGATGGCCATGGCTATCGATCCACCTGAACGCGAACTTTCGCGATTTGCCCTGAAAACGAATTACCTTCAGTCCCCTGATGAAGGCGTCTATGAACTGGCGTTTGATAATGCCAGTAAAAAGGTGTTTGCAGCAGTCACCGATCGTGTAAATCGTGAAGCCAATAAAGGCTATCTGTATTCGTTTAATTCAGATTCGCTGAAAGTCGAAAATAAATACACGATGCCATACCGGGCATTTTCGCTGGCGATAAATCAGGATAAACATCAGCTCTATATCGGACACACCCAGTCAGCGTCCCTGCGTATCAGTATGTTTGACACCCCAACCGGCAAACTG…
NC_011415.1_cds_WP_000096660.1_2688	ATGAGTAGTTTGTTGTTGTTTAACGATAAGAGCAGGGCGCTGCAGGCGGATATCGTCGCCGTGCAGTCGCAGGTGGTTTACGGCAGCGTGGGCAACAGCATTGCCGTGCCTGCTATCAAACAGAACGGTCTGAATGTTTTTGCCGTGCCGACGGTATTGCTGAGCAATACGCCGCATTATGACACTTTCTACGGTGGTGCGATTCCGGATGAATGGTTTAGCGGTTATTTGCGTGCGCTTCAGGAGCGTGATGCGCTGCGCCAGCTGCGCGCTGTAACCACGGGCTATATGGGAACGGCATCGCAAATCAAAATCCTTGCCGAGTGGCTGACTGCGCTACGCAAAGACCATCCTGACCTATTGATCATGGTCGATCCGGTGATTGGCGATATTGATAGC…
NC_013353.1_cds_WP_000280488.1_4523	TTGTATCTGTTTGAAAGCCTGAATCAACTGATTCAAACCTACCTGCCGGAAGACCAAATCAAGCGTCTGCGGCAGGCGTATCTCGTTGCACGTGATGCTCACGAGGGGCAAACACGTTCAAGCGGTGAACCCTATATCACGCACCCGGTAGCGGTTGCCTGCATTCTGGCCGAGATGAAACTCGACTATGAAACGCTGATGGCGGCGCTGCTGCATGACGTGATTGAAGATACTCCCGCCACCTACCAGGATATGGAACAGCTTTTTGGTAAAAGCGTCGCCGAGCTGGTAGAGGGGGTGTCGAAACTTGATAAACTCAAGTTCCGCGATAAGAAAGAGGCGCAGGCCGAAAACTTTCGCAAGATGATTATGGCGATGGTGCAGGATATCCGCGTCATC…
NC_007946.1_cds_WP_000522648.1_1232	ATGGGATTGTTTACGACCCGCCAGTTACTCGGTTATACCGAACAAAAAGTTAAATTTCGTGCGCTGTTTCTGGAGCTGTTTTTCCGCCGTACGGTGAATTTCCATACCGAAGAGGTGATGCTGGACAAAATTACCGGAAAAACGCCGGTGGCGGCCTATGTCTCCCCGGTTGTTGAAGGAAAAGTGCTGCGTCATCGTGGTGGTGAAACCCGCGTGTTGCGTCCGGGCTACGTCAAGCCGAAACACGAATTTAATTACCAGCAGGCGGTTGAGCGCCTTCCTGGTGAAGATCCATCTCAACTGAATGATCCGGCTTACCGCCGTCTGCGTATCATTACCGATAACCTCAAACAGGAAGAGCACGCGATTGTCCAGGTGGAAGAAATGCAGGCGGTAAAT…
NC_013654.1_cds_WP_000778796.1_3320	ATGAAGCTGACCATCATTCGATTAGAAAACTTTAGCGACCAGGACCGGATTGACCTGCAAAAGATCTGGCCGGAGTATTCCCCTTCCTCTTTACAGGTTGACGATAACCACCGCATCTACGCCGCGCGTTTTAACGAGCGCCTGCTCGCTGCCGTGCGGGTAACCTTAAGCGGCACCGAGGGGGCACTGGATTCTCTACGCGTGCGGGAAGTAACCCGACGTCGCGGTGTGGGGCAATATCTGCTGGAAGAGGTTTTGCGTAACAATCCTGGCGTTTCATGTTGGTGGATGGCGGATGCTGGCGTGGAAGATCGCGGCGTGATGACGGCGTTTATGCGAGCACTGGGATTTACGGCACAACAGGGTGGCTGGGAGAAGCGTTAA
NC_007941.1_cds_WP_000704523.1_5026	ATGAAAATTACGGATCACAAACTCTCTGAAGGTATTGCCCTGACATTTCGTGTTCCTGAAGGAAATATAAAACATCCTTTGATTATCTTATGCCATGGGTTTTGCGGTATCAGGAATGTTCTGCTCCCTTGCTTTGCGAATGCCTTCACAGAAGCAGGATTCGCAACGATTACTTTTGATTATCGAGGATTCGGTGAGAGTGATGGAGAACGAGGGCGTCTGGTTCCTGCAATGCAGACCGAAGATATTATTTCAGTTATCAATTGGGCAGAAAAGCAGGAATGTATTGATAATCAGCGTATTGGGTTATGGGGAACATCGCTGGGAGGGGGGCATGTCTTCAGTGCAGCTGCGCAGGACCAACGCGTAAAATGTATTGTCAGCCAGCTGGCTTTTGCT…
NC_004431.1_cds_WP_001296273.1_2620	ATGACAAATAATGAATGCAAAGGGCCGTTTGAAGGCTTATTAGTTATCGATATGACGCATGTCCTTAATGGGCCTTTCGGAACTCAACTTCTTTGTAATATGGGTGCAAGGGTAATTAAAGTTGAGCCGCCGGGTCATGGTGATGATACCCGCACATTTGGTCCCTATGTGGATGGACAGTCGCTCTATTACAGTTTTATTAATCATGGAAAAGAGAGTGTGGTTCTTGATTTAAAGAATGATCACGATAAAAGTATATTTATAAATATGCTTAAACAAGCTGATGTATTAGCTGAGAATTTTCGCCCAGGTACAATGGAAAAACTCGGGTTTTCATGGGAAAGGTTACAAGAAATCAACCCGCGCCTTATATATGCTTCATCGTCAGGTTTCGGACAT…
NC_011415.1_cds_WP_001149734.1_908	ATGCAGTGCGCACTTTACGACGCGGGTCGCTGTCGTTCCTGTCAGTGGATAACGCAGCCGATTCCAGAGCAACTCTCCGCTAAAACCGCCGATCTTAAAAATCTGCTCGCCGATTTTCCGGTTGAGGAATGGTGCGCGCCGGTGTCAGGCCCGGAACAAGGGTTTCGTAATAAAGCCAAAATGGTGGTGAGTGGTAGCGTTGAAAAACCACTGCTCGGTATGCTGCATCGCGACGGCACACCAGAAGACCTTTGTGACTGCCCGCTTTATCCTGCCTCATTTGCGCCCGTTTTTGCGGCGCTAAAACCGTTTATCGCCCGTGCGGGGCTGACACCCTACAACGTGGCGCGTAAGCGTGGCGAACTGAAATACATTCTGCTGACTGAAAGCCAGAGCGAT…
NC_013353.1_cds_WP_000531594.1_1235	ATGGGACAGAGTAAAAAATTGAATAAACAACCGAGTTCGCTTTCACCGCTGGTGCAATTGGCGGGAATTCGCAAATGCTTTGATGGTAAAGAGGTCATTCCCCAGCTGGATCTGACTATCAACAATGGCGAGTTCCTCACGCTGCTTGGCCCTTCTGGCTGCGGTAAAACAACCGTTCTTCGCCTGATTGCAGGTCTGGAAACTGTTGATTCCGGACGCATCATGCTGGATAACGAGGACATCACCCACGTTCCGGCGGAAAACCGCTATGTGAACACTGTTTTCCAAAGCTACGCACTTTTCCCCCACATGACCGTGTTCGAAAATGTGGCCTTTGGGTTGCGCATGCAAAAAACCCCCGCTGCTGAAATTACGCCCCGCGTGATGGAAGCCCTGCGG…
NC_007779.1_cds_WP_000997403.1_2593	ATGAACGATGAAATGAAAGGTAAAAGCGGCAAGGTCAAAGTGATGTATGTCCGCAGTGATGATGATTCTGATAAACGTACCCACAACCCGCGTACCGGGAAAGGGGGCGGGCGTCCAGGAAAATCTCGTGCTGACGGTGGCCGTCGCCCCGCCCGCGATGACAAACAGAGTCAGCCCCGTGACCGCAAGTGGGAAGATTCGCCGTGGCGCACGGTTTCCCGCGCGCCGGGTGATGAGACGCCGGAAAAGGCCGATCACGGTGGCATCAGTGGTAAAAGTTTTATTGATCCGGAAGTGTTGCGTCGTCAGCGTGCGGAAGAAACCCGCGTCTACGGCGAAAATGCATGTCAGGCACTTTTCCAGAGCCGTCCGGAAGCGATTGTTCGCGCCTGGTTTATC…
NC_013364.1_cds_WP_122993426.1_2917	GTGCGACTGGAAGCGCCGGGGCGTGATTATCGGCGCTATCAGATGGAAGAGTACGGCGGCGTGGACGTTCGCCTGTATCGTATTCCTGACCCGATGGCATTTTTGCGCCAGCAGAAAAACCTGCATCGCATTGTGGTGCAACCGCAATATCTGGGCGACGGGCTGAACAATACGCTGACCTGGCTGTGGGATAACTGGTACGGCAAATCTCGCCGCGTAATGCAGCGTACTTTCTCTTCTCAGTCACGGCAGAATGTGACTCAGGCATTACCCGAATTACATCTCGGCAATGCCATTATTAAACCTTCCCGTTATGTACAGAACAACCAGTTTTCCCCGCTGAAAAAATATCCCTTGGTGGAACAGTTCCGTTATCCACTATGGCAGGCTAAACCGGTC…
NC_008253.1_cds_WP_000140537.1_2268	ATGACCGAATCAACAACCTCCTCCCCGCATGATGCGGTATTTAAAACCTTTATGTTCTCGCCCGATACGGCGCGAGATTTTCTGGAAATACATCTACCAGAGCCGCTGCGCAAGCTTTGCAACCTGCAAACCTTACGCCTGGAACCCACCAGCTTTATTGAAAAAAGTTTACGCGCTTACTACTCGGATGTTTTGTGGTCTGTGGAAACCAGCGAGGGTGACGGTTATATCTACTGCGTGATTGAACATCAAAGCTCTGCAGAAAAGAATATGGCTTTTCGGCTAATGCGCTATGCCACTGCCGCCATGCAGCGTCACCTGGACAAAGGCTATGACAGAGTCCCGCTGGTGGTACCATTGCTGTTTTATCATGGCGAAACCTCGCCCTACCCGTACTCA…
NC_013364.1_cds_WP_000130056.1_92	ATGACTGATAAAATCGCGGTCCTGTTGGGCGGGACTTCCGCTGAGCGGGAAGTTTCTCTGAATTCTGGCGCAGCGGTGTTAGCCGGGCTGCGTGAAGGCGGTATTGATGCGTATCCTGTCGACCCGAAAGAAGTCGACGTGACGCAACTGAAGTCGATGGGTTTTCAGAAAGTGTTTATCGCGCTACACGGTCGCGGCGGTGAAGATGGTACGCTGCAGGGCATGCTCGAGCTGATGGGCTTGCCTTATACCGGCAGCGGAGTGATGGCATCTGCGCTTTCAATGGATAAACTACGCAGCAAACTGCTGTGGCAAGGTGCCGGTTTACCGGTCGCGCCGTGGGTAGCGTTAACCCGCGCAGAGTTTGAAAAAGGCCTGAGCGATAAGCAGTTAGCAGAA…
NC_002695.2_cds_NP_311421.1_3266	ATGTCGATTACACTTAGCGACAGTGCAGCAGCGCGAGTAAATACCTTTCTGGCTAACCGTGGCAAAGGGTTTGGCCTACGTCTGGGCGTGAGAACCTCCGGATGTTCAGGTATGGCTTATGTACTGGAATTTGTTGACGAACCGACGCCGGAAGACATCGTGTTTGAAGACAAAGGCGTGAAAGTCGTGGTCGATGGCAAAAGCCTGCAATTTCTGGACGGTACGCAGCTGGACTTCGTAAAAGAAGGCCTGAACGAAGGGTTTAAATTCACCAACCCGAACGTTAAAGATGAGTGTGGTTGCGGCGAAAGCTTCCACGTTTGA
NC_013353.1_cds_WP_001130210.1_3233	ATGCCGTTGTTAGATAGCTTCACAGTCGATCATACCCGGATGGAAGCGCCTGCAGTTCGGGTGGCGAAAACAATGAACACCCCGCATGGCGACGCAATCACCGTGTTCGATCTGCGCTTCTGCGTGCCGAACAAAGAAGTGATGCCAGAAAGAGGGATCCATACCCTGGAGCACCTGTTTGCTGGTTTTATGCGTAACCATCTTAACGGTAATGGTGTAGAGATTATCGATATCTCGCCAATGGGCTGCCGCACCGGTTTTTATATGAGTCTGATTGGTACGCCAGATGAGCAGCGTGTTGCTGATGCCTGGAAAGCGGCAATGGAAGACGTGCTGAAAGTGCAGGATCAGAATCAGATCCCGGAACTGAACGTCTACCAGTGTGGCACTTACCAGATG…
NC_007946.1_cds_WP_000445244.1_904	ATGGAATCCCTAACGTTACAACCCATCGCTCGTGTCGATGGCACTATTAATCTGCCCGGTTCCAAGAGCGTTTCTAACCGCGCTTTATTGCTGGCGGCATTAGCACACGGCAAAACAGTATTAACCAATCTGCTGGATAGCGATGACGTGCGCCATATGCTGAATGCATTAACAGCGTTAGGGGTAAGCTATACGCTTTCAGCCGATCGTACGCGTTGCGAAATTATCGGTAACGGTGGTCCATTACACGCAGAAAGTGCCCGGGAGTTGTTCCTCGGTAACGCCGGAACGGCAATGCGTCCGCTGGCGGCAGCACTTTGCCTGGGTAGCAATGATATTGTACTGACCGGTGAACCGCGAATGAAAGAACGCCCGATTGGTCATCTGGTGGATGCGCTG…
NC_007779.1_cds_WP_000941212.1_3933	ATGTTACAACCAAAGCGTACAAAATTCCGTAAAATGCACAAAGGCCGTAACCGCGGTCTGGCGCAGGGTACGGATGTTAGCTTCGGCAGCTTCGGTCTGAAAGCTGTTGGCCGTGGTCGTCTGACTGCCCGTCAGATCGAAGCAGCACGTCGTGCTATGACCCGTGCAGTTAAGCGTCAAGGTAAGATCTGGATCCGTGTGTTCCCGGACAAACCGATCACTGAAAAGCCGCTGGCAGTGCGTATGGGTAAAGGTAAAGGTAACGTGGAGTATTGGGTTGCCTTGATTCAGCCGGGTAAAGTCCTGTATGAAATGGACGGTGTTCCGGAAGAGCTGGCCCGTGAAGCATTCAAGCTGGCAGCAGCGAAACTGCCGATTAAAACCACCTTTGTAACTAAG…
NC_002695.2_cds_NP_312031.1_3857	ATGAATAACGATGTTTTCCCGAATAAATTCAAAGCCGCACTGGCTGCGAAACAGGTACAAATTGGTTGCTGGTCAGCACTCTCTAACCCGATTAGCACTGAAGTTCTTGGTTTGGCTGGGTTTGACTGGCTGGTGCTGGATGGCGAACATGCGCCAAACGATATTTCAACGTTTATTCCGCAGTTAATGGCCCTGAAAGGCAGCGCCAGCGCGCCAGTAGTGCGAGTGCCGACCAACGAGCCGGTAATTATTAAGCGTCTTCTGGATATCGGTTTCTATAACTTCCTGATTCCTTTTGTAGAAACAAAAGAGGAAGCAGAGCAGGCGGTGGCATCGACGCGTTATCCGCCAGAAGGCATTCGCGGCGTCTCCGTTTCTCACCGCGCCAATATGTTTGGC…
NC_011415.1_cds_WP_001296937.1_1752	ATGAAACGTTTTAGTCTGGCTATTCTGGCGCTGGTTGTTGCAACCGGCGCACAAGCTGCCAGTGAAAAAGTCGAGATGAACCTCGTCACGTCGCAAGGGGTAGGGCAGTCAATTGGTAGCGTCACCATTACTGAAACCGATAAAGGTCTGGAGTTTTCGCCCGATCTGAAAGCATTACCCCCCGGTGAACATGGCTTCCATATTCATGCCAAAGGAAGCTGCCAGCCAGCCACCAAAGATGGCAAAGCCAGCGCCGCGGAATCCGCAGGCGGGCATCTTGATCCACAAAATACCGGTAAACATGAAGGGCCAGAAGGTGCCGGGCATTTAGGCGATCTGCCTGCACTGGTCGTCAATAATGACGGCAAAGCTACCGATGCCGTCATCGCGCCTCGTCTG…
NC_011415.1_cds_WP_000386551.1_847	ATGGACTATCGCAAAATCATTAAAGAGATCGGGCGCGGGAAAAACCACGCGCGCGATTTAGACCGGGATACTGCGCGCGGTCTGTATGCCCATATGCTCAATGGTGAAGTCCCTGACCTTGAGTTGGGCGGCGTATTGATTGCGCTACGTATCAAAGGGGAAGGGGAAGCAGAGATGCTCGGCTTTTACGAAGCCATGCAAAATCACACCATCAAGCTGACGCCGCCTGCAGGCAAGCCGATGCCGATTGTCATCCCCAGTTACAACGGCGCGCGTAAACAGGCCAACCTGACGCCGTTGTTGGCGATTCTCCTGCACAAACTCGGTTTTCCTGTGGTGGTTCACGGGGTTAGCGAAGATCCAACCCGCGTGCTGACTGAAACCATTTTTGAATTGATG…
NC_004431.1_cds_WP_000756575.1_887	ATGAAAAAAGTTCTGATTGCCGCGTTAATTGCAGGTTTTAGTCTTTCCGCCACAGCAGCCGAAACCATTCGTTTTGCCACCGAAGCCTCCTATCCTCCGTTTGAATCGATTGATGCAAACAACCAGATCGTTGGTTTTGATGTCGACCTGGCGCAGGCATTGTGTAAAGAGATTGATGCAACCTGCACTTTCTCTAACCAGGCGTTTGACAGCCTGATCCCAAGCCTGAAATTCCGTCGCGTAGAAGCAGTGATGGCGGGCATGGATATCACTCCGGAGCGTGAAAAGCAGGTGCTGTTTACCACCCCGTACTATGACAACTCTGCCCTGTTTGTGGGTCAGCAAGGCAAATACACCAGTGTTGATCAGCTGAAAGGCAAAAAAGTCGGCGTTCAGAAC…
NC_007946.1_cds_WP_000999936.1_4095	ATGAACGACAGTGAATTTCATCGCCTGGCTGATCAACTGTGGCTGACCATTGAAGAACATCTGGACGACTGGGATGGCGACAGCGATATCGACTGTGAAATCAACGGCGGTGTACTAACCATTACCTTTGAGAACGGCAGCAAAATCATTATCAACCGCCAGGAACCACTGCACCAGGTGTGGCTGGCAACCAAACAGGGTGGCTACCATTTTGATCTGAAAGGCGACGAGTGGATTTGCGATCGTAGCGGTGAAACCTTCTGGGATTTGCTGGAACAGGCGGCGACGCAGCAGGCGGGTGAAACAGTTAGTTTCCGCTAA
NC_007779.1_cds_WP_000478195.1_3655	ATGTTCCTGGACTATTTTGCACTGGGAGTGCTTATTTTTGTATTTCTGGTGATCTTCTATGGGATCATTATTTTACATGATATTCCCTACCTGATTGCCAAAAAACGTAATCATCCTCATGCCGACGCCATTCATGTTGCTGGTTGGGTGAGTCTTTTTACGTTACATGTTATCTGGCCGTTTTTGTGGATTTGGGCCACGCTTTACCGCCCGGAGCGGGGATGGGGAATGCAAAGCCATGATTCATCCGTTATGCAACTGCAACAGCGCATTGCCGGGCTGGAGAAACAGCTCGCCGACATCAAATCCTCTTCTGCCGAGTAA
NC_007946.1_cds_WP_000816460.1_4852	ATGAAACGTGCATTTATTATGGTGCTGGACTCATTCGGCATCGGCGCTACAGAAGATGCAGAACGCTTTGGTGACGTCGGGGCTGACACCCTGGGTCATATCGCAGAAGCTTGTGCCAAAGGCGAAGCTGACCACGGTCGTAAAGGCCCGCTCAATCTGCCAAATCTGACCCGTCTTGGGCTGGCGAAAGCACACGAAGGTTCTACCGGTTTCATTCCGGCGGGAATGGATGGCAACGCTGAAGTTATCGGCGCGTACGCATGGGCGCACGAAATGTCATCCGGTAAAGACACCCCGTCTGGTCACTGGGAAATCGCCGGTGTCCCGGTTCTGTTTGAGTGGGGATATTTCTCCGATCACGAAAACAGCTTCCCGCAAGAGCTGCTGGATAAACTGGTT…
NC_013654.1_cds_WP_001296445.1_3043	TTGCTTAATCCGATCGTTCGTAAATTCCAGTACGGCCAACACACCGTGACTCTGGAAACCGGCATGATGGCTCGTCAGGCTACTGCCGCTGTTATGGTTAGCATGGATGACACCGCGGTATTTGTTACCGTTGTTGGTCAGAAAAAAGCCAAACCAGGTCAGGACTTCTTCCCGCTGACCGTTAACTATCAGGAGCGTACCTACGCTGCTGGTCGTATCCCGGGTAGCTTCTTCCGTCGTGAAGGCCGCCCAAGCGAAGGCGAAACCCTGATCGCGCGTCTGATTGACCGCCCGATTCGCCCGCTGTTCCCGGAAGGCTTCGTCAACGAAGTTCAGGTTATCGCCACCGTGGTTTCTGTTAACCCGCAGGTTAACCCGGATATCGTCGCGATGATTGGT…
NC_008253.1_cds_WP_001217338.1_103	ATGCGTATTGAAGAAGATCTGAAGTTAGGTTTTAAAGACGTTCTCATCCGCCCTAAACGCTCCACTCTTAAAAGCCGTTCCGATGTTGAACTGGAACGTCAATTCACCTTCAAACATTCAGGTCAGAGCTGGTCCGGCGTGCCGATTATCGCCGCCAATATGGACACCGTAGGCACATTTTCTATGGCCTCTGCGCTGGCTTCTTTTGATATTCTGACTGCTGTGCATAAACACTATTCTGTCGAAGAGTGGCAAGCGTTTATCAACAATTCTTCCGCTGATGTGCTGAAACATGTGATGGTTTCTACCGGCACGTCTGATGCGGATTTCGAAAAAACTAAACAGATTCTCGACCTGAACCCGGCATTAAATTTCGTTTGTATTGACGTGGCGAATGGT…
NC_013353.1_cds_WP_001116548.1_1153	GTGCCGTTTCGCAGCAATAATCCCATCATGCGCGACGAATTGCTGTCGCGCTTTTTCCCGCAGTTTCATCCCGTCACGACGTTTCATAGTGGGCTTAGTGGCGGGAGTTTTCTCATTGAACACCAGGGCCAGCGTTTTGTTGTACGTCAGCCGCACGATCCTGATGCGCCGCGGTTCGCGTTCTTGCGCCAGTATCGGGCTTTATCACAATTACCCGCATGTATTGCACCGAAGCCGCATTTATATCTCCGTGACTGGATGGTGGTCGACTATCTGCCCGGCGAGGTAAAAACGTATTTGCCGGATACCAACGAACTGGCAGGCTTGCTGTATTATCTACATCAACAACCGCGTTTTGGCTGGCGAATAACGCTGTTGCCGTTACTGGAACTGTACTGG…
NC_008253.1_cds_2950	GTGACGCTCAATACTTCTCAGGTCAGTTACTATATTACTCAGCGTAAGAAAGGTATAACCCAGCATATCTCGGCCATGAAAGCGGGTATCTCAGTCCGTTCTGGTCGTCGGATCGAAAAAGGCCAGAGGGCAAAAAATAGTGTTCGGCACTGGAGCACACGCAAAGATCCTCTGGAAGCAGTGTGGGACAGCATGCTTGTTCCTCTGTTGAAAGAGAGGCCTGTTCTGACACCAACAACTCTGCTGGAGATGCTACAGGATAAATATCCCGGCCAGTATCCCAACAGCTTTCGAAGAACAATGCAACGGCGGGGGTGCGAATGGAAATTACAGTCTGGTGCAGAGCAGGAGGTCATGTTCCGCCAGTGGCATCAGCCCGGTCTGCGAGGCCTGTTGGAC…
NC_008253.1_cds_WP_001298509.1_1899	ATGCCAAAGAAGGCCAAGGAACTCTCAGGACTCGTCGTATCACGATTAAAATCCGAAGGCATGTATGCCGTTGGTGGTGTGGATGGTTTATACCTTCGCATCCGAAATCAGTCCCGTGCATGGGTTCTTTGCGTGGCTATGGGAACCCGAATCAACAATCTCGGTAGAACAGTTCCAAGACGTTTGAATATGGGTCTTGGCCCTTACCCGGAAGTCTCCTTAGCCGAAGCGCGTGACAAAGCGCGTGAGCTACGTAAACAAATCCGTAATGGTATTAATCCCCTTCAGGAAAAACACGAGCAAAAAGCCCGGCAGGAAATACTGGCCCGGAAGAAAAAGACCTTTGCCGAATGTTGTGAAGAAGTGCTGGAAGTCAAAGACAGTGAGATGAAGAACAAA…
NC_007946.1_cds_WP_000239974.1_3182	ATGGTTAAATTACCGCCGCTGAGTCTCTACATTCACATCCCGTGGTGCGTGCAGAAATGCCCGTACTGCGATTTCAACTCTCACGCGTTGAAAGGAGAAGTGCCGCACGACGATTATGTTCAGCATCTGCTTAACGATCTGGACAACGATGTGGCTTACGCTCAGGGCCGTGAAGTGCAGACAATCTTTATTGGCGGTGGTACGCCGAGCCTGCTTTCCGGCCCGGCGATGCAAACGCTGCTGGACGGCGTGCGTGCGCGTTTGCCGCTGACAGCGGATGCAGAAATTACGATGGAAGCGAACCCTGGTACGGTTGAAGCCGATCGCTTTGTCGATTATCAGCGTGCTGGTGTGAACCGCATCTCTATTGGTGTGCAGAGTTTTAGCGAAGAAAAGCTG…
NC_004431.1_cds_WP_000788872.1_1361	ATGAAAAACATCGCCGCACAGATGGTTAATTTTGACCGTGAGCAGATGCGTCGGATCGCCAACAACATGCCGGAACAGTACGACGAAAAGCCGCAGGTACAGCAGGTAGCGCAGATCATCAACGGTGTGTTCAGCCAGTTACTGGCAACTTTCCCGGCGAGTCTGGCTAACCGTGACCAGAACGAACTGAACGAAATCCGCCGCCAGTGGGTTCTGGCTTTCCGGGAAAACGGGATCACCACAATGGAACAGGTTAACGCAGGAATGCGCGTAGCCCGTCGGCAGAATCGACCATTTCTGCCATCACCCGGGCAGTTTGTTGCATGGTGCCGGGAAGAAGCATCCGTTATCGCCGGACTGCCAAACGTCAGCGAGCTGGTTGATATGGTTTACGAGTAT…
NC_013364.1_cds_WP_000246506.1_3355	TTGGCAACGACAACCGCAGAATGCCTGACGCAGGAAACGATGGATTACCACGCGCTGAATGCGATGCTTAACCTCTACGATAGCGCAGGTCGCATTCAGTTCGATAAAGACCGCCAGGCCGTTGACGCCTTTATTGCGACGCATGTGCGTCCGAACAGTGTGACCTTCAGTAGCCAGCAGCAGCGCCTGAACTGGCTGGTCAACGAAGGTTACTATGATGAAAGCGTTCTTAATCGCTACTCTCGCGACTTTGTCATTACGCTGTTTGCCCACGCACACACCAGCGGTTTTCGTTTCCAGACATTCCTCGGGGCATGGAAGTTTTACACCAGCTATACGTTGAAGACATTCGACGGTAAACGTTATCTGGAAGATTTTGCCGATCGAGTCACGATGGTG…
NC_007779.1_cds_WP_001018479.1_1010	ATGGCTATTAGCACACCGATGTTGGTGACATTTTGTGTCTATATCTTTGGCATGATATTGATTGGGTTTATCGCCTGGCGATCAACGAAAAACTTTGACGACTATATTCTGGGCGGTCGTAGTCTTGGGCCATTCGTGACGGCATTATCGGCGGGTGCGTCGGATATGAGCGGCTGGCTGTTAATGGGGTTGCCGGGCGCTGTTTTTCTTTCCGGGATTTCCGAAAGCTGGATCGCCATTGGCCTGACATTAGGCGCGTGGATTAACTGGAAGCTGGTGGCCGGGCGGTTGCGTGTGCATACCGAATACAACAATAACGCCTTAACACTGCCGGATTATTTCACCGGGCGCTTTGAAGATAAAAGCCGCATTTTGCGCATTATCTCTGCGCTGGTTATT…
NC_008253.1_cds_WP_001197423.1_4452	ATGCAAGTGAAAACACAGTCCTGCGTTGTTGCGGGCAAGAAAACTGTTGCCGTTACCGAGCAGACGATAGATTGGAATAATAATGGAACATTAGTACAAATAACCCGAGGTGGAATTTGCGGTTCCGATTTACATTATTATCAGGAAGGAAAAGTAGGTAATTTCATGATAAAGGCACCGATGGTGTTAGGTCATGAAGTTATCGGTAAAGTTATTCATAGCGACTCATCAAAATTACATGAAGGGCAAACGGTAGCCATTAATCCGTCTAAACCGTGCGGTCACTGCAAATACTGCATTGAACATAACGAGAATCAGTGTACAGAGATGCGTTTTTTTGGCAGTGCCATGTATTTCCCTCATGTTGATGGTGGCTTTACCCGTTATAAAATGGTCGAA…
NC_004431.1_cds_WP_001118464.1_15	ATGGCTAAGCAAGATTATTACGAGATTTTAGGCGTTTCCAAAACAGCGGAAGAGCGTGAAATCAAAAAGGCCTACAAACGCCTGGCCATGAAATACCACCCGGACCGTAACCAGGGTGACAAAGAGGCCGAGGCGAAATTTAAAGAGATCAAGGAAGCTTATGAAGTTCTGACCGACTCGCAAAAACGTGCGGCATACGATCAGTATGGTCATGCTGCGTTTGAGCAAGGCGGCATGGGCGGCGGCGGTTTTGGCGGCGGCGCAGACTTCAGCGATATTTTTGGTGACGTTTTCGGCGATATTTTTGGCGGCGGACGTGGTCGTCAACGTGCGGCGCGCGGTGCTGATTTACGCTATAACATGGAGCTCACCCTCGAAGAAGCTGTACGTGGCGTGACC…
NC_007779.1_cds_WP_001045689.1_3332	ATGAACAAGTGGGGCGTAGGGTTAACATTTTTGCTGGCGGCAACCAGCGTTATGGCAAAGGATATTCAGCTTCTTAACGTTTCATATGATCCAACGCGCGAATTGTACGAACAGTACAACAAGGCATTCAGCGCCCACTGGAAACAGCAAACTGGTGATAACGTGGTGATTCGTCAGTCACACGGTGGCTCAGGTAAACAAGCGACGTCGGTAATCAACGGTATTGAAGCTGATGTTGTCACGCTGGCTCTGGCCTATGACGTGGACGCAATTGCGGAACGCGGGCGGATTGATAAAGAGTGGATCAAACGTCTGCCGGATAACTCCGCACCGTACACTTCCACCATTGTTTTCCTGGTACGTAAGGGAAATCCGAAGCAGATCCATGACTGGAACGAT…
NC_013353.1_cds_WP_001298974.1_3158	ATGTCACAGTCTACATCCGTGCTTCGTCGTAATGGATTTACTTTTAAACAGTTTTTTGTTGCTCACGATCGCTGTGCGATGAAAGTGGGAACGGATGGCATTTTGCTGGGCGCATGGGCACCGGTGGCTGGGGTGAAACGTTGCCTTGATATCGGCGCGGGTAGCGGGTTGCTGGCACTGATGCTGGCGCAGCGAACCAGTGACAGCGTGATAATTGATGCCGTTGAGCTGGAAAGTGAAGCTGCCGCGCAGGCGCAGGAAAATATCAACCAGTCCCCGTGGGCAGAGCGGATTAACGTCCATACGGCGGATATTCAGCAGTGGATCACACAGCAGACAGTACGCTTCGATTTAATCATCAGTAACCCACCTTACTATCAGCAGGGAGTAGAGTGCGCG…
NC_012892.2_cds_WP_000175940.1_4295	ATGACGTTGTCTCCTTATTTGCAAGAGGTGGCGAAGCGCCGCACTTTTGCCATTATTTCTCACCCGGACGCCGGTAAGACTACCATCACCGAGAAGGTGCTGCTGTTCGGACAGGCCATTCAGACCGCCGGTACAGTAAAAGGCCGTGGTTCCAACCAGCACGCTAAGTCGGACTGGATGGAGATGGAAAAGCAGCGTGGGATCTCCATTACTACGTCTGTGATGCAGTTTCCGTATCACGATTGCCTGGTTAACCTGCTCGACACCCCGGGGCACGAAGACTTCTCGGAAGATACCTATCGTACCCTGACGGCGGTGGACTGCTGCCTGATGGTTATCGACGCCGCAAAAGGTGTTGAAGATCGTACCCGTAAGCTGATGGAAGTTACCCGTCTGCGC…
NC_007946.1_cds_WP_000140576.1_2412	ATGACCGAATCAACAACCTCCTCCCCGCATGATGCGGTATTTAAAACCTTTATGTTCACACCCGAAACCGCACGGGATTTTCTCGAAATACATTTACCAGAACCACTGCGCAAGCTTTGCAACCTGCAAACCTTACGCCTGGAACCCACCAGTTTTATTGAAAAAAGTTTACGCGCTTACTACTCGGATGTTTTGTGGTCGGTGGAAACCAGCGACGGTGACGGCTATATCTACTGCGTGATTGAACATCAAAGTTCTGCAGAAAAGAATATGGCTTTTCGACTAATGCGCTATGCCACCGCCGCCATGCAGCGCCATCTGGACAAAGGCTATGACAGAGTCCCGCTGGTGGTGCCGTTGCTGTTTTATCATGGCGAAACCTCGCCCTACCCATACTCA…
NC_013364.1_cds_WP_000331707.1_3211	ATGGCTTACAGCGAAAAAGTTATCGACCATTACGAGAATCCGCGTAACGTGGGTTCCTTTGACAACAACGACGAGAACGTCGGCAGCGGCATGGTGGGTGCACCGGCCTGTGGCGACGTGATGAAGTTGCAGATTAAAGTCAACGATGAAGGTATCATTGAAGACGCGCGTTTTAAAACTTACGGCTGCGGTTCTGCTATCGCTTCCAGCTCCCTGGTCACCGAATGGGTGAAAGGGAAGTCTCTCGACGAAGCGCAGGCGATCAAAAATACCGATATTGCTGAAGAACTTGAACTGCCGCCGGTGAAAATTCACTGTTCTATTCTGGCAGAAGACGCGATCAAAGCCGCCATTGCGGACTATAAAAGCAAACGTGAAGCAAAATAA
NC_013353.1_cds_WP_000813037.1_3940	ATGAAGCAGCAGGCAGGCATTGGCATTCTTTTGGCGCTCACCACAGCAATTTGCTGGGGGGCGTTGCCAATCGCAATGAAGCAGGTGCTGGAGGTGATGGAACCTCCGACAATCGTGTTTTACCGTTTCTTGATGGCGAGTATTGGCCTTGGTGCCATTCTTGCGGTGAAGAAGAGGTTGCCGCCATTACGCGTGTTTCGTAAGCCACGCTGGTTGATTTTGTTGGCAGTGGCGACCGCCGGGCTGTTTGGGAACTTCATCCTGTTCAGCTCATCCTTGCAATACCTGAGTCCGACCGCTTCGCAGGTGATTGGGCAACTCTCGCCAGTTGGCATGATGGTTGCCAGCGTATTTATCCTGAAAGAGAAAATGCGCAGCACTCAGGTTGTAGGGGCATTG…
NC_012892.2_cds_WP_000816992.1_3023	ATGAAAAGAGCGCCTCTTATAACAGGACTTTTGTTGATATCCACATCCTGCGCTTATGCCTCCTCAGGAGGGTGTGGAGCCGATAGCACTAGCGGTGCGACAAATTACAGCAGTGTGGTTGATGATGTTACGGTGAACCAGACAGATAACGTGACAGGACGGGAGTTTACCTCTGCAACGCTAAGTAGCACTAACTGGCAATACGCCTGTTCCTGCTCTGCGGGTAAGGCAGTTAAACTTGTCTATATGGTCAGCCCCGTACTTACCACCACTGGACATCAGACAGGATATTACAAACTCAATGACAGCCTGGATATTAAAACCACATTACAGGCAAACGACATTCCAGGACTCACAACCGACCAGGTTGTCTCTGTTAACACCCGATTCACACAGATA…
NC_013654.1_cds_WP_001161583.1_2580	ATGCAAGGCATTAAAATATATACAATTCTAGCCTCTTCTCTTATATCTGGTAGTGTTTTTGCTCAAACGGAAATTTCGACTTCAAATTCGTCTACAGTTAATGCAAGTTATGTTGAACCTTCAGCGGAAAAAATAATATCGCCAAGCGATAAACTCAATAACCTTTTTGAAAGAAATATGTCTCAGCCTTATATTTTACAAAAAATTGGCGAGAGAACTTATTATGTTCAACGCTATTTTTATTCCACTACGTTTTATGTCGGAGACAAAGGGGTTTTGCTGTTTGATGCTCCGGAGGGTCGCGGTAAATATTTATTACAGGCAATTCGTGATGTGACTCCATTACCCGTAACAGCGCTGGTTTATTCTCATTACCATGTGGATCACATTGGCGATAGT…
NC_007779.1_cds_WP_001069315.1_3852	ATGAACCCGCCAATTAATTTTTTGCCCTGGCGACAGCAACGCCGGACCGCTTTTCTGCGTTTCTGGTTGCTGATGTTCGTTGCGCCTCTGCTGCTGGCCGTCGGGATAACGCTAATACTGCGTCTGACAGGCAGCGCCGAAGCGCGCATAGACGCAGTTTTGCTTCAGGCGGAACAACAACTCGCCCGCAGCTTACAGATAACGAAGCCACGTTTGCTGGAGCAACAGCAGTTACGCGAACAGCGTTCGCAACGGCAGCGCCAGCGACAATTTACCCGCGACTGGCAATCTGCGCTGGAAGCACTGGCGGCGCTTTTACCCGAGCACGCCTGGCTGACAACGATAAGCTGGCAGCAGGGAACGCTGGAGATCAAGGGGCTGACAACAAGCATTACCGCG…
NC_008253.1_cds_WP_000784420.1_121	ATGAAAATGACTTTGCCGTTTAAACCCCATGTGCTGGCGCTAATTTGCAGTGCCGGGCTTTGTGCCGCCTCTGCCGGGCTATATATAAAAAGCCGCACAGTGGAAGCGCCTGTGGAAGCGCAATCGACACAACAGACTGCGCCTGACATCTCCGCAGTTACGCTTCCTGCAACGGTTTCCGTGCCTCCTGTAACACCTGCCGTCGTCAAATCTACATTCAGCACTGCACAAATCGATCAATGGGTCGCGCCCGTCGCGCTGTACCCCGACTCTCTGCTTTCACAAGTGTTAATGGCATCAACCTATCCGGCAAACGTTGCTCAAGCAGTGCAATGGTCACACGATAATCCACTTAAACAAGGCGATGCTGCTATTCAGGCGGTATCTGGCCAGTCCTGG…
NC_011415.1_cds_WP_000366959.1_1273	ATGGATATGGATCTAAACAATCGCCTGACTGAAGATGAAACGCTTGAGCAGGCCTACGATATTTTTCTCGAACTGGCTGCCGACAATCTCGATCCAGCTGATGTTCTGCTGTTCAATCTTCAGTTTGAAGAGCGCGGCGGCGCGGAGTTATTCGATCCGGCGGAAGACTGGCAGGAACATGTTGATTTCGATTTGAACCCAGACTTTTTTGCCGAAGTGGTGATTGGTCTGGCGGACAGTGAAGATGGTGAAATCAACGATGTTTTCGCCCGCATTCTGTTATGCCGCGAAAAAGATCACAAACTTTGCCATATCATCTGGCGGGAATAA
NC_007946.1_cds_WP_000671574.1_469	ATGAAATTTCCCGGTAAACGTAAATCCAAACATTACTTCCCCGTAAACGCACGCGATCCGCTGCTTCAGCAATTCCAGCCAGAAAACGAAACCAGCGCTGCCTGGGTAGTGGGTATCGATCAAACGCTGGTCGATATTGAAGCGAAAGTGGATGATGAATTCATTGAGCGTTATGGATTAAGCGCCGGGCATTCACTGGTGATTGAGGATGACGTTGCCGAAGCGCTTTATCAGGAACTAAAACAGAAAAACCTGATTACCCATCAGTTTGCGGGTGGCACCATTGGTAACACCATGCACAACTACTCGGTGCTCGCGGACGACCGTTCGGTGCTGCTGGGCGTCATGTGCAGCAATATTGAAATTGGCAGCTACGCCTATCGTTACCTGTGTAACACC…
NC_011415.1_cds_WP_000719990.1_3366	ATGAAAAAGATTATCGAAACGCAACGTGCCCCAGGCGCAATCGGCCCTTATGTTCAGGGCGTTGATTTAGGCAGCATGGTCTTCACCTCCGGGCAAATTCCGGTTTGCCCGCAGACCGGTGAGATCCCGGCTGATGTGCAAGATCAGGCGCGTTTAAGCCTCGAAAACGTCAAAGCGATCGTGGTTGCTGCCGGGCTGAGCGTGGGCGATATCATCAAGATGACCGTGTTCATCACCGATCTGAATGATTTTGCCACCATCAATGAAGTCTATAAGCAGTTCTTCGATGAGCATCAGGCGACCTACCCGACCCGGAGCTGTGTGCAGGTTGCGCGTTTGCCGAAAGATGTGAAGCTGGAAATTGAAGCTATCGCAGTACGTAGTGCGTAA
NC_007779.1_cds_WP_001295211.1_2246	ATGAGGCACGGGCTGCTGGCGCTGATTTGCTGGCTGTGTTGTGTTGTTGCCCATAGCGAAATGCTGAATGTCGAACAATCCGGGCTGTTTCGCGCCTGGTTTGTACGCATTGCACAAGAACAGCTCCGCCAGGGGCCAAGTCCACGCTGGTATCAGCAGGATTGTGCGGGCCTGGTGCGATTTGCGGCGAACGAGACGCTGAAAGTTCACGACAGTAAATGGCTAAAAAGTAACGGTTTATCTAGCCAGTATTTGCCGCCAGAGATGACGCTAACACCTGAACAGCGTCAACTGGCGCAAAACTGGAATCAGGGGAACGGGAAAACCGGCCCCTATGTGACCGCGATTAATTTGATTCAGTACAACAGCCAGTTTATTGGCCAGGACATAAACCAGGCG…
NC_007779.1_cds_WP_001098384.1_735	GTGAATACAACGCTGTTTCGATGGCCGGTTCGCGTCTACTATGAAGATACCGATGCCGGTGGTGTGGTGTACCACGCCAGTTACGTCGCTTTTTATGAAAGAGCACGCACAGAGATGCTGCGTCATCATCACTTCAGTCAGCAGGCGCTGATGGCTGAACGCGTTGCCTTTGTGGTACGTAAAATGACGGTGGAATATTACGCACCTGCGCGGCTCGACGATATGCTCGAAATACAGACTGAAATAACATCAATGCGTGGCACCTCTTTGGTTTTCACGCAACGTATTGTCAACGCCGAGAATACTTTGCTGAATGAAGCAGAGGTTCTGGTTGTTTGCGTTGACCCACTCAAAATGAAGCCTCGTGCGCTTCCCAAGTCTATTGTCGCGGAGTTTAAG…
NC_013353.1_cds_WP_001096016.1_5101	ATGAATACACAAAATCTTGAGTTCGCTGAGCAGGCAGCAATAACTGCCTCAGCGGTCCCTGACGAGTTACGCATCGGCTTCTGGCCGCAGCACTTTGGCTCCGTTCCGCAATGGATAACCCTGGAGTCCTGTATCTTTGACTGGATGGACCGCCTGTGTACCGATTATCACGGCGGTATCTGGAGCTTTTTGACGCTCAGCAATGGCGGCGCTTTTATGGCTCCTGAGTCAGAGCACGATGAGAAGTGGGCATTGTTCAACAGTATGAACGGCAACGGCGCGGAACTTACTGGCGAAGCCGCAGGGATAGTCGCCTGTCTGATGACATACAGCCACCACGCTTGTCGCACCGAGTGTGACGCGATGACTGAGCACTATTATCGCTTACGAGACTTCGCG…
NC_007946.1_cds_WP_001295556.1_3427	ATGTACGAAGCTCTTTTAGTAGTTTTCCTTATTGTGGCAATTGGCCTTGTTGGTCTGATCATGCTGCAGCAAGGTAAAGGCGCTGATATGGGAGCCTCCTTCGGAGCAGGCGCTTCCGCTACGCTGTTTGGTTCAAGTGGTTCTGGTAACTTCATGACCCGCATGACAGCGCTGCTGGCAACGTTATTCTTCATCATCAGTCTGGTGCTGGGTAACATCAATAGCAACAAAACCAATAAAGGTAGCGAATGGGAAAACCTGAGTGCGCCGGCGAAAACCGAACAAACTCAGCCAGCTGCTCCGGCTAAGCCGACCAGCGATATCCCGAACTAA
NC_013353.1_cds_WP_001148402.1_62	ATGCAAGCATTGCTGGAACACTTTATTACCCAATCCACCGTGTATTCATTGATGGCGGTGGTGTTGGTGGCCTTTCTGGAGTCGCTGGCGCTGGTCGGTTTGATTCTACCCGGTACGGTGCTGATGGCGGGGCTGGGAGCGCTGATTGGCAGCGGCGAGTTAAGTTTCTGGCACGCCTGGCTGGCAGGGATTGTCGGTTGTCTGCTGGGCGACTGGATCTCCTTCTGGCTGGGCTGGCGTTTTAAAAAGCCGTTGCATCGCTGGTCATTTCTGAAGAAAAACAAAGCATTACTCGATAAAACTGAACATGCGTTGCATCAACACAGCATGTTCACCATTCTGGTCGGTCGCTTTGTTGGCCCGACGCGTCCGCTGGTGCCAATGGTGGCGGGAATGCTG…
NC_011415.1_cds_3917	ATGACCAAATTCTCAGTGGTTGTCGCAGGCGGTGGAAGCACCTTTACGCCAGGCATCGTGTTGATGCTCCTGGCGAATCAGGACCGTTTCCCGCTTCGTGCACTGAAATTTTATGATAACGATGGTGCGCGGCAGGAAGTGATTGCCGAAGCCTGTAAAGTCATCCTTAAAGAGAAAGCGCCGGACATTGCGTTTAGTTACACCACCGATCCTGAAGTGGCATTCAGCGACGTTGATTTTGTCATGGCGCACATCCGCGTCGGCAAGTACCCGATGCGCGAACTGGATGAAAAAATCCCACTGCGCCACGGTGTTGTTGGTCAGGAAACTTGCGGACCCGGCGGAATAGCGTACGGCATGCGTTCCATTGGCGGCGTCCTGGAACTGGTGGATTATATG…
NC_012892.2_cds_WP_000435282.1_1769	ATGGAACAGATAACAAAACCGCATTGTGGTGCACGGCTGGATCGCTTACCGGATTGCCGCTGGCATTCATCAATGTTTGCCATCGTCGCGTTTGGCTTGCTTGTCTGCTGGAGTAATGCCGTTGGTGGCTTGATCCTCGCGCAGCTGAAAGCGTTGGGCTGGACAGATAATTCCACCACAGCCACATTCTCAGCAATCACGACCGCCGGAATGTTTCTCGGTGCGCTGGTGGGCGGCATCATTGGCGACAAAACCGGTCGCAGAAATGCGTTCATCCTCTATGAGGCCATTCATATTGCCTCGATGGTTGTCGGTGCTTTCTCACCGAATATGGATTTCCTTATTGCCTGCCGTTTTGTGATGGGAGTTGGGCTGGGAGCTTTACTGGTTACGCTGTTT…
NC_013654.1_cds_WP_001118464.1_14	ATGGCTAAGCAAGATTATTACGAGATTTTAGGCGTTTCCAAAACAGCGGAAGAGCGTGAAATCAAAAAGGCCTACAAACGCCTGGCCATGAAATACCACCCGGACCGTAACCAGGGTGACAAAGAGGCCGAGGCGAAATTTAAAGAGATCAAGGAAGCTTATGAAGTTCTGACCGACTCGCAAAAACGTGCGGCATACGATCAGTATGGTCATGCTGCGTTTGAGCAAGGCGGCATGGGCGGCGGCGGTTTTGGCGGCGGCGCAGACTTCAGCGATATTTTTGGTGACGTTTTCGGCGATATTTTTGGCGGCGGACGTGGTCGTCAACGTGCGGCGCGCGGTGCTGATTTACGCTATAACATGGAGCTCACCCTCGAAGAAGCTGTACGTGGCGTGACC…
NC_002695.2_cds_NP_308578.2_526	ATGATGGAGTTAATAGTCGTTCATCCACATATTTTCTGGCTCAGTCTCGGCGGTTTGCTGCTGGCAGCCGAGATGCTGGGCGGAAATGGTTATTTGTTGTGGAGTGGCGTGGCAGCAGTGATTACTGGCCTGGTGGTCTGGCTGGTGCCGCTGGGTTGGGAGTGGCAAGGGGTGATGTTTGCCGTCCTGACGCTGCTCGCCGCCTGGCTGTGGTGGAAATGGTTGTCGCGGCGGGTGCGCGAACAAAAGCACAGCGACAGTCATTTAAACCAGCGCGGGCAGCAGCTGATTGGCCGACGTTTTGTGCTGGAATCTCCGCTGGTCAACGGGCGCGGTCATATGCGCGTCGGTGACAGTTCATGGCCTGTCAGCGCCAGCGAGGATCTCGGCGCAGGTACG…
NC_013654.1_cds_WP_001531852.1_2278	ATGAAGTTTTTACCCTATATTTTTCTTCTCTGTTGTGGTCTTTGGTCGACCATAAGTTTCGCAGACGGAGATTACATCGAATATCGTGGCATCAGTAGTAACAACCGTGTCACACTTGATCCACTACGTCTGAGCAACAAGGAATTACGTTGGCTAGCGAGCAAAAAAAATCTTGTGATTGCAGTACACAAGTCCCAAACAGCTACGTTGTTGCATACCGATTCGCAGCAACGGATTCGTGGTATTAATGCTGATTATTTAAATCTTTTAAAAAGAGCGTTAAATATCAAATTAACACTCCGGGAATACGCAGATCATCAAAAAGCAATGGACGCGCTGGAAGACGGTGAAGTTGATATAGTGTTATCACATTTAGTTGCTTCGCCGCCTCTTAATGAT…
NC_007946.1_cds_WP_001331851.1_4336	ATGGAGAACATGACCTCGCCCGGCACGCTGCTTAGTGGAGATAACGCGACCTGGCTTGAAGAGTACTACCAGACCTGGTTGCGTACGCCGGAACAACTCCCGGAAGACTGGCGGCGTTTTTTTCTTTCACCTGAACTGACTGTCCAAAGCGTATCCGGTGATAACAACGTCAGCGGTGCGACGTTAAAAAAACAGGCTGCGGTAATACAACTGATCAATGCCTGGCGCACGCAGGGGCATCTGCGCGCAAAGCTTGATCCACTTGGTTTGAATCCCCCAGCTGACGTTCCCTCCCTCCAGCCTGGTTTTTGGGGATTAAGCGAAGAAGACTTGTTGCAGGAGTTTAGCGTCACCTTTGGCGCACACACCACGCAAATGCCACTTAAGCAACTGCTTAAC…
NC_004431.1_cds_WP_001235634.1_491	GTGCGATTATTTGCTCAATTAAGCTGGTATTTCCGTCGGGAATGGCGTCGCTATCTCGGGGCTGTCGCCTTGCTTGTCATTATCGCGATGCTGCAACTGGTTCCGCCAAAAGTGGTTGGTATTGTTGTTGATGGCGTGACAGAACAACACTTTACTACCGGGCAGATCCTGATGTGGATCGCCACCATGGTGCTGATTGCCGTTGTGGTTTATCTCCTGCGTTACGTCTGGCGCGTATTGCTGTTTGGTGCGTCTTATCAACTGGCTGTTGAACTGCGTGAAGATTATTACCGCCAGCTAAGCCGGCAGCATCCTGAGTTTTACCTGCGTCATCGCACGGGTGACCTCATGGCTCGTGCGACCAATGACGTCGATCGCGTCGTGTTTGCCGCCGGAGAA…
NC_004431.1_cds_WP_000301062.1_2977	ATGGCAGTTTCAGCAAGAAATCAATTAACCGGAACAGTTAGCGCAGTAGCAATGGGCGCTGTGAATGATGAAGTAGAACTGACGCTGGCAGGTGGTGCAAAGCTGGTGGCAATTGTGACTCACAGCAGCCAGCAAGCGCTGGGTCTGGCGAAAGGGAAAGAAGCGATTGCCCTGATTAAAGCCCCGTGGGTCACGCTGGCAACGGAAGACTGTGGACTGAAATTCTCTGCTCGCAACCAGTTTGCTGGCAGCGTGTCGACAATCACCGAAGGCGCAGTGAACGCCACTGTCCATATCAAAACGGATGCGGGTTTTGAAATTGTGGCAGTGGTAACAAATGAAAGTCAGGATGAAATGAAACTCACCACTGGCTCGCGCGTTATTGCATTGATCAAAGCA…
NC_013654.1_cds_WP_000213379.1_2105	GTGACCACCCGACAGCATTCGTCGTTTGCTATTGTTTTTATCCTTGGCCTGCTGGCCATGTTGATGCCGCTGTCGATTGATATGTATCTGCCTGCGCTACCGGTAATTTCAGCGCAGTTTGGTGTACCGGCGGGCAGTACGCAGATGACCCTCAGTACTTATATTCTGGGCTTTGCGTTGGGGCAGTTAATCTACGGGCCGATGGCAGACAGCTTCGGGCGTAAGCCGGTGGTTCTTGGCGGTACGCTGGTGTTTGCCGCCGCCGCGGTGGCGTGTGCGTTGGCACAAACCATCGATCAGCTGATTGTGATGCGTTTCTTCCACGGGCTGGCTGCGGCTGCGGCCAGCGTGGTTATCAACGCTTTGATGCGTGATATCTACCCGAAAGAAGAGTTCTCA…
NC_004431.1_cds_WP_000013513.1_2472	ATGGCAAATCGTAAACGTGACGCCGGGCGCGAGGCGCTGGAGAAAAAAGGCTGGTGGCGCAGTCACCGTTGGTTAGTGTTACGTCGCCTTTGTCAGTTCTTCGTGCTGGGGATGTTTTTGAGCGGTCCGTGGTTTGGTGTGTGGATCTTGCACGGCAACTACAGCAGTAGCCTGTTATTCGACACCGTTCCGCTGACCGATCCGCTGATGACGCTGCAAAGCCTTGCCAGCGGTCATCTGCCTGCCACGGTAGCACTGACTGGTGCGGTAATTATCACCGTGCTCTACGCCCTGGCAGGAAAGCGATTATTTTGCAGCTGGGTCTGCCCGCTGAACCCGATTACCGACTTAGCGAACTGGTTACGCAGGCGCTTTGACCTCAATCAGTCTGCGACGATC…
NC_007941.1_cds_WP_000809889.1_4998	ATGAAACAGATTTCTTTATTTATTCCTCTGCTGGGGACCTTATTACTTTCCGGCTGTGCCGGAACCAGTACGGAATTTGAGTGTAACGCCACCACATCCGATACCTGTATGACGATGGAGCAGGCCAATGAGAAGGCCAAAAAGCTGGAGCAGCCTGCAGATGCAAAGCCGGCTGCGGCATCACTGCCGCGCCTGGCTGAAGGGAACTTCCGGACAACCACGGTGCGGGCCGTCACCGCGGCCAGCCCATCTGGCAGCGGGCCTGTAGTGACTGCACTTCCGGAGCAGAAACTGCTGGCACCACGTCCGTTGTTTACGGCTGCCCGGGAAGTGAAAACGATTATTCCGGTCAGTTCAGTTGCGTCGGTAACACCTCCCCGCCCGCTAAGAACGGGTGAG…
NC_013364.1_cds_WP_001297303.1_3789	ATGCCGCGTTTAACCGCCAAAGATTTCCCACAAGAGTTGTTGGATTACTACGACTATTACGCTCACGGGAAAATCTCGAAACGTGAGTTCCTCAACCTTGCGGCGAAGTATGCGGTGGGCGGGATGACGGCATTAGCGTTGTTTGATTTGCTCAAGCCAAATTATGCGCTGGCGACTCAGGTAGAGTTTACCGACCCGGAGATTGTTGCTGAGTACATCACGTATCCTTCGCCAAATGGTCACGGCGAGGTACGGGGTTATCTGGTGAAACCCGCAAAAATGAGCGGCAAAACGCCAGCCGTGGTAGTGGTGCATGAGAATCGTGGACTGAATCCGTATATCGAAGATGTGGCACGGCGAGTGGCGAAGGCGGGGTATATCGCCCTGGCACCTGACGGC…
NC_013364.1_cds_WP_000235090.1_3312	ATGGCAACACCAAATCCCCTTGAGCCGGTAAAAGGTGCCGGTACCACTCTGTGGGTTTACAACGGCAAGGGTGATGCTTATGCAAACCCGTTGTCAGACGATGACTGGCAGCGACTGGCTAAGGTGAAGGATCTGACGCCGGGCGAGATGACGGCAGAACCCTACGATGATAACTACCTGGATGATGAAGACGCGGACTGGACCGCGACCGGGCAGGGGCAGAAGTCTGCAGGAGATACCAGTTTTACGCTGGCCTGGAAACCGGGAGAAGAAGGTCAGAAAGGGCTTATAGGCTGGTTTGAAAGCGGGGATGTGCGGGCCTATAAAATCCGTTTCCCAAATGGCACGGTGGATGTGTTCCGTGGCTGGGTCAGCAGTATCGGTAAGGCCGTGACGGCG…
NC_013364.1_cds_WP_000800457.1_54	ATGAAGAACTGGAAAACGCTGCTTCTCGGTATCGCCATGATCGCGAATACCAGTTTCGCTGCCCCCCAGGTAGTCGATAAAGTCGCAGCCGTCGTCAATAACGGCGTCGTGCTGGAAAGCGACGTTGATGGATTAATGCAGTCGGTAAAACTGAACGCTGCTCAGGCAAGGCAGCAACTTCCTGATGACGCGACGCTGCGCCACCAAATCATGGAACGTTTGATCATGGATCAAATCATCCTGCAGATGGGGCAGAAAATGGGAGTGAAAATCTCCGATGAGCAGCTGGATCAGGCGATTGCTAACATCGCGAAACAGAACAACATGACGCTGGATCAGATGCGCAGCCGTCTGGCTTACGATGGACTGAACTACAACACCTATCGTAACCAGATCCGC…
NC_013364.1_cds_WP_001027849.1_4792	ATGAACATTACGCTCGCCCGCATTGATGACCGCCTGATCCACGGTCAGGTCACTACCGTCTGGTCGAAAGTGGCTAACGCCCAGCGCATTATTATCTGCAATGACGAAGTTTATAACGATGAAGTTCGCCGGACATTATTGCGTCAGGCTGCGCCACCGGGAATGAAGGTTAACGTGGTCAATATTGAAAAAGCCGTCGCTGTTTATCACAACCCGCAATATCAGGACGAAACCGTTTTTTATCTTTTCACTCGCCCACAGGATGCCTTAGCGATGGTTCGCCAGGGGGTAAAAATAGACACCCTGAATATTGGCGGCATGGCCTGGCGGCCCGGTAAAAAACAGTTAACCAAAGCGGTTTCATTAGATGATGATGATATTAACGCATTTCATGAGTTA…
NC_011415.1_cds_WP_001076997.1_3293	ATGAATCAGACGCTACTTTCCTCTTTTGGTACGCCTTTCGAACGTGTTGAAAATGCACTGGCTGCGCTGCGTGAAGGACGCGGTGTAATGGTGCTTGATGATGAAGACCGTGAAAACGAAGGCGATATGATCTTCCCGGCAGAAACCATGACCGTTGAGCAGATGGCGCTGACCATTCGCCACGGTAGCGGTATTGTTTGCCTGTGCATCACTGAAGATCGCCGTAAACAACTTGATCTGCCAATGATGGTAGAAAATAACACCAGCGCCTATGGCACCGGTTTTACCGTGACCATTGAAGCGGCTGAAGGTGTGACTACCGGTGTTTCTGCCGCTGATCGTATTACGACCGTTCGCGCAGCGATTGCCGATGGCGCAAAACCTTCTGATCTGAATCGC…
NC_013654.1_cds_WP_000461439.1_3190	ATGTTTGAATTCTATATCGCCGCGCGTGAGCAGAAAGAAACAGGTCACCCTGGTATCTTCTCCCGACAAAAACACAGCACCATAATATATGTCATTTGTTTATTGCTGATTTGCCTGTGGTTTGCAGGAATGGTGTTGGTTGGTGGGTATGCCCGGCAGCTATGGGCACTTTGGATAGTAAAAGCAGAAGTCACTGTAGATGCTGAAACGCCCGCTTTTAAACAATCAACACAACACTATTTTTTCAAAAAACAGCCACTCCCCGTCGTCGAATCCGTCGAGGAGGAAGATGACCCAGGAGTCGCGGTTGAGAATGCCCCCTCTTCTTCTGAAGACGAAGACAATACTGTAGAAGAAAGCGACGAGAAAGCCGGTTTAAGAGAGCGTGTCAAAAATGCG…
NC_013353.1_cds_WP_000836187.1_2827	ATGAAAAGTATCATGAAATTTTTTGCGTGTGCAGTTCTGGTGATGAGTTGCTTAACTGCACAGGTAAATGCAGCATCAGGCGATAGTACGGTATCTCTCGGGTTTGCACACATACGCTTCCCCGGGCTGAAGGATTTTGTTAGAGACGCGGGTGTTTATAACCGGGATACGTTCAGGAATGTTGTAAACGTAAACCATTTTAATTCATCAGGTGAATACGAAAATGCTATTGCCCGGGGGCATGACGGCACAGCCAAAAGCCCCCTGGGGATGAGCATCAGGTATCGTTACGAGATAACTGATGAACTGGGTGTTATAGCCTCTTTTACATGGGCGCGCTCCATGACTAATGCGCAGGCATTTATTGATGTTAAGCCTTCCGATCCATCACGAGAGGTA…
NC_008253.1_cds_WP_001296291.1_2497	ATGGTACCTGTGGTCGCGCTTGTCGGGCGCCCTAACGTAGGAAAATCCACGTTATTTAACCGTCTAACTCGCACCCGAGATGCGCTGGTTGCGGATTTCCCGGGTCTGACTCGTGACCGTAAGTACGGTCGTGCAGAAATTGAAGGCCGCGAGTTTATTTGTATTGATACTGGCGGGATTGATGGCACCGAAGACGGTGTAGAGACACGTATGGCGGAACAATCGCTGCTGGCGATTGAAGAAGCGGACGTCGTACTGTTTATGGTGGATGCGCGCGCGGGCCTGATGCCTGCGGATGAAGCGATTGCCAAACATCTGCGCTCCCGTGAAAAACCGACCTTCCTGGTGGCAAACAAAACTGACGGTCTGGATCCCGATCAGGCAGTGGTTGATTTCTAC…
NC_012892.2_cds_WP_001189577.1_121	ATGCAACGTCGTGATTTCTTAAAATATTCCGTCGCGCTGGGTGTGGCTTCGGCTTTGCCGCTGTGGAACCGCGCAGTATTTGCGGCAGAACGCCCAACGTTACCGATCCCTGATTTGCTCACGACCGATGCCCGTAATCGCATTCAGTTAACTATTGGCGCAGGCCAGTCCACCTTTGGCGGGAAAACTGCAACTACCTGGGGCTATAACGGCAATCTGCTGGGGCCGGCGGTGAAATTACAGCGCGGCAAAGCGGTAACGGTTGATATCTACAACCAACTGACGGAAGAGACAACGTTGCACTGGCACGGGCTGGAAGTACCGGGTGAAGTCGACGGCGGCCCGCAGGGAATTATTCCGCCAGGTGGCAAGCGCTCGGTGACGTTGAACGTTGATCAA…
NC_013364.1_cds_WP_000130380.1_3944	ATGACTGATAAAACCATTGCGTTTTCGCTACTCGATCTGGCCCCCATTCCCGAAGGTTCTTCAGCGCGAGAAGCATTCTCCCACTCTCTCGATCTCGCCCGTCTGGCTGAAAAGCGCGGCTATCATCGCTACTGGCTGGCAGAACACCACAATATGACTGGCATTGCCAGTGCTGCCACGTCGGTATTGATTGGCTATCTGGCGGCGAATACCACCACGCTGCATCTGGGGTCTGGCGGCGTGATGTTGCCTAACCACTCACCGTTGGTCATTGCCGAACAGTTCGGCACGCTCAATACACTCTATCCGGGGCGAATCGATTTGGGGCTGGGTCGTGCGCCAGGTAGTGACCAACGGACAATGATGGCGCTGCGTCGCCATATGAGCGGCGATATTGAT…
NC_002695.2_cds_NP_312937.1_4754	ATGGTTTACTCCTATACCGAGAAAAAACGTATTCGTAAGGATTTTGGTAAACGTCCACAAGTTCTGGATGTACCTTATCTCCTTTCTATCCAGCTTGACTCGTTTCAGAAATTTATCGAGCAAGATCCTGAAGGGCAGTATGGTCTGGAAGCTGCTTTCCGTTCCGTATTCCCGATTCAGAGCTACAGCGGTAATTCCGAGCTGCAATACGTCAGCTACCGCCTTGGCGAACCGGTGTTTGACGTCCAGGAATGTCAAATCCGTGGCGTGACCTATTCCGCACCGCTGCGCGTTAAACTGCGTCTGGTGATCTATGAGCGCGAAGCGCCGGAAGGCACCGTAAAAGACATTAAAGAACAAGAAGTCTACATGGGCGAAATTCCGCTCATGACAGACAAC…
NC_013364.1_cds_WP_001276478.1_3509	ATGTCAGCTTCCCTGAAGAATCAACAAGGCTTTAGCCTGCCGGAGGTAATGGTTGCGATGGTGCTGATGGTGATGATTGTCACTGCGTTATCGGGTATCCAGCGAACATTAATGAACAGTCTCGCCAGCAGAAACCAGTACCAACAGCTCTGGCGGCATGGTTGGCAGCAAACGCAACTGCGCGCGATTTCGCCACCTGCCAACTGGCAGGTCAACCGAATGCAGACATCGCAGGCGGGATGTGTCAGCATCAGCGTTACGCTAGTTTCACCCGGGGGCAGAGAAGGCGAGATGACCCGCCTGCATTGCCCGAATCGTCAGTAG
NC_007779.1_cds_WP_000381303.1_597	ATGGATACGTCACTGGCTGAGGAAGTACAGCAGACCATGGCAACACTTGCGCCCAATCGCTTTTTCTTTATGTCGCCGTACCGCAGTTTTACGACGTCAGGATGTTTCGCCCGCTTCGATGAACCGGCTGTGAACGGGGATTCGCCCGACAGTCCCTTCCAGCAAAAACTCGCCGCGCTGTTTGCCGATGCCAAAGCGCAGGGCATCAAAAATCCGGTGATGGTCGGGGCGATTCCCTTCGATCCACGTCAGCCTTCGTCGCTGTATATTCCTGAATCCTGGCAGTCGTTCTCCCGTCAGGAAAAACAAGCTTCCGCACGCCGTTTCACCCGCAGCCAGTCGCTGAATGTGGTGGAACGCCAGGCAATTCCGGAGCAAACCACGTTTGAACAGATGGTT…
NC_004431.1_cds_WP_000621329.1_4017	ATGATCCGCAGTATGACCGCCTACGCCCGGCGTGAAATCAAGGGTGAATGGGGGAGCGCAACCTGGGAAATGCGCTCGGTAAACCAGCGTTATCTGGAAACTTACTTTCGTCTGCCGGAGCAGTTCCGTAGCCTTGAACCTGTCGTTCGCGAGCGTATTCGTTCTCGCCTGACGCGCGGTAAAGTGGAATGTACTCTGCGCTATGAGCCAGATGTTAGCGCGCAAGGTGAGCTGATCCTCAACGAAAAACTGGCTAAACAGCTGGTAACTGCCGCGAACTGGGTAAAAATGCAGAGCGACGAAGGAGAAATCAACCCGGTTGATATTCTACGCTGGCCGGGCGTGATGGCAGCCCAGGAGCAAGATCTCGACGCGATTGCAGCTGAAATTCTCGCGGCG…
NC_002695.2_cds_NP_310511.1_2381	ATGGATCAGATAACAAAACCGCATTGTGGTGCACGGCTGGATCGCTTACCGGATTGCCGCTGGCATTCATCAATGTTTGCCATCGTCGCGTTTGGCTTGCTTGTCTGCTGGAGTAATGCCGTTGGTGGCTTGATCCTCGCGCAGCTGAAAGCGTTGGGCTGGACAGATAATTCCACCACAGCCACATTCTCAGCAATCACGACCGCCGGAATGTTTCTCGGTGCGCTGGTGGGCGGCATCATTGGCGACAAAACCGGTCGCAGAAATGCGTTCATCCTCTATGAGGCCATTCATATTGCCTCGATGGTTGTCGGTGCTTTCTCACCGAATATGGATTTCCTTATTGCCTGCCGTTTTGTGATGGGAGTTGGGCTGGGAGCTTTACTGGTTACGCTGTTT…
NC_007779.1_cds_699	ATCCCGTATGCCACAGACCCGGCAGGTAACCGCCTGCCCGACCCGGAGCTGCACCCGGACAGCACCCTCAGCATGTGGCCGGATAACCGTATCGCCCGTGACGCGCACTATCTTTACCGGTATGACCGTCACGGCAGGCTGACGGAGAAAACCGACCTCATCCCGGAAGGGGTTATCCGCACGGATGATGAGCGCACCCACCGGTACCATTACGACAGTCAGCACCGGCTGGTGCACTACACGCGGACACAATATGCAGAGCCGCTGGTCGAAAGCCGCTATCTTTACGACCCGCTGGGCCGCAGGGTGGCAAAACGGGTGTGGCGACGTGAACGGGACCTGACGGGCTGGATGTCGCTGTCACGGAAACCGCAAGTGACCTGGTACGGCTGGGACGGC…
NC_007779.1_cds_WP_000828222.1_3256	ATGAAACGGAACACGAAAATTGCCCTGGTAATGATGGCGCTTTCAGCAATGGCGATGGGATCGACATCTGCATTTGCTCACGGCGGACACGGTATGTGGCAGCAAAATGCCGCGCCTTTGACCAGCGAACAACAGACAGCGTGGCAGAAAATCCATAATGACTTTTACGCTCAAAGCAGCGCACTGCAACAGCAACTGGTGACGAAGCGTTATGAATACAATGCCCTGTTAGCCGCGAACCCACCGGATAGCAGCAAAATTAACGCGGTCGCCAAAGAGATGGAGAATTTGCGTCAGTCGTTAGATGAGTTACGGGTGAAACGAGATATCGCGATGGCTGAAGCGGGTATTCCGCGCGGAGCCGGAATGGGCATGGGCTACGGCGGCTGCGGTGGTGGC…
NC_004431.1_cds_WP_000176192.1_2713	TTGACACTGTCATCGCAACATTATCTGGTGATCACTGCGTTGGGTGCCGATCGCCCTGGAATAGTGAACACCATCACCCGTCATGTCAGTAGTTGCGGCTGTAATATTGAAGACAGTCGCCTGGCGATGCTGGGAGAAGAGTTCACGTTTATCATGCTGCTTTCCGGTTCATGGAATGCCATTACTCTGATTGAATCAACGTTACCGTTGAAAGGTGCCGAGCTGGATCTTTTAATCGTGATGAAGCGCACGACGGCGCGTCCGCGTCCGCCAATGCCAGCATCTGTCTGGGTTCAGGTCGATGTGGCAGACTCCCCGCATTTAATTGAACGCTTCACAGCACTTTTCGACACGCATCATATGAACATTGCGGAGCTGGTGTCGCGCACGCAACCTGCT…
NC_011415.1_cds_WP_001029815.1_1420	ATGGCAAAGGCATGGGATATAGAACCGTCAATATTTGCCGGGATGATTGAGGAAGATGTAGGGCTGAAGATTCGCTACATCGCTATTCAGATTCTTACTGCTATTGATATTGCTGCTCCGGTTGATACCGGACGTTTCAGAAATAACAACCTGGTGTCGTTACAGCATCCCGATTTTGGTATATCTGATAACGTGGATCCGAACGGTACGATTGCTGTTCAGCGTGGGATCGGGGTTATTTCGAAAGCTGCAAATTACGGAGTTATTTATATCCAGAATAACCTTCCTTATGCAGAGGCTCTTGAAAACGGTCATTCACAACAAGCGCCAACTGGCGTGTATGCCAACGCTTTTCATGGTGTTTTACAGGCTTACAAATGA
NC_007779.1_cds_WP_000598857.1_1462	ATGATTAAGGTGTATGGCGTACCCGGATGGGGCTCTACAATCAGTGAGCTGATGCTAACACTGGCTGATATTCCTTATCAGTTCGTTGATGTCAGTGGTTTTGACCACGAGGGAGCTTCACGCGAGTTATTGAAAACCCTGAACCCGTTGTGTCAGGTTCCGACACTGGCATTGGAAAATGACGAGATTATGACGGAGACAGCGGCGATTGCATTGATGGTTCTCGATCGTCGCCCGGACCTTGCGCCACCGGTTGGGCGCGCCGAACGTCAGCTGTTTCAACGGCTATTGGTCTGGCTGGTTGCTAATGTCTATCCAACATTCACTTTCGCCGATTACCCTGAGCGTTGGGCTCCTGACGCACCTGAACAGTTAAAGAAGAATGTTATTGAATATCGA…
NC_004431.1_cds_WP_000134160.1_273	ATGACTGAAGAAAACAGAAGAATAAAAGCCATAACTCGTTTTTCATATGGTAGTGGAAATCTTATCGGCAGTGGAGCTCTGGCTATTAGTGGAGCATGGTTACTTTATTTCTACACTACATTTTGTGGATTGACAGTTTTTCAGGCCACTGTAATATTTTCCATTGCTACTTATCTGGATGTCATCCTGAATCCACTAATGGGGTTTATTACGGATAATTTTTATCAGACAAAACTCGGTCGTCGCTTTGGTCGTCGTCGCTTCTTCATATTAATTGCCATTCCATGTATGATTATCTATCCATTGCTTTGGGTAAATGGTATGAGTTTTTGGTATTATCTTTCTACTTATATCATTTTTGAAGTGGTATATACTATGATTATGATACCGTATAATACC…
NC_004431.1_cds_WP_000968919.1_1915	ATGATGGATCTCGATAATATTCCCGATACGCAAACGGAAGCTGAAGAGCTGGAAGAAGTGGTGATGGGGCTTATCATCAACTCCGGACAAGCGCGTAGCCTGGCGTATGCGGCACTGAAACAGGCGAAGCAGGGCGATTTTGCCGCAGCAAAAGCGATGATGGATCAGTCACGGATGGCATTGAATGAAGCGCATCTGGTACAGACGAAACTGATTGAAGGCGATGCTGGCGAAGGTAAGATGAAAGTGAGTCTGGTGCTGGTCCACGCTCAGGATCATTTAATGACGTCCATGCTTGCGCGTGAACTGATTACTGAATTAATTGAGCTTCATGAAAAACTGAAGGCATAA
NC_013654.1_cds_WP_000572450.1_2723	ATGATTGAACAATTTTTCAGACCCGACTCAGTCGAACAGGCGCTGGAACTGAAGCGCCGCTACCAGGATGAAGCCGTCTGGTTCGCCGGGGGCAGCAAACTCAACGCTACACCAACCCGTACCGATAAAAAGATTGCCATTTCCTTGCAGGATCTGGAGCTGGACTGGATTGACTGGGATAACGGTGCACTACGAATTGGCGCAATGTCTCGCTTGCAGTCACTGCGTGATGCGCGATTTATTCCTGCAGCACTGCGTGAAGCCCTCGGTTTTGTTTACTCACGCCATGTTCGTAATCAGTCGACCATTGGTGGTGAAATCGCCGCCCGGCAGGAAGAGTCGGTGCTGCTTCCCGTCCTGCTGGCACTGGATGCTGAACTGGTTTTTGGCAACGGCGAT…
NC_013353.1_cds_WP_000206990.1_3341	ATGACCACTCATGACCGCGTTCGTCTCCAGTTGCAGGCGCTTGAAGCGTTACTGCGTGAACATCAGCACTGGCGAAACGATGAACCCCAGCCGCATCAATTTAATAGTACCCAACCGTTCTTTATGGACACCATGGAACCACTGGAGTGGTTGCAGTGGGTGCTGATCCCGCGAATGCACGATTTGTTAGATAACAAACAGCCGTTACCGGGCGCTTTTGCCGTTGCACCCTATTATGAAATGGCGCTGGCGACGGACCATCCGCAACGCGCGCTTATTCTGGCTGAGCTGGAAAAACTGGATGCTCTTTTTGCGGATGATGCGAGCTAA
NC_008253.1_cds_WP_000125281.1_2246	ATGACTGCTATTAATCGCATCCTTATTGTGGATGATGAAGATAATGTTCGCCGTATGCTGAGCACCGCTTTTGCACTACAAGGATTCGAAACACATTGTGCGAACAACGGGCGCACAGCATTACACCTGTTTGCCGATATTCACCCTGACGTGGTGTTGATGGATATCCGTATGCCAGAGATGGACGGCATCAAGGCACTAAAGGAGATGCGCAGCCATGAGACCCGGACACCCGTTATTCTGATGACGGCCTATGCTGAAGTGGAAACCGCCGTCGAAGCACTACGCTGCGGAGCCTTCGACTATGTTATCAAACCGTTTGATCTCGATGAGTTGAATTTAATCGTTCAGCGCGCTTTACAACTCCAGTCAATGAAAAAAGAGATCCGTCATCTGCAC…
NC_012892.2_cds_WP_000440894.1_2093	ATGGAGCGCAACGTCACGCTCGATTTTGTTCGCGGCGTCGCCATTCTGGGGATCCTGCTATTAAACATCAGCGCCTTTGGGCTACCAAAGGCGGCTTATCTCAATCCCGCCTGGTACGGCGCTATTACGCCGCAGGATGCATGGACCTGGGCATTTCTCGATCTCATCGGCCAGGTGAAATTCCTCACGCTTTTTGCGCTGCTGTTTGGTGCGGGCCTGCAAATGTTGCTGCCCCGTGGCAGACGCTGGATCCAGTCGCGGTTAACGCTGTTAGTCTTGCTGGGTTTTATTCACGGTTTATTGTTCTGGGACGGCGATATTCTGCTGGCTTACGGGCTGGTGGGCTTAATCTGCTGGCGGCTGGTGCGCGATGCGCCATCGGTAAAAAGCCTGTTTAAT…
NC_007779.1_cds_WP_001336044.1_2437	GTGAGTACATTAGAACAAACAATAGGCAATACGCCTCTGGTGAAGTTGCAGCGAATGGGGCCGGATAACGGCAGTGAAGTGTGGTTAAAACTGGAAGGCAATAACCCGGCAGGTTCGGTGAAAGATCGTGCGGCACTTTCGATGATCGTCGAGGCGGAAAAGCGCGGGGAAATTAAACCGGGTGATGTCTTAATCGAAGCCACCAGTGGTAACACCGGCATTGCGCTGGCAATGATTGCCGCGCTGAAAGGCTATCGCATGAAATTGCTGATGCCCGACAACATGAGCCAGGAACGCCGTGCGGCGATGCGTGCTTATGGTGCGGAACTGATTCTTGTCACCAAAGAGCAGGGCATGGAAGGTGCGCGCGATCTGGCGCTGGAGATGGCGAATCGTGGC…
NC_012892.2_cds_WP_000422149.1_2975	ATGGAACTTTTGACCCAATTGCTGCAAGCCCTGTGGGCGCAGGATTTTGAAACCCTGGCCAATCCATCGATGATTGGCATGTTGTATTTTGTCTTGTTTGTAATTTTGTTCCTTGAAAACGGCTTGCTTCCGGCGGCCTTTTTACCGGGCGACAGTTTACTGGTATTGGTCGGCGTGTTGATTGCGAAAGGCGCGATGGGCTATCCGCAAACGATTCTGCTGCTGACCGTTGCCGCCAGCCTCGGCTGCTGGGTCAGCTATATTCAGGGGCGATGGCTGGGCAATACCCGCACCGTACAAAACTGGCTATCTCATTTACCCGCGCATTATCATCAACGCGCACACCATCTTTTTCATAAACACGGTTTATCGGCGCTGTTAATTGGTCGCTTTATTGCG…
NC_002695.2_cds_NP_310628.1_2495	ATGAGTGAAAAAAGCATTGTTCAGGAAGCGCGGGATATTCAGCTGGCAATGGAATTGATCACCCTGGGCGCTCGTTTGCAGATGCTGGAAAGCGAAACACAGTTAAGTCGCGGACGCCTGATAAAACTTTATAAAGAACTGCGCGGAAGCCCACCGCCGAAAGGCATGCTGCCATTCTCAACCGACTGGTTTATGACTTGGGAACAAAACGTTCATGCTTCGATGTTCTGTAATGCATGGCAGTTTTTACTGAAAACCGGTTTGTGTAATGGCGTCGATGCGGTGATCAAAGCCTACCGTTTATACCTTGAACAGTGCCCGCAAGCAGAAGAAGGACCGCTGCTGGCATTAACCCGTGCCTGGACATTGGTGCGGTTTGTTGAAAGTGGATTACTGCAA…
NC_013364.1_cds_WP_000383411.1_4593	ATGGACGTTTCTTACCTGCTCGACAGCCTTAATGACAAACAGCGCGAAGCGGTGGCCGCGCCACGCAGCAACCTTCTGGTGCTGGCGGGCGCGGGCAGTGGTAAGACGCGCGTACTGGTGCATCGTATCGCCTGGCTGATGAGCGTGGAAAACTGCTCGCCATACTCGATTATGGCGGTGACGTTTACCAACAAAGCGGCGGCGGAGATGCGTCATCGTATCGGGCAGCTGATGGGCACCAGCCAGGGCGGCATGTGGGTCGGCACCTTCCACGGGCTGGCGCACCGTCTGCTGCGTGCGCACCATATGGACGCCAATCTGCCGCAGGATTTTCAGATCCTCGACAGCGAGGACCAGCTACGCCTGCTCAAACGCCTAATCAAGGCGATGAACCTCGAC…
NC_013364.1_cds_WP_001267508.1_3154	ATGCGTTGGCAAGGGCGACGTGAAAGTGACAATGTTGAAGACAGGCGCAACAGCTCCGGTGGTCCGTCTATGGGCGGTCCCGGTTTTCGCCTGCCAAGCGGTAAAGGCGGGCTGATTTTACTGTTAGTCGTGCTGGTTGCAGGCTACTATGGTGTTGATTTAACCGGGTTAATGACTGGACAGCCGGTTTCCCAACAACAATCAACGCGGTCCATTAGCCCTAATGAAGACGAAGCTGCAAAATTCACCTCGGTGATTCTGGCAACCACGGAAGACACCTGGGGACAACAGTTCGAGAAGATGGGTAAGACCTATCAGCAACCGAAGCTGGTCATGTACCGTGGAATGACGCGCACCGGCTGCGGGGCTGGTCAGTCCATTATGGGGCCGTTCTATTGC…
NC_007946.1_cds_WP_001272578.1_2963	ATGAGCGCGGGAAGCCCAAAATTCACCGTTCGCCGCATTGCGGCATTGTCACTGGTTTCGCTATGGCTGGCAGGCTGTTCTGACACTTCAAATCCACCGGCACCGGTCAGCTCCGTTAATGGCAATGCGCCTGCAAATACCAATTCTGGTATGTTGATTACGCCGCCGCCGAAAATGGGAACGACGTCTACAGCACAGCCACCGCAAATTCAGCCGGTACAGCAGCCACAAATTCAGGCTACTCAACAACCGCAAATCCAGCCAGTGCAGCCAGTAGCTCAGCAGCCGGTACAGATGGAAAACGGACGAATCGTCTACAACCGTCAGTATGGGAACATTCCGAAAGGCAGTTATAGCGGCAGTACATACACCGTGAAAAAAGGCGACACGCTTTTCTAT…
NC_007941.1_cds_WP_000633911.1_4944	ATGATTACTGTAGTTGGTGGGAACAAAGGTGGTTCAGGGAAAACTACCATTGCATCAAACCTGGCTATTGCTCTCGCAAATAAAGGAAGGGAAGTCTGCCTGTTAAACGGAGATCTACAACGAACAGCCGCAAAACATCATGCGGAACGAGAAGCTGCAGGACTGTTACCAGCAATAACCCTTGTTGAGAAATTTGATAACCTGACACAAACACTACAGGCTCTGAATGAAAAGTTCGATGATGTAATAGTGGATGTCGCAGGAAGAAACTCAAAGGAATTCATAACGAGTGGAGTTGTCGCACATCAAATAATTGCGCCACTACAGTGTTCTCAACCAGATCTGGATACTCTTACAGAACTAGAACAACAGATAGACGCAATGCGTAACCTTAACCCG…
NC_012892.2_cds_WP_000055746.1_184	ATGAGTCTGAATTTCCTTGATTTTGAACAGCCGATTGCAGAGCTGGAAGCGAAAATCGATTCTCTGACTGCGGTTAGCCGTCAGGATGAGAAACTGGATATTAACATCGATGAAGAAGTGCATCGTCTGCGTGAAAAAAGCGTAGAACTGACACGTAAAATCTTCGCCGATCTCGGTGCATGGCAGATTGCGCAACTGGCACGCCATCCACAGCGTCCTTATACCCTGGATTACGTTCGCCTGGCATTTGATGAATTTGACGAACTGGCTGGCGACCGCGCGTATGCAGACGATAAAGCTATCGTCGGTGGTATCGCCCGTCTCGATGGTCGTCCGGTGATGATCATTGGTCATCAAAAAGGTCGTGAAACCAAAGAAAAAATTCGCCGTAACTTTGGT…
NC_011415.1_cds_WP_000198822.1_2425	GTGACCAGGACCAACCTCATCACCGGTTTTCTCGGCAGCGGGAAAACCACGTCGATTCTTCATCTGTTAGCCCATAAAGATCCCAACGAAAAATGGGCGGTACTGGTTAATGAATTTGGGGAAGTCGGAATTGATGGTGCTTTGCTCGCCGATAGCGGCGCATTGCTGAAAGAGATCCCCGGCGGCTGCATGTGCTGCGTTAATGGTTTACCCATGCAGGTAGGGTTGAATACCTTACTGCGTCAGGGAAAACCAGACCGCTTGTTGATAGAGCCGACCGGGCTGGGCCATCCGAAACAGATCCTCGATCTGTTAACCGCACCAGTCTATGAACCGTGGATAGATCTGCGCGCCACCTTGTGCATTCTCGATCCACGCCTGCTGCTGGACGAAAAAAGC…
NC_007779.1_cds_WP_000705211.1_1599	ATGAAAATCACTCTCAGCAAACGAATCGGCCTGCTCGCTATTCTGCTGCCTTGCGCACTGGCATTGAGCACAACTGTTCATGCCGAAACTAACAAACTGGTGATTGAGTCTGGCGACAGTGCACAAAGCCGCCAGCACGCCGCTATGGAAAAAGAGCAATGGAATGACACGCGCAATCTGCGCCAGAAAGTGAATAAACGCACTGAAAAAGAGTGGGATAAAGCCGACGCCGCTTTTGATAACCGCGATAAATGTGAGCAAAGCGCCAACATCAATGCCTACTGGGAGCCCAATACTTTGCGCTGCCTGGACCGTCGAACTGGCCGCGTTATTACCCCCTAA
NC_013654.1_cds_WP_000130870.1_2004	ATGACAGATCTTCCCGACAGCACCCGCTGGCAATTGTGGATTGTGGCTTTCGGCTTCTTTATGCAGTCGCTGGACACCACCATCGTTAACACCGCGCTTCCCTCAATGGCGCAAAGCCTCGGGGAAAGTCCGTTGCATATGCACATGGTCATTGTCTCTTATGTACTGACCGTGGCGGTGATGCTGCCCGCCAGCGGCTGGCTGGCGGACAAAGTCGGCGTGCGCAATATTTTCTTTACCGCCATCGTGCTGTTTACTCTCGGTTCACTGTTTTGCGCGCTTTCCGGCACGCTGAACGAACTGTTGCTGGCACGCGCGTTACAGGGCGTTGGCGGCGCGATGATGGTGCCGGTCGGCAGGTTGACGGTGATGAAAATCGTACCGCGCGAGCAATATATG…
NC_013654.1_cds_WP_000360948.1_512	ATGGATAAGCAATCACTGCACGAAACGGCGAAACGCCTGGCTCTTGAGTTACCCTTTGTCGAGCTTTGCTGGCCTTTTGGCCCGGAGTTCGATGTTTTTAAAATTGGCGGCAAGATTTTTATGCTGTCGTCGGAGCTGCGCGGCGTCCCCTTTATCAATCTGAAGTCCGATCCACAAAAATCCCTGCTAAATCAGCAAATATACCCAAGCATCAAGCCAGGGTATCACATGAATAAAAAGCACTGGATTTCGGTGTATCCCGGCGAGGAAATCTCCGAAGCGTTACTTCGCGATCTGATCAACGATTCGTGGAATCTGGTGGTTGATGGTCTGGCTAAACGCGATCAAAAACGACTGCGTCCTGACTCAACCGTAAATCAATAG
NC_011415.1_cds_WP_000061968.1_1745	ATGTCTATGAAAAAACTGTTACTGATCTGTTTGCCGGTGCTTCTCACCGGCTGTAGCGCGTTCAATCAACTGGTTGAGCACATGCAAACCGCTACGCTGGAATACCAGTGTGATGAAAAACCGTTGACGGTCAAACTGAATAATCCGCGCCAGGAAGTCAGTTTTGTTTACGATAATCAACTACTGCATCTCAAACAGGGCATTTCAGCGTCTGGTGCACGTTACACTGACGGAATCTATGTTTTCTGGTCGAAAGGCGATGAAGCGACTGTCTATAAACGCGACCGCATCGTATTGAATAACTGTCAGTTACAAAATCCACAGCGTTGA
NC_013353.1_cds_WP_000957247.1_3791	ATGCTGACGCCTGATAACGTATTCCTGGTCGTAAAACCCGTCGATATGCGCCGGGGTATCGACACACTGACACAGTACGTCCAGAACGAACTTAACGCTGCATGGCATGACGGTGCTGCTTTTGTCTTCACCAATAAAGTCCGCTCCCGCATAAAAGTTCTCCGGTGGGACAAACATGGCGTATGGCTGTGTACCCGACGACTGCACCGGGGAAGCTTCCGCTGGCCCCGGAAAGGTGATGCCACATGGCATCTCACACAGGATGAGTTTCACTGGCTGGTCTGTGGGGTTGACTGGCAACAGGTGAAAGGGCATGACCTGGCAAAATGGGTATACCAGGAAGAACCCGAAGATGCTCAGAGCAACGCAATAACTCAATGA
NC_013353.1_cds_WP_000023165.1_1703	ATGTCGATTAAACATTATGATGTTGTCAGGGCGGCGTCGCCGTCAGATCTTGCGGAAAAGCTGACACACAAACTGAAAGAGGGCTGGCAGCCGTTTGGTAGTCCGGTGGCCATAACCCCTTATACCCTGATGCAGGCGATTGCCGCGGAGGGGGATGTGACCACGCCAGTGGTTGTGCCCGGCACGGGGGATGGTGGCTATCCGGGAGTGGTCACCACGGAGCCAGATTATTACTACGTTATTCCACTGGCCGGGCAGTCGAACGGCATGGCTTACTGTGAGGGGCTTCCTCTGCCGCAGACATATGACCGTCCTGACCCGCGTATAAAGCAACTGGCTCGTCGCAGCACAGTGACGCCGGATGGCGCTCCCTGTAAATATAACGACATTATTCCGGCA…
NC_012892.2_cds_WP_000101193.1_1651	GTGGCGCGGATAAACCGTATTTCGATCACGCTCTGTGCTTTACTTTTTACCACCCTGCCTTTAACGCCTATGGCCCATGCTTCAAAGCAAGCCAGGGAGAGTTCTGCTACCACTCATATCACCAAAAAAGCAGATAAAAAGAAAAGCACGGCAACCACCAAAAAGACCCAGAAAACAGCGAAAAAAGCCGCCAGTAAAAGTACGACCAAAAGCAAAACCGCTTCTTCCGTTAAAAAATCTTCCATTACCGCTTCTAAAAACGCCAAAACTCGCAGCAAACACGCCGTCAATAAAACGGCCTCAGCCAGCTTTACCGAAAAGTGTACCAAACGTAAGGGCTATAAATCGCATTGTGTGAAAGTCAAAAATGCCGCGTCAGGAACTCTTGCCGACGCGCAC…
NC_007946.1_cds_WP_000886078.1_3124	ATGGCTTTTACACCTTTTCCTCCCCGTCAGCCTACGGCTTCTGCCCGTTTGCCACTGACGCTGATGACGCTTGATGACTGGGCGCTTGCCACTATTACTGGCGCGGACAGCGAAAAATATATGCAAGGCCAGGTGACAGCAGATGTCAGCCAGATGACTGAAGATCAGCACCTGCTCGCCGCCCATTGCGACGCCAAAGGTAAAATGTGGAGCAATTTACGTCTGTTCCGCGACGGCGATGGCTTTGCATGGATTGAACGGCGCAGCGTGCGTGAACCGCAGCTGACTGAACTGAAAAAATATGCGGTGTTCTCTAAAGTGACCATCGCGCCAGACGACGAGCGTGTGCTGCTTGGTGTTGCCGGTTTTCAGGCGCGCGCCGCGTTGGCAAATCTCTTT…
NC_013654.1_cds_WP_000360408.1_3507	GTGGATAAGCCATTTCGAAGAATTTTGCTCATTAAGATGCGTTTTCATGGGGATATGTTATTAACTACTCCCGTCATTAGTTCGCTGAAAAAAAATTACCCTGACGCAAAAATCGATGTGCTGCTTTATCAGGACACCATCCCGATCCTGTCTGAAAATCCAGAGATTAACGCGCTCTACGGCATAAAAAATAAAAAAGCAAAAGCCTCAGAAAAAATTGCCAACTTTTTTCATCTCATCAAGGTATTACGTGCCAATAAGTATGACCTTATCGTTAATCTTACCGATCAATGGATGGTTGCTATACTGGTTCGCTTATTAAATGCCCGTGTGAAAATTTCCCAGGATTATCATCATCGGCAGTCTGCTTTTTGGCGTAATAGTTTCACTCATTTGGTG…
NC_007779.1_cds_WP_001310854.1_1644	ATGACCACCACAACGCCACAACGTATTGGAGGCTGGTTGCTTGGCCCGTTGGCCTGGCTTTTAGTCGCTCTGTTGAGTACGACGCTGGCGTTGTTGCTGTATACCGCTGCGTTATCTTCTCCGCAAACATTTCAAACGCTCGGCGGACAAGCACTGACGACACAAATCTTATGGGGCGTTTCTTTTATTACCGCTATCGCCTTGTGGTATTACACACTGTGGTTGACCATCGCTTTCTTTAAACGTCGGCGTTGTGTTCCTAAACACTATATTATCTGGCTGCTTATTTCCGTATTGCTGGCAGTAAAAGCATTCGCTTTTTCACCCGTGGAAGATGGCATAGCCGTTCGCCAGTTGCTGTTTACTTTGTTGGCAACCGCATTGATCGTCCCCTATTTC…
NC_012892.2_cds_WP_000375961.1_1417	ATGGATCGTAGACGATTTATTAAAGGTTCAATGGCTATGGCCGCCGTGTGCGGTACCAGCGGCATTGCTTCTCTTTTTTCTCAGGCGGCATTCGCGGCAGATTCTGATATTGCCGACGGGCAAACCCAGCGTTTTGACTTCTCCATTCTACAGTCAATGGCGCACGACTTAGCGCAAACAGCGTGGCGTGGTGCGCCTCGTCCGTTACCTGACACGCTGGCGACAATGACGCCGCAGGCTTATAACAGTATTCAATACGACGCCGAAAAATCGCTCTGGCATAACGTTGAGAACCGTCAACTGGACGCTCAGTTCTTCCATATGGGAATGGGATTCCGTCGCCGCGTTCGTATGTTTTCTGTAGATCCAGCAACACATCTGGCGCGTGAAATTCACTTT…
NC_013365.1_cds_WP_001067855.1_5335	ATGAACCCATTCAAAGGCCGGCATTTTCAGCGTGACATCATTCTGTGGGCCGTACGCTGGTACTGCAAATACGGCATCAGTTACCGTGAGCTGCAGGAGATGCTGGCTGAACGCGGAGTGAATGTCGATCACTCCACGATTTACCGCTGGGTTCAGCGTTATGCGCCTGAAATGGAAAAACGGCTGCGCTGGTACTGGCGTAACCCTTCCGATCTTTGCCCGTGGCACATGGATGAAACCTACGTGAAGGTCAATGGCCGCTGGGCGTATCTGTACCGGGCCGTCGACAGCCGGGGCCGCACTGTCGATTTTTATCTCTCCTCCCGTCGTAACAGCAAAGCTGCATACCGGTTTCTGGGTAAAATCCTCAACAACGTGAAGAAGTGGCAGATCCCGCGA…
NC_011415.1_cds_WP_000813037.1_3436	ATGAAGCAGCAGGCAGGCATTGGCATTCTTTTGGCGCTCACCACAGCAATTTGCTGGGGGGCGTTGCCAATCGCAATGAAGCAGGTGCTGGAGGTGATGGAACCTCCGACAATCGTGTTTTACCGTTTCTTGATGGCGAGTATTGGCCTTGGTGCCATTCTTGCGGTGAAGAAGAGGTTGCCGCCATTACGCGTGTTTCGTAAGCCACGCTGGTTGATTTTGTTGGCAGTGGCGACCGCCGGGCTGTTTGGGAACTTCATCCTGTTCAGCTCATCCTTGCAATACCTGAGTCCGACCGCTTCGCAGGTGATTGGGCAACTCTCGCCAGTTGGCATGATGGTTGCCAGCGTATTTATCCTGAAAGAGAAAATGCGCAGCACTCAGGTTGTAGGGGCATTG…
NC_011415.1_cds_WP_012565077.1_1431	ATGGCAGTACGGATTTCAGGTGTACTGAAAGATGGCGCAGGTAAGCCGATACAAAACTGCACCATTCAGCTAAAGGCCAGGCGCAACAGCACCACGGTGGTGGTGAACACAGTGGCCTCAGAAAACCCGGATGAAGCCGGGCGTTACACAATGGACGTCGAGTATGGTCAGTACAGCGTCAGTCTGTTGGTGGAGGGATTCCCGCCGTCACACGCCGGGATTATCACCGTATATGAGGACTCAAAGCCGGGCACACTGAATGATTTCCTCGGTGCAATGACGGAGGATGATGTCCGGCCAGAGGCACTGCGCCGTTTTGAACTGATGGTGGAAGAGGTGGCGCGTAACGCGTCCGCAGTGGCACAGAACACGGCAGCCGCGAAGAAGTCAGCCGGCGAT…
NC_013654.1_cds_WP_001092465.1_4338	ATGAACACGATTTCTTCCCTCGAAACGACTGATTTACCGGCGGCTTACCACATTGAACAACGCGCCCACGCCTTTCCGTGGAGTGAAAAAACCTTTGCCAGCAACCAGGGCGAGCGTTATCTCAACTTTCAGTTAACGCAAAACGGCAAAATGGCGGCGTTTGCGATTACGCAAGTGGTGCTGGATGAAGCTACATTGTTCAATATTGCGGTCGATCCTGACTATCAGCGTCAGGGATTGGGAAGGGTGCTGCTGGAACATCTGATCGACGAACTGGAAAAACGCGGCGTGGCGACACTATGGCTGGAAGTCCGTGCCTCAAATGCTGCCGCCATTGCCCTGTACGAAAGTTTAGGCTTTAACGAGGCGACGATTCGCCGCAATTACTACCCCACCACG…
NC_008253.1_cds_WP_001313630.1_527	ATGCGTATCATTCTGCTTGGCGCTCCGGGCGCGGGGAAAGGGACTCAGGCTCAGTTCATCATGGAGAAATATGGTATTCCGCAAATCTCCACTGGCGATATGCTGCGTGCTGCGGTCAAATCTGGCTCCGAGCTGGGTAAACAAGCAAAAGACATTATGGATGCTGGCAAACTGGTCACCGACGAACTGGTGATCGCGCTGGTTAAAGAGCGCATTGCTCAGGAAGACTGCCGCAACGGTTTCCTGTTGGACGGCTTCCCGCGTACCATTCCGCAGGCAGACGCGATGAAAGAAGCGGGCATCAATGTTGATTACGTTCTGGAATTCGACGTACCGGACGAACTGATTGTTGACCGTATCGTAGGCCGCCGCGTTCACGCGCCGTCTGGTCGTGTTTAT…
NC_007946.1_cds_WP_001362798.1_2305	ATGCCGAAATTTCGAGTTTCTTTATTTAGCCTGGCCCTGATGCTGGCTGTGCCTTTTGCACCGCAGGCCGTTGCGAAAACGGTAGCCGCTACCACCGCGTCACAACCGGAAATTGCCTCCGGTAGCGCGATGATTGTTGATCTGAATACCAACAAAGTGATCTATTCGAACCACCCGGATCTGGTGCGTCCGATTGCGTCTATCAGCAAATTAATGACCGCGATGGTTGTGCTGGATGCACGACTGCCGCTGGATGAAAAACTAAAAGTGGATATCAGCCAGACGCCGGAGATGAAAGGGGTCTATTCGCGCGTAAGACTGAACAGCGAAATCAGCCGTAAAGATATGCTGTTGCTGGCGCTGATGTCTTCAGAAAACCGCGCGGCGGCAAGTCTTGCG…
NC_004431.1_cds_WP_000726730.1_1716	ATGAAGAAAAAAATTGAATCCTACCAGGGAGCTGCCGGTGGTTGGGGTGCTGTTAAATCCGTAGCGAATGCAGTACGTAAGCAGATGGATATACGCCAGGATGTTATTGCCATGTTTGACATGAATAAGCCAGAGGGCTTTGACTGTCCGGGATGTGCATGGCCAGATCCTAAGCACAGTGCGTCATTCGACATTTGTGAAAACGGCGCAAAAGCAATCGCCTGGGAAGTCACGGATAAGCAGGTAAATGCCTCTTTCTTTGCTGAGAATACGGTTCAATCATTACTTACCTGGGGAGATCACGAGCTTGAGGCTGCGGGACGTCTCACTCAGCCTTTGAAATATGATGACGTCAGCGACTGTTACAAGCCATTAAGCTGGCAACAAGCTTTCGACGAA…
NC_002695.2_cds_NP_310581.1_2448	ATGTTGCGCATTATCGATACAGAAACCTGCGGTTTGCAGGGAGGGATCGTTGAGATTGCCTCTGTTGATGTCATTGACGGGAAAATCGTCAACCCCATGAGCCACCTGGTGCACCCCGATCGTCCTATTAGTCCACAAGCGATGGCGATTCATCGCATCACCGAAGCCATGGTCGCCGATAAACCGTGGATTGAAGATGTGATCCCACACTATTACGGTAGTGAATGGTATGTCGCGCATAACGCCAGCTTTGACCGCCGCGTACTGCCTGAGATGCCCGGTGAGTGGATTTGCACTATGAAACTGGCCCGTCGTTTGTGGCCAGGGATCAAGTACAGCAATATGGCGTTATATAAAACACGGAAGCTCAATGTACAGACGCCGCCGGGCCTGCATCAT…
NC_013654.1_cds_WP_000097082.1_2626	ATGAGTTCTTTAAGTCAGGCTGCGAGCAGTGTGGAAAAACGCACGAATGCTCGTTACTGGATAGTGGTGATGTTGTTTATCGTCACATCCTTCAACTACGGCGACCGCGCTACGCTTTCTATTGCCGGTTCGGAAATGGCCAAAGATATCGGCCTTGATCCCGTGGGAATGGGCTATGTGTTCTCTGCCTTCTCATGGGCTTATGTTATCGGGCAGATCCCTGGTGGCTGGTTGCTGGATCGTTTTGGTTCAAAACGCGTCTACTTCTGGTCGATCTTTATCTGGTCGATGTTTACCTTGCTGCAAGGCTTCGTCGATATCTTTAGTGGATTCGGCATTATCGTGGCCCTGTTTACACTGCGCTTCCTGGTCGGGCTTGCTGAAGCGCCATCTTTCCCT…
NC_013353.1_cds_WP_000797400.1_5140	ATGAAAAATAGAAATCGTATGATCGTGAACTGTGTTACTGCTTCCCTGATGTATTATTGGAGCTTACCTGCACTGGCTGAGCAGTCGTCAAGTGAGATAAAGATTGTTCGCGATGAATACGGCATGCCGCATATTTATGCCAATGATACATGGCACCTATTTTATGGCTATGGCTATGTAGTAGCACAAGATCGCCTTTTTCAGATGGAAATGGCACGTCGCAGTACTCAAGGGACTGTCGCGGAAGTGCTTGGCAAAGATTTTGTGAAATTTGATAAAGATATCCGTCGTAACTACTGGCCGGATGCTATCCGGGCGCAAATTGCTGCCCTTTCCCCAGAGGATATGTCCATTCTGCAAGGCTACGCTGATGGAATGAATGCCTGGATTGATAAGGTA…
NC_013364.1_cds_WP_000055996.1_997	ATGAGTCTGAATATGTTCTGGTTTTTACCGACCCATGGTGACGGGCATTATCTTGGAACGGAAGAAGGTTCACGCCCGGTTGATCACGGCTATCTGCAACAAATTGCGCAAGCGGCGGATCGTCTGGGCTATACCGGTGTGCTGATCCCAACGGGGCGATCGTGTGAAGATGCGTGGCTGGTGGCGGCGTCGATGATCCCGGTGACGCAGCGGCTGAAGTTTCTTGTCGCCCTGCGCCCCAGCGTAACCTCACCTACCGTTGCCGCTCGCCAGGCCGCCACGCTTGACCGTCTCTCAAATGGTCGTGCGTTGTTTAATCTGGTCACAGGCAGCGATCCACAAGAGCTGGCAGGCGACGGCGTGTTCCTTGATCATAGCGAGCGCTACGAAGCCTCGGCG…
NC_004431.1_cds_WP_000853256.1_3340	ATGAAAACTAAAGTCATTCTTAGCCAGCAAATGGCGAGTGCAATTATTGCCGCAGGTCAGGAAGAGGCGCAGAAAAATAACTGGTCTGTTTCCATTGCTGTTGCCGATGACGGCGGTCATCTGCTGGCGTTAAGTCGCATGGACGATTGCGCGCCGATTGCGGCTTACATCTCCCAGGAGAAAGCGCGTACCGCCGCGCTGGGGCGTCGTGAAACTAAGGGCTATGAAGAGATGGTGAACAACGGACGTACCGCGTTCGTGACTGCGCCGTTACTGACGTCGCTGGAAGGTGGCGTACCGGTTGTTGTGGATGGGCAAATTATTGGTGCCGTGGGCGTTTCTGGTTTAACCGGAGCACAGGATGCGCAGGTCGCGAAAGCGGCAGCAGCGGTGTTGGCG…
NC_013353.1_cds_WP_000191257.1_4259	ATGACGCAGGAAAACGAGATCAAACGTCCCACCCAGGATCTGGAGCACGAGCCGATTAAGCAGTTGGATAATAGCGAGAAAGGCGGCAAAGTTAGCCAGGCGCTGGAAACCGTCACCACCACTGCCGAAAAAGTCCAACGCCAACCGGTTATTGCGCACCTGATTCGCGCGACAGAACGCTTTAACGATCGGCTGGGTAACCAGTTTGGTGCGGCTATCACCTATTTCTCATTTTTATCGATGATCCCGATTTTGATGGTGTCGTTTGCCGCAGGGGGCTTTGTGCTGGCCTCCCATCCGATGTTGCTACAGGATATCTTCGACAAAATTCTGCAAAACATCAGCGATCCGACGCTAGCCGCCACGTTGAAAAACACCATCAACACCGCCGTTCAGCAG…
NC_013353.1_cds_WP_000931389.1_742	GTGCTGAACGAAACTCCCGCACTGGCACCCGATGGTCAGCCGTACCGACTGTTAACTTTGCGTAACAACGCAGGGATGGTAGTCACGCTGATGGACTGGGGTGCGACTTTACTTTCCGCCCGTATTCCGCTTTCCGATGGCAGCGTCCGCGAGGCGCTGCTCGGCTGTGCCAGCCCGGAATGCTATCAGGATCAGGCTGCGTTTCTGGGGGCCTCTATTGGTCGTTATGCCAACCGCATCGCCAATAGCCGTTATACCTTTGACGGTGAAACCGTGACGCTTTCGCCAAGTCAGGGCGTTAACCAGCTGCACGGCGGCCCGGAAGGGTTCGACAAACGTCGCTGGCAGATTGTGAACCAGAACGATCGTCAGGTGCTGTTTGCCCTGAGTTCAGATGAT…
NC_013654.1_cds_WP_000704411.1_3959	ATGAAAATATCGTGGAATTATATATTTAAGAACAAATGGCGATTTCACATTACAAGCATTTCACTTTTTCTTATCATGCTCGCGGTTTCAATCGCTTTTTTGCACTTGCGTTTTAATACCTTGTCCGGTACCGATAAAATGCGGCTTGAAATGTATAAGTCCACATTATATTCCACCATCGAGCAATTTTATGTTTTACCCTATATGCTCTCAACAGACCATATCATCCGTCAGGCGGTAATTACGCCTGACGATATGACGTCCAGCGAACTCAATCAACGAATTGCACATTTCAATACTCAACTCAAAACCGCAGCAATATTTATTCTGGATACCCAAGGTAAGGCCATCGCTTCTAGTAACTGGCAGGACCCCGGCAGCTATGTAGGGCAAAATTAT…
NC_004431.1_cds_WP_000587750.1_3994	ATGATCATCGTTACCGGCGGCGCGGGCTTTATCGGAAGCAACATCGTTAAAGCCCTGAATGATAAAGGCATCACCGATATTCTGGTGGTGGACAACCTGAAAGACGGCACCAAGTTTGTGAACCTGGTGGATCTGGATATCGCGGACTATATGGATAAGGAAGACTTCCTGATCCAGATTATGGCTGGCGAAGAGTTCGGCGATGTCGAAGCGATTTTCCACGAAGGCGCGTGCTCTTCCACCACCGAGTGGGACGGCAAGTATATGATGGATAACAACTATCAATACTCCAAAGAGCTGCTGCACTACTGTCTGGAGCGCGAAATCCCGTTCCTGTATGCCTCTTCCGCAGCCACTTACGGTGGACGCACCTCCGACTTTATTGAATCCCGCGAATAT…
NC_013353.1_cds_WP_001297158.1_3877	ATGAAAATCGTAATCGCCCCAGACTCTTATAAAGAAAGTTTATCTGCCAGCGAGGTTGCGCAGGCGATAGAAAAAGGATTTCGGGAAATTTTTCCTGATGCACAGTACGTTTCTATTCCGGTTGCCGACGGTGGCGAAGGAACGGTGGAAGCGATGATTGCAGCCACCCAGGGTTCTGAACGTCACGCCTGGGTTACAGGGCCGCTGGGCGAGAAAGTGAATGCCAGTTGGGGGATCTCCGGCGATGGCAAAACCGCGTTTATTGAAATGGCGGCGGCCAGTGGGCTGGAGCTGGTACCTGCGGAAAAACGCGATCCACTCGTGACCACTTCACGCGGCACAGGCGAGTTAATCCTGCAGGCGCTGGAGAGCGGCGCGACAAACATTATTATCGGCATT…
NC_007946.1_cds_WP_001306345.1_3766	ATGAACGATATCGCGCATACCCTCTATAATATTGTGCAATATATATTGGGATTTGGTCCCACGGTAATGTTGCCGTTGGTGTTATTTATTCTTGCTCTCTTTTTTAAAGTAAAACCCGCTAAAGCCTTACGTTCGTCATTAACGGTCGGCATTGGTTTTGTCGGTATTTATGCCATTTTCGATATTCTTACCAGCAATGTCGGGCCAGCGGCCCAGGCGATGGTTGAACGCACCGGAATTAATTTACCGGTGGTGGATTTAGGCTGGCCGCCGCTTTCCGCTATTACATGGGGTTCGCCAATTGCCCCGTTTGTTATTCCCCTGACTATTCTGATTAACGTGGCGATGCTGGCGTTAAATAAAACCCGCACCGTTGACGTAGATATGTGGAACTACTGG…
NC_011415.1_cds_WP_001022785.1_1600	ATGAATATAAAGACGCTTAACGTCAGCCTTTTGTCTTTTTCTATTATTACAGCATTGTTTCCATTGAACGCGATGGCAACAAAATTAACCATAGAGCAGCGCCTTGAATTGCTTGAAAATGAATTGTCGCAAAATAAACAAGAGCTGAAAGCAACACAGAATGAACTGGGAGTATATAAATCCCGACTTTCGACCTTACAAAAAAGCATCACGGAAAACAAATATAAATCAGCCTCGCTTGCTGAAATATCAGCGACATCTCCCGTCGCTGATAACATCAAAAATGAAAACGGTGAACAGAACTCGTCTGCCGCAGCGCATACTATAAATGGATCGCAGCAAGTTGCCGTTATTGAAAGTAAAGGCGACAAAACCACTATCGAAAGCGTGACCCTGAAA…
NC_007779.1_cds_WP_000434038.1_2117	ATGGAACAAGCGCATACCCAGCTGATTGCCCAACTGAACGAGCGTATTTTAGCGGCGGATAACACGCCGCTTTATATTAAGTTTGCCGAAACGGTAAAAAATGCCGTGCGCAGCGGGGTGCTGGAGCATGGCAATATTTTGCCCGGTGAGCGTGATTTAAGTCAGTTAACCGGCGTTTCGCGCATTACGGTGCGCAAGGCGATGCAGGCGCTGGAAGAAGAGGGTGTGGTGACGCGTTCGCGCGGTTACGGCACGCAGATCAACAACATCTTCGAATACTCGTTGAAAGAAGCGCGAGGTTTTTCTCAGCAGGTGGTATTGCGCGGGAAAAAGCCCGATACGCTATGGGTTAACAAGCGTGTCGTGAAATGTCCCGAAGAAGTCGCGCAGCAGCTGGCG…
NC_007946.1_cds_WP_000130217.1_3742	ATGACTGACAAAATGCAAAGTTTAGCTTTAGCCCCAGTTGGCAACCTGGATTCCTACATCCGGGCAGCTAACGCGTGGCCGATGTTGTCGGCTGACGAGGAGCGGGCGCTGGCTGAAAAGCTGCATTACCATGGCGATCTGGAAGCAGCTAAAACGCTGATCCTGTCTCACCTGCGGTTTGTTGTTCATATTGCTCGTAATTATGCGGGCTATGGCCTGCCACAGGCGGATTTGATTCAGGAAGGTAACATCGGCCTGATGAAAGCAGTGCGCCGTTTTAACCCGGAAGTGGGTGTGCGCCTGGTCTCCTTCGCCGTCCACTGGATCAAAGCAGAGATCCACGAATACGTTCTGCGTAACTGGCGTATCGTCAAAGTTGCGACCACCAAAGCGCAGCGC…
NC_002695.2_cds_NP_309223.1_1144	ATGACTATCAAATCAAATACGCCAGCACACGACAAGGACTGCTGGCAAACGCCGCTTTGGCTTTTTGATGCACTGGATATTGAGTTTGGATTCTGGCTGGATTCGGCAGCGAGCGACAAAAATGCTCTGTGCGCTCACTGGCTAACTGAGGCCGACGACGCGCTCAATTCTGAGTGGGTAAGCCACGGTGCAATCTGGAATAACCCACCGTACAGCAATATCAGGCCGTGGGTGGAAAAAGCCGCTGAGCAGTGCATACAACAGCGACAGACGGTAGTTATGCTTGTGCCAGAGGATATGTCAGTCGGATGGTTCAGCAAGGCTCTGGAGAGTGTTGACGAAGTTCGCATCATCACTGATGGACGGATTAATTTTATCGAACCATCGACAGGGCTGGAG…
NC_007946.1_cds_WP_000789579.1_4370	ATGAAAAATATAAAATTCAGCCTGGCCTGGCAGATTCTGTTTGCTATGGTGCTGGGCATTCTCCTGGGAAGCTACCTGCACCACCATAGCGACAGCCGCGACTGGCTGGTCGTCAATTTGCTCTCTCCGGCGGGTGATATCTTCATCCATCTGATCAAAATGATTGTTGTGCCGATTGTGATCTCCACACTGGTGGTGGGTATCGCGGGTGTTGGTGATGCCAAACAGCTCGGGCGTATTGGTGCGAAAACCATTATCTACTTCGAGGTGATCACCACCGTCGCCATCATTTTGGGGATCACTCTGGCGAACGTCTTCCAGCCCGGTGCCGGGGTGGATATGTCGCAGCTGGCGACCGTCGATATCTCGAAATATCAGAGCACTACGGAAGCGGTACAA…
NC_007946.1_cds_WP_000118404.1_2482	ATGAGCTGGATTGAACGAATTAAAAGCAACATTACTCCCACCCGCAAGGCGAGCATTCCTGAAGGGGTGTGGACTAAGTGTGATAGCTGCGGTCAGGTTTTATACCGCGCTGAGCTGGAACGTAATCTTGAGGTCTGTCCGAAGTGTGACCATCACATGCGTATGACAGCGCGTAATCGCCTGCATAGCCTGTTAGATGAAGGAAGCCTTGTGGAGCTGGGTAGCGAGCTTGAGCCGAAAGATGTGCTGAAGTTTCGTGACTCCAAGAAGTATAAAGACCGTCTGGCATCTGCGCAGAAAGAAACCGGCGAAAAAGATGCGCTGGTGGTGATGAAAGGCACTCTGTATGGAATGCCGGTTGTCGCTGCGGCATTCGAGTTCGCCTTTATGGGCGGTTCC…
NC_007946.1_cds_WP_001269313.1_4528	GTGCGCTATATCCGACAGTTATGCTGTGTAAGCTTACTCTGCTTAAGCGGATCTGCCGTCGCCGCGAACGTCCGTCTACAGGTCGAGGGGTTATCGGGACAGCTGGAAAAGAACGTTCGCGCGCAGCTTTCTACGATTGAAAGTGATGAAGTGACGCCAGACCGTCGCTTTCGCGCACGCGTCGATGATGCCATCCGCGAAGGTCTGAAAGCGCTGGGCTATTACCAGCCGACCATTGAATTTGATCTCCGTCCACCGCCAAAGAAAGGGCGGCAGGTATTGATCGCCAAAGTCACGCCAGGCGTGCCGGTGTTAATTGGCGGCACCGATGTGGTATTGCGCGGCGGCGCGCGGACCGATAAAGACTATTTGAAATTGCTCGATACTCGCCCGGCTATT…
NC_012892.2_cds_WP_000106627.1_2230	ATGTCAACGCCGGATAATCGTTCTGTTAATTTTTTTAGCTTGTTTCGCCGGGGACAGCATTACTCAAAGACGTGGCCGCTGGAAAAACGCCTTGCCCCGGTCTTTGTCGAAAATCGCGTTATCAAGATGACGCGTTATGCGATCCGTTTTATGCCGCCGATCGCCGTATTTACTCTCTGCTGGCAGATTGCCCTGGGCGGTCAGCTTGGGCCGGCAGTTGCCACTGCGCTGTTCGCCTTAAGTTTACCCATGCAGGGATTGTGGTGGCTGGGCAAGCGTTCTGTAACGCCATTACCCCCTGCTATCCTCAACTGGTTTTATGAAGTTCGCGGTAAATTGCAGGAGTCTGGACAGGTGTTGGCACCCGTTGAAGGCAAGCCTGATTACCAGGCATTAGCT…
NC_012892.2_cds_WP_000984500.1_1828	ATGATGCGAATCGCGCTCTTCCTGCTAACGAACCTGGCCGTAATGGTCGTTTTCGGGCTGGTACTGAGCCTGACAGGGATACAGTCGAGCAGCGTTCAGGGGCTGATGATCATGGCCTTGCTGTTCGGTTTTGGTGGTTCCTTCGTTTCGCTTCTGATGTCCAAATGGATGGCATTACGATCTGTTGGCGGGGAAGTGATCGAGCAACCGCGTAACGAAAGGGAACGTTGGCTGATTAATACTGTAGCAACCCAGGCTCGTCAGGCAGGGATCGCTATGCCGCAAGTGGCTATCTACCATGCGCCGGACATCAACGCTTTTGCAACCGGTGCGCGCCGTGATGCCTCTCTGGTTGCTGTCAGCACCGGTTTGCTGCAGAACATGAGCCCGGATGAAGCC…
NC_002695.2_cds_NP_310527.1_2396	ATGACCTGTTCAACTTCATTAAGCGGCAAAAACAGGATTGTCCTTATCGCTGGCATTCTGATGATTGCCACTACATTACGCGTCACCTTCACCGGCGCAGCACCGTTACTCGATACGATTCGTTCCGCTTACTCGCTGACGACTGCGCAAACCGGCTTATTGACCACCCTGCCATTATTGGCCTTTGCGCTAATCTCACCTCTGGCTGCCCCGGTGGCTCGACGTTTTGGTATGGAACGTAGCCTGTTTGCCGCGTTACTTTTGATCTGTGCAGGTATCGCAATTCGCTCTCTCCCTTCGCCTTACTTATTATTTGGCGGTACAGCGGTCATTGGCGGTGGGATTGCATTAGGTAATGTCTTACTGCCAGGATTAATTAAACGCGATTTCCCTCATTCC…
NC_007946.1_cds_WP_000979874.1_3466	ATGATGATGGGTGAAGTACAGTCATTACCGTCTGCCGGATTACATCCTGCGTTACAGGACGCGTTAACGTTGGCATTAGCTGCCAGACCGCAAGAAAAAGCGCCTGGCCGTTACGAATTACAGGGCGACAATATCTTTATGAATGTCATGACATTTAATACTCAATCGCCTGTTGAGAAAAAAGCCGAATTGCACGAACAATACATTGATATCCAGCTGTTATTAAACGGTGAGGAACGGATTCTGTTTGGCATGGCAGGCACTGCGCGTCAGTGTGAAGAGTTCCACCATGAAGATGATTATCAGCTTTGCAGCGCCATTGAAAACGAGCAAGCCATCATCCTGAAACCGGGAATGTTCGCCGTGTTTATGCCAGGAGAACCGCATAAACCGGGATGC…
NC_012892.2_cds_WP_001295325.1_395	ATGAATCCTGAGCGTTCTGAACGCATTGAAATCCCCGTATTGCCGCTGCGCGATGTGGTGGTTTATCCGCACATGGTCATCCCCTTATTTGTCGGGCGGGAAAAATCTATCCGTTGTCTGGAAGCGGCGATGGACCATGATAAAAAAATTATGCTGGTCGCGCAGAAAGAAGCTTCAACGGATGAGCCGGGTGTAAACGATCTTTTCACCGTCGGGACCGTGGCCTCTATATTGCAGATGCTGAAACTGCCTGACGGCACCGTCAAAGTGCTGGTCGAGGGGTTACAGCGCGCGCGTATTTCTGCGCTCTCTGACAATGGCGAACACTTTTCTGCGAAGGCGGAGTATCTGGAGTCGCCGACCATTGATGAGCGGGAACAGGAAGTGCTGGTGCGTACT…
NC_013353.1_cds_WP_001019882.1_1978	ATGAATATATTCGATCACTATCGCCAGCGATATGAAGCTGCCAAGGACGAAGAGTTCACACTGCAGGAGTTTCTTACCACTTGTCGGCAAGATCGCAGTGCTTATGCCAACGCGGCTGAGCGGCTATTGATGGCTATCGGTGAGCCTGTCATGGTCGATACAGCCCAGGAACCCAGACTTTCTCGACTCTTTTCTAACCGGGTCATTGCACGTTATCCGGCGTTTGAAGAGTTTTACGGCATGGAAGACGCGATTGAACAGATTGTCTCTTATCTGAAACACGCGGCTCAGGGGCTGGAAGAGAAGAAACAAATCCTGTATCTGCTGGGGCCTGTGGGTGGGGGTAAATCATCGCTTGCTGAGCGACTGAAATCATTAATGCAGCTCGTACCGATTTAT…
NC_004431.1_cds_WP_000085973.1_4160	ATGTCCCGCTTTTTGATTTGTAGTTTTGCCCTGGTTTTACTTTATCCCGCAGGGATTGATATGTACCTCGTTGGTTTACCGCGCATCGCCGCCGATCTCAATGCCAGCGAAGCGCAGTTGCATATTGCGTTCTCCGTTTATCTGGCGGGGATGGCGGCTGCGATGTTATTTGCCGGTAAAGTGGCCGATCGTTCAGGGAGAAAGCCTGTCGCCATACCCGGCGCGGCGCTATTTATTATCGCCTCGGTGTTCTGTTCACTGGCTGAAACCAGCGCGTTATTTCTTGCAGGGCGATTTCTACAGGGACTGGGCGCGGGCTGTTGTTACGTAGTGGCGTTTGCCATTTTGCGCGACACGCTGGATGATCGACGTCGGGCTAAAGTGCTGTCGTTACTCAAC…
NC_013364.1_cds_WP_000482917.1_2747	ATGTTTAACAACATCTTAGTTGTCTGTGTCGGCAATATTTGCCGTTCCCCGACGGCGGAACGCTTACTGCAACGTTATCACCCGGAGCTGAAAGTGGAGTCCGCTGGACTCGGCGCGCTGGTCGGTAAGGGCGCTGATCCTACCGCTATCAGCGTCGCCGCAGAACATCAACTGTCACTGGAAGGTCACTGTGCCCGTCAAATCAGCCGCAGCCTGTGTCGCAACTACGACCTGATTTTGACCATGGAAAAGCGCCATATCGAACGCTTATGCGAGATGGCACCTGAGATGCGCGGCAAAGTGATGCTGTTTGGTCACTGGGATAACGAATGTGAAATTCCCGATCCGTATCGTAAAAGCCGTGATGCGTTTGACGCGGTGTACGCATTACTTGAACGG…
NC_007779.1_cds_WP_000200374.1_1210	ATGACAAGTTTTTCTACACTGCTTAGTGTTCATCTTATTAGTATCGCGCTTTCTGTTGGGCTATTAACCTTACGTTTCTGGCTACGTTATCAGAAGCATCCACAGGCATTTGCTCGCTGGACGCGCATTGTGCCGCCGGTTGTCGATACGCTGTTACTGTTAAGCGGCATTGCGTTGATGGCTAAAGCGCACATCCTGCCATTTTCCGGGCAGGCACAGTGGCTGACTGAAAAGCTGTTTGGAGTTATCATTTATATCGTTTTGGGTTTTATTGCACTCGATTATCGTCGTATGCACAGTCAGCAGGCGCGCATTATTGCCTTCCCGCTGGCGTTGGTGGTGCTGTACATCATCATTAAACTCGCCACCACAAAAGTACCGTTACTGGGGTAA
NC_004431.1_cds_WP_001033292.1_3978	ATGAACAAAATATTTAAAGTTATCTGGAATCCGGCAACAGGCAGTTACACCGTTGCCAGCGAAACGGCGAAGAGCCGTGGTAAAAAAAGCGGGCGCAGTAAGCTGTTAATTTCTGCACTGGTTGCGGGTGGGTTGTTGTCGTCGTTTGGGGCAAGTGCAGATAATTACACTGGGCAGCCAACTGATTATGGCGATGGCTCAGCAGGTGACGGCTGGGTTGCTATCGGTAAAGGGGCAAAAGCAAATACCTTTATGAACACTAGTGGCGCGAGTACAGCTTTAGGATATGACGCGATAGCCGAAGGTGAGTACAGTTCTGCCATCGGGTCAAAAACCCTTGCAACTGGTGGAGCATCCATGGCGTTCGGGGTTAGTGCAAAAGCAATGGGTGACAGAAGT…
NC_007779.1_cds_WP_000006255.1_222	ATGTCTGAATATCGTCGTTATTACATCAAGGGGGGAACATGGTTTTTCACGGTGAATTTACGAAATCGTCGAAGCCAACTTTTGACCACCCAGTACCAGATGCTCCGTCACGCCATTATTAAAGTTAAGCGAGACAGGCCTTTTGAAATCAACGCCTGGGTCGTTTTGCCAGAGCATATGCACTGTATCTGGACATTACCTGAAGGCGATGATGATTTTTCCTCGCGCTGGCGGGAAATTAAAAAGCAATTTACCCATGCTTGTGGATTGAAAAATATCTGGCAACCACGTTTTTGGGAGCACGCCATCCGCAATACCAAAGATTATAGGCATCATGTTGATTATATTTATATAAATCCAGTAAAGCATGGTTGGGTAAAGCAAGTGAGTGATTGGCCA…
NC_012892.2_cds_WP_000817708.1_1345	ATGAAGCGTGAAGAAATCGCTGATCTGATGGCGTTTGTCGTCGTTGCAGAGGAGCGTAGCTTCACTCGTGCAGCAGCCCGCCTGAGCATGGCGCAGTCAGCTTTAAGCCAGATAGTGCGTCGTATAGAAGAACGATTGGGATTGCGGCTTCTGACGCGAACCACGCGCAGCGTTGTTCCAACTGAAGCGGGCGAGCATCTTTTGTCTGTTCTTGGCCCTATGTTGCATGACATAGATTCAGCCATGGCATCCCTGAGCGATCTGCAGAACCGCCCATCCGGGACAATACGTATTACTACTGTAGAACATGCAGCAAAAACGATATTGTTACCAGCAATGCGCACATTCCTGAAATCGCATCCTGAAATTGATATTCAGCTCACCATTGATTATGGTTTG…
NC_013654.1_cds_WP_000389260.1_791	ATGGAAGACGAAACGTTGGGATTTTTTAAGAAAACATCTTCATCTCATGCTCGCCTGAATGTGCCTGCGCTGGTGCAGGTGGCGGCGCTCGCCATTATTATGATCCGTGGCCTCGACGTGCTGATGATTTTCAATACGCTGGGCGTGCGCGGTATTGGCGAGTTCATTCATCGCAGCGTACAAACCTGGAGTTTAACGCTGGTCTTTTTGAGCAGTCTGGTGCTGGTTTTCATTGAGATCTGGTGTGCGTTTTCACTGGTGAAAGGGCGTCGCTGGGCGCGCTGGCTGTATCTGTTGACACAAATCACAGCCGCAAGTTACTTGTGGGCGGCTTCGCTGGGGTATGGTTATCCGGAGCTGTTCAGCATTCCCGGTGAATCAAAACGTGAAATCTTCCAT…
NC_012892.2_cds_WP_000127107.1_3603	ATGACAGCTCGCTACATCGCAATTGACTGGGGATCGACCAATCTGCGCGCCTGGCTTTATCAGGGCGACCACTGCCTGGAGAGCAGGCAATCAGAAGCAGGCGTCACGCGCCTGAACGGAAAATCTCCGGCTGCGGTGTTAGCAGAAGTCACGACCGACTGGCGTGAAGAGAATACGCCAGTGGTAATGGCAGGAATGGTCGGCAGCAATGTCGGCTGGAAAGTTGCTCCGTATTTATCTGTTCCTGCCCGTTTTTCGTCTATTGGCGAACAATTAACGTCTGTTGGCGACAATATCTGGATTATTCCCGGATTATGTGTCTCTCATGACGATAACCACAATGTGATGCGCGGCGAAGAAACACAATTGATCGGCGCGCGAGCTCTGGCTCCTTCCTCT…
NC_013364.1_cds_WP_001295442.1_1344	ATGCAAAAAAACGCTGCGCATACTTATGCCATTTCCAGCTTGTTGGTGCTTTCACTAACCGGCTGCGCCTGGATACCCTCCACGCCGCTGGTGCAGGGGGCGACCAGTGCACAACCGGTTCCCGGGCCGACGCCCGTCGCCAACGGTTCTATTTTCCAGTCTGCTCAGCCGATTAACTATGGCTATCAACCGCTGTTTGAAGATCGTCGACCACGCAATATTGGCGATACGCTGACCATCGTGTTGCAGGAGAACGTCAGCGCCAGCAAAAGCTCCTCTGCGAATGCCAGCCGTGACGGTAAAACTAATTTTGGCTTTGATACTGTGCCGCGCTATTTGCAGGGGCTGTTTGGTAACGCTCGTGCCGATGTCGAAGCCTCCGGTGGTAACACGTTCAAC…
NC_007779.1_cds_WP_000125843.1_588	GTGACGGCGTTAAAAGTAGGAAGTGAGAGCTGGTGGCAGTCGAAACATGGCCCGGAATGGCAGCGTCTGAATGACGAAATGTTTGAGGTCACTTTCTGGTGGCGTGATCCCCAAGGTTCTGAAGAATACTCGACGATAAAGCGCGTATGGGTCTACATCACTGGTGTGACCGATCACCATCAGAACAGCCAGCCCCAGTCGATGCAGCGAATTGCAGGCACTAACGTCTGGCAGTGGACGACACAACTCAATGCCAACTGGCGCGGCAGCTACTGCTTTATTCCCACCGAACGCGATGACATTTTTTCTGTACCATCCCCCGATCGCCTCGAATTGCGCGAAGGCTGGCGAAAACTATTACCCCAGGCGATAGCCGATCCGCTGAACCTACAAAGCTGG…
NC_013654.1_cds_WP_001275941.1_740	ATGTCCGCCCAGAAACCGGGGTTGCATCCGCGCAACCGTCATCACAGCCGCTACGATCTCGCCACGCTTTGTCAGGTCAATCCTGAACTCAGGCAATTCCTCACGCTTACACCCGCCGGGGAGCAAAGCGTAGACTTTGCCAATCCGCTGGCGGTGAAGGCGCTCAATAAGGCGTTGCTGGCCCATTTTTACGCCGTAGCGAACTGGGATATCCCGGACGGTTTTCTCTGCCCACCAGTACCGGGCCGGGCGGATTATATTCATCACCTTGCCGATTTACTGGCCGAAGCAAGCGGAACAATTCCAGCTAATGCCAGCATTCTGGATATCGGCGTTGGTGCGAACTGTATTTATCCGCTGATTGGCGTACATGAATATGGCTGGCGTTTTACCGGTAGT…
NC_011415.1_cds_WP_000497341.1_3604	ATGTTTGTAGAAGCATTGAAACGCCAGAACCCGGCGCTGATTTCCGCCGCACTAAGTTTGTGGCAGCAGGGCAAAATCGCCCCGGACAGCTGGGTGATCGACGTGGATCAGATACTGGAAAACGGTAAGCGGCTGATTGAGACGGCGCGGCTTTACGGCATTGAACTGTATCTGATGACCAAACAATTCGGTCGTAACCCATGGCTGGCGGAAAAACTGCTGGCGTTGGGCTACAGCGGCATTGTGGCGGTGGATTACAAAGAGGCGCGAGTCATGCGCCGCGCTGGTTTGCCGGTGGCGCATCAGGGGCATCTGGTACAAATCCCTTGTCATCAGGTTGCTGACGCCGTTGAACAGGGCACCGACGTCATCACCGTGTTTACTCTCGACAAAGCGCGG…
NC_008253.1_cds_WP_001295374.1_2856	ATGAGCGCCATAGATTCCCAACTTCCCTCATCTTCTGGGCAAGACCGCCCAACTGATGAGGTTGACCGCATATTATCACCAGGAAAGCTGATCATACTCGGTCTGCAACACGTCCTTGTCATGTACGCAGGTGCAGTCGCTGTTCCTCTTATGATTGGTGACCGACTCGGCCTATCAAAAGAAGCTATTGCGATGCTCATTAGCTCGGATCTCTTTTGCTGCGGGATCGTCACATTATTGCAATGTATCGGTATCGGCCGCTTTATGGGGATCCGCCTGCCGGTGATTATGTCGGTGACCTTCGCCGCTGTAACACCAATGATAGCCATTGGTATGAACCCGGATATCGGCCTGCTGGGGATATTCGGTGCCACTATCGCCGCGGGTTTTATCACCACA…
NC_002695.2_cds_NP_310263.2_2134	GTGAACACGGCAGCGGAAGCCATCCGGGCGCTGTCGTTACAGGTGCCGGGCTTTCGCCGTCAGATGAACGAAGGCTGGTACCAGATACGTATTGCCGGTTATGACACGGCACCGGAGGCGGTGTACGCCCGTCTTCACGAACAGCTGGGTGAGGGAACGGTCATCCATATTGTGCCGCGACTGGCCGGGGCCGGAAAGGGTGGACTGCAGATTGTGCTGGGGGCGGCAGCCATCGTGGGCTCTTTCTTCACTGCCGGGGCATCAATGGCGTTATGGGGTTCAGCCCTGGCAGCCGGTGGTTTTTCTGCCACCACGATGCTGTTTTCACTTGGAGCCAGCATGATTCTGGGCGGTGTGGCCCAGATGCTGGCCCCGAAGGCAAAAACACCGGATTACCGC…
NC_002695.2_cds_NP_309024.1_958	ATGCATAACGACAAAGATCTCTCTACGTGGCAGACATTCCGCCGACTGTGGCCAACCATTGCGCCTTTTAAAGCGGGTCTGATCGTGGCGGGCGTAGCGTTAATCCTCAACGCAGCCAGCGATACCTTCATGTTATCGCTCCTTAAGCCACTTCTTGATGATGGCTTTGGTAAAACAGATCGCTCCGTGCTGGTGTGGATGCCGCTGGTGGTGATCGGGCTGATGATTTTGCGTGGTATCACCAGCTATGTCTCCAGCTACTGTATCTCCTGGGTATCAGGAAAGGTGGTAATGACCATGCGTCGCCGCCTGTTTGGTCACATGATGGGAATGCCGGTTTCATTCTTTGACAAACAGTCAACGGGTACGCTGTTGTCACGTATCACCTACGATTCCGAA…
NC_013353.1_cds_WP_001298981.1_3088	ATGCGCCGCGCTTTTATAACCGGAGTTTTCTTTTTGTCTGAAGTCGAATTTAGCCACGAATACTGGATGCGTCACGCGCTGACGCTGGCGAAACGTGCCTGGGATGAGCGGGAAGTGCCGGTCGGCGCGGTATTAGTGCATAACAATCGGGTAATCGGCGAAGGCTGGAACCGCCCGATTGGTCGCCATGATCCCACCGCACATGCAGAAATCATGGCCCTGCGGCAGGGTGGTCTGGTGATGCAAAATTATCGTCTGATCGACGCCACGTTGTATGTCACGCTTGAACCATGTGTAATGTGTGCCGGAGCGATGATCCACAGTCGCATTGGTCGCGTGGTCTTTGGTGCGCATGACGCGAAAACTGGCGCTGCGGGATCTTTAATGGATGTGCTGCAT…
NC_013654.1_cds_WP_000963143.1_2536	ATGGCTATCGACGAAAACAAACAGAAAGCGTTGGCGGCAGCACTGGGCCAGATTGAGAAACAATTTGGTAAAGGCTCCATCATGCGCCTGGGTGAAGACCGTTCCATGGATGTGGAAACCATCTCTACCGGTTCGCTTTCACTGGATATCGCGCTTGGGGCAGGTGGTCTGCCGATGGGCCGTATCGTCGAAATCTACGGACCAGAATCTTCCGGTAAAACCACGCTGACGTTGCAGGTGATCGCCGCAGCGCAGCGCGAAGGTAAAACCTGTGCGTTTATCGATGCTGAACACGCGCTGGACCCAATCTACGCACGTAAACTGGGCGTCGATATCGACAACCTGCTGTGCTCCCAGCCGGACACTGGCGAGCAGGCACTGGAAATCTGTGACGCCCTG…
NC_002695.2_cds_NP_308661.1_607	ATGGCTATTCCAAAATTACAGGCTTACGCACTGCCGGAGTCTCACGATATTCCGCAGAATAAAGTTGACTGGGCCTTTGAACCGCAACGTGCCGCGTTGTTAATCCATGATATGCAGGACTATTTTGTCAGCTTCTGGGGCGAGAACTGCCCGATGATGGAGCAGGTGATCGCGAATATTGCTGCGCTGCGCGACTACTGCAAACAGCACAATATCCCGGTTTATTACACCGCCCAGCCGAAAGAGCAGAGCGATGAAGATCGGGCGCTGTTGAATGATATGTGGGGGCCGGGCCTGACCCGTTCGCCGGAACAGCAAAAGGTGGTGGATCGACTGACGCCAGATGCCGACGACACGGTGCTGGTGAAGTGGCGCTACAGCGCGTTTCATCGTTCTCCG…
NC_002695.2_cds_NP_313288.2_5105	ATGAATAAGCAAAATTATGCACCTGGTATGCGGGTGGTTATTCGTGATGCCGAATGGCGTATTCGCCGGGCGGATGACAGTGGTGATGGTGGGTATTTGCTGACCTGCGATGGTATTTCAGAGCTTGTGCGCGGTAAAGAAGGGTTATTTCTGACCAAACTGGAACAAAAAGTAGAGATCCTGGATCCCGCAAAAACGCATTTGGTGGAAGATGAATCCGCCAATTATCAAGCGGCACAGTTGTATATTGAAAGTCAGTTACGCCAACGCGTACCGACAGACAGTAAAGTCCATTTTGGTCATCTGGCGGCGATGGATTCCATGCCGTTTCAGCTCGATCCTACGCGGATGGCGCTGGCACAACCGCGTCAGCGGATACTCATTGCCGACGCTGTTGGT…
NC_013364.1_cds_WP_000312488.1_5002	ATGGCGTGGAATCAGCCCGGTAATAACGGACAAGACCGCGACCCGTGGGGAAGCAGCAAACCTGGCGGCAACTCTGAGGGAAATGGAAACAAAGGCGGTCGCGATCAAGGGCCACCTGATTTAGATGATATCTTCCGCAAACTGAGCAAAAAGCTCGGTGGTCTGGGCGGCGGTAAAGGCACCGGATCTGGCGGTGGCAGTTCATCGCAAGGCCCGCGCCCGCAGCTTGGCGGTCGTGTCGTTACCATCGCAGCGGCAGCGATTGTCATTATCTGGGCGGCCAGTGGTTTCTATACCATTAAAGAAGCCGAACGCGGCGTGGTAACACGCTTTGGTAAATTCAGCCATCTGGTTGAGCCGGGTCTGAACTGGAAACCGACGTTTATCGACGAAGTCAAA…
NC_013364.1_cds_WP_001230455.1_2535	ATGCGTAAACTTTATGCCGCCATTTTGTCCGCAGCCATTTGTCTGGCCGTATCCGGTGCGCCTGCATGGGCATCTGAACATCAGTCCACGCTGAGCGCGGGGTATCTTCATGTCTCGACGAACGTTCCCGGCAGCGATGAACTGAACGGGATTAACGTGAAATACCGTTATGAGTTTACGGACACACTGGGGATGGTGACGTCGTTCAGCTATGCAGGAGACAGGAATCGCCAGCTGACCCATTACAGCGATACCCGCTGGCATGAAGATTTCGTTCGTAACCGCTGGTTCAGCGTAATGGCGGGGCCGTCTGTGCGCGTGAATGAATGGTTCAGCGCGTATGCGATGGCGGGAGTGGCTTACAGCCGTGTGTCGACTTTCTCCGGGGATTATCTCCGC…
NC_011415.1_cds_WP_000691080.1_551	ATGAAGATAATCTGCAGATTATTATTGGCGATGGAATGTTTGTGTCTGGCAAACATATCCTGGGCTACTGTTTGTGCAAATAGTACTGGCGTAGCAGAAGATGAACACTATGATCTCTCAAATATCTTTAATAGCACCAATAACCAGCCAGGGCAGATTGTTGTTTTACCGGAAAAATCCGGCTGGGTAGGTGTGTCAGCAATTTGTCCACCCGGCACGCTGGTGAATTATACATACCGTAGTTATGTCACCAACTTTATTGTTCAGGAAACTATCGATAATTATAAATATATGCAATTAAATGATTATCTATTAGGTGCGGTGAGTCTGGTTGATAGTGTGATGGATATTCAGTTCCCCCCGCAAAATTATATTCGGATGGGAACAGATCCTAACGTT…
NC_013654.1_cds_WP_000096761.1_532	ATGTCATCACTGAATATTAAACAGGGAAGTGAAGCTCATTTTCCCGAGTATCCTCTGGCGTCGCCCAGTAATAATGAAATTGATTTACTTAATCTAATCGAAGTTTTATGGCGGGCAAAAAAAACGGTCATGGCGGTCATTTTTGCGTTTGCCTGCACAGGATTGCTGATCTCTTTCATCCTGCCGCAAAAATGGACCAGCGCGGCGGTTGTCACGCCTCCAGAACCTGTTCAGTGGCAAGAGCTGGAGAAAACATTCACTAAGCTTCGTGTGCTGGATCTGGATATCAAAATTGATCGTACAGAAGTATTTAACCTGTTTATCAAGAAATTTCAGTCTGTTAGCTTACTAGAAGAGTACCTGCGCTCATCACCTTATGTGATGGATCAATTAAAAGAA…
NC_012892.2_cds_WP_000890001.1_2652	ATGCTGGAAATACTCTATCAGGATGAATGGCTGGTTGCGGTAAATAAACCCTCCGGCTGGCTGGTTCACCGCAGCTGGCTGGATCGCGACGAGAAAGTAGTGGTCATGCAAACCGTGCGTGACCAGATAGGCCAGCATGTTTTTACTGCTCATCGTCTGGACCGACCCACTTCTGGTGTGTTGTTGATGGGATTATCCAGCGAGGCCGGACGGCTGCTGGCACAACAGTTTGAACAGCACCAAATCCAGAAACGTTACCATGCGATTGTGCGCGGCTGGTTGATGGAAGAAGCGGTGCTGGATTATCCACTGGTGGAAGAACTGGACAAAATCGCTGATAAATTTGCCCGCGAAGATAAAGGCCCGCAGCCAGCAGTGACGCATTATCGCGGTCTGGCG…
NC_007946.1_cds_WP_000702647.1_1330	ATGAAAATTCGTTCACAAGTCGGCATGGTGCTGAATCTCGATAAGTGCATCGGCTGCCACACCTGTTCAGTGACCTGTAAAAACGTCTGGACCAGCCGTGAAGGCGTGGAATACGCGTGGTTCAACAACGTGGAAACCAAGCCGGGCCAGGGCTTCCCGACTGACTGGGAAAACCAGGAAAAATACAAAGGCGGCTGGATCCGTAAAATCAACGGCAAACTTCAGCCGCGCATGGGTAACCGTGCCATGCTGCTGGGTAAAATCTTCGCTAACCCGCATCTGCCGGGGATCGACGATTATTACGAGCCATTCGATTTTGATTATCAGAACCTGCATACCGCGCCGGAAGGCAGCAAATCACAGCCGATTGCCCGTCCGCGTTCACTGATTACCGGCGAA…
NC_004431.1_cds_WP_000494233.1_4084	ATGTTTACCATTGTTATCGTTGAAGATGAGCCCATCGAATTAGAATCCCTGCGGCAGATTATCTCCCAGTGTGTGGAAAACGCTGCGATCCATGAAGCCTCAACCGGTAAAAAAGCGATTCACTTAATTGACCAACTGAGTCAAATCGATATGATCTTAGTGGACATTAATATTCCGTTGCCGAACGGTAAACAGGTGATTGAATATCTGAAGAAAAAAAACAGCGATACTAAAATCATCGTAATCACGGCCAATGATGACTTTGATATAGTACGCAGCATGTACAACCTTAAAGTGGATGATTATCTGCTCAAACCAGTGAAAAAATGTATCTTGACCGACACCATCAAAAAAACCCTAGCATTCGACGAAGGAGAAAATGAAAAATCCCGCGCCCTA…
NC_013353.1_cds_WP_000331648.1_2868	ATGGCATATTCAGCTGCTGCCGTAGCTAACGCCTTTATTGACAAGGCTAAGCGGGGAGAGATCAAAGATTTAACTCCGATGAAGCTACAAAAATTGTTGTTCTATACTCAGTCGTGGCATCTGAAACTATTCAACGGAAAGCCATTATTCGACGATCTGTTTGCGCGGTGGCCTTACGGGCCTGTAATACCGCACCTGTATCACATGTTAAAGAAATATGGGAGCAATGAAATACAGGAAATGATCAGCATCATCATTGATTCAGATGGAGAATGGAAACGAATCACACCGACAATTCAGAATGGTGACACAGAAACCGGGAGGCTGATCGACAAAATTGTTGAGGTATACGGCAGCTACAGCGGAACCGAGCTTTCTAACATGACCCATGCACCAAAC…
NC_002695.2_cds_NP_310558.2_2426	ATGAATATCACTGCTACTGTTCTTCTTGCGTTTGGTATGTCGATGGATGCATTTGCTGCATCAATCGGTAAAGGTGCCACCCTCCATAAACCGAAATTTTCTGAAGCATTGCGAACCGGCCTTATTTTTGGTGCCGTCGAAACCCTGACGCCGCTGATCGGCTGGGGAATGGGCATGTTAGCCAGCCGGTTTGTCCTTGAATGGAATCACTGGATTGCGTTTGTGCTGCTGATATTCCTCGGCGGGCGAATGATTATTGAGGGTTTTCGTGGCGCAGATGATGAAGATGAAGAGCCGCGCCGTCGGCACGGTTTCTGGCTACTGGTAACCACCGCGATTGCCACCAGCCTGGATGCCATGGCTGTGGGTGTTGGTCTTGCTTTCCTTCAGGTCAACATT…
NC_013654.1_cds_WP_095526405.1_3285	ATTTCACGCTCAGCAACATGGCGCGGTAACTTTCGCGAACTTTCTGCCAGCGTCACGCGGATGGCCACCTTTGCCACTAGCGGACGCATCACACTGGATACAGTGGAAGATGAGATCAACCGTCTGCGCTATAACTGGCAGGAGAGTCGCCCCTCCACGCTTACGGCGTTGCTGGGCGCAGAGGCAGAAAACATCGATCTCTTCGACCGTATGCAACTGGAACACGTTATCGCTATCTGCCGCCAGGCAAAGTCGCTTTCTGCTGCCGGACGTGAACTGTTTGACATTTCGCGCCAGGGTAAAGCCAGCGTCAATGACGCGGATCGGCTACGCAAATACCTGGCGCGTTTTGGTCTGACATGGGAAGCAATGCAGGATCAGCACAGCTCCAGTTGA
NC_008253.1_cds_WP_000907825.1_3504	ATGGCAGGACTGAAATTACAGGCAGTAACCAAAAGCTGGGATGGCAAAACCCAGGTCATTAAACCGCTGACCCTTGATGTGGCGGATGGCGAATTTATCGTGATGGTCGGGCCGTCTGGCTGCGGGAAATCGACGTTATTGCGAATGGTTGCCGGACTGGAGCGGGTAACGACGGGCGATATCTGGATCGACCGCAAGCGTGTCACCGAAATGGAGCCGAAAGATCGCGGGATTGCGATGGTGTTCCAGAACTACGCGCTCTATCCGCATATGAGCGTAGAGGAGAACATGGCGTGGGGGCTGAAAATTCGCGGCATGGGCAAGCAACAAATTGCCGAACGTGTTAAAGAAGCGGCGCGCATTCTGGAGCTGGACGGCCTGCTTAAGCGCCGCCCGCGT…
NC_004431.1_cds_WP_000723652.1_747	ATGAAAAAAATACCCTGCGTGATGATGCGAGGTGGAACCTCGAGGGGCGCGTTCCTGTTAGCGGAACATCTACCCGAAGATCAAACGCAGCGCGATAAAATATTGATGGCAATTATGGGTTCCGGTAACGATCTGGAAATTGACGGTATTGGCGGCGGTAATCCGCTGACCAGTAAAGTCGCCATTATTAGCCGCTCCAGCGATCCGCGTGCAGATGTCGATTATCTGTTTGCTCAAGTTATCGTCCATGAGCAACGTGTCGATACCACGCCTAACTGCGGCAATATGCTGTCTGGCGTTGGGGCATTCGCCATTGAAAATGGTTTGATTGCAGCGACTTCGCCAGTTACCCGCGTACGTATCCGCAACGTCAATACGGGTACGTTTATCGAAGCTGAT…
NC_013364.1_cds_WP_000103248.1_1828	ATGTCAACCGGATTACGTTTCACACTGGAAGTGGACGGCCTGCCGCCGGATGCTTTTGCGGTGGTTTCCTTTCATCTGAACCAGTCACTCTCTTCGCTCTTTTCCCTCGATCTCTCCCTGGTCAGCCAGCAGTTTCTCTCCCTTGAATTTGCGCAGGTGCTGGACAAAATGGCCTACCTGACGATATGGCAGGGCGATGAAGTACAGCGCCGGGTGAAAGGCGTGGTGACCTGGTTTGAACTCGGGGAGAACGACAAAAACCAGATGCTGTACAGCATGAAGGTGCACCCGCCGCTGTGGCGTGCCGGTCTGCGCCAGAACTTCCGTATCTTCCAGAACGAGGACATCAAAAGCATCCTCGGCACGATGTTGCAGGAAAACGGGGTGACCGAATGGAGT…
NC_002695.2_cds_NP_309066.1_999	TTGACCATTACGAAACTTGCATGGCGTGACCTGGTTCCTGATACCGATAGCTATCAGGAAATATTTGCTCAGCCACATTTGATTGACGAAAACGATCCTTTATTCAGTGATACTCAACCGCGGCTGCAATTTGCGCTGGAGCAGTTGCTGCATACGCGAGCATCCTCCTCTTTTATGCTGGCGAAGGCCCCGGAAGAGTCTGAGTATCTGAATCTTATTGCCAATGCCGCGCGTACGCTACAAAGCGATGCAGGCCAACTGGTGGGCGGTCACTATGAGGTTTCCGGCCACTCCATCCGCTTACGTCACGCAGTGAGTGCAGATGATAATTTTGCGACTTTAACGCAAGTTGTCGCTGCCGACTGGGTAGAAGCGGAGCAACTCTTTGGCTGCCTGCGC…
NC_008253.1_cds_WP_001298254.1_2908	ATGAAAATTCGCGCCTTATTGGTAGCAATGAGCGTGGCTACGGTGCTGACCGGTTGCCAGAATATGGACTCCAGTGGACTGCTCTCATCAGGAGCGGAAGCTTTTCAGGCTTACAGTTTGAGTGATGCGCAGGTGAAAAAACTGAGCGATCAGGCATGCCAGGAGATGGACAGCAAAGCGACGATTGCGCCAGCCAATAGCGAATACGCTAAACGTCTGACAACTATTGCCAATGCGCTAGGCAACAATATCAACGGTCAGCCGGTGAATTACAAAGTGTATATGGCGAAGGATGTGAACGCCTTTGCAATGGCTAACGGCTGTATCCGCGTCTATAGCGGGCTGATGGATATGATGACGGATAACGAAGTCGAAGCGGTGCTCGGTCACGAAATGGGG…
NC_007779.1_cds_WP_000566376.1_863	ATGATTGATTTACGCAGTGATACCGTTACCCGACCAAGCCGCGCCATGCTCGAAGCGATGATGGCCGCCCCGGTTGGGGACGACGTTTACGGAGACGACCCTACCGTTAATGCTCTGCAGGACTACGCAGCAGAGCTTTCCGGTAAAGAAGCCGCCATTTTTCTGCCTACCGGCACTCAGGCCAACCTGGTCGCTCTGCTCAGTCACTGCGAACGCGGCGAAGAGTATATTGTCGGTCAGGCCGCGCATAACTATCTGTTTGAAGCCGGTGGCGCGGCGGTGCTGGGCAGTATTCAACCGCAACCCATAGACGCGGCTGCCGACGGCACGCTACCGCTGGATAAAGTGGCGATGAAAATCAAACCCGACGATATCCATTTCGCCCGCACCAAATTACTC…
NC_013353.1_cds_WP_001267508.1_2998	ATGCGTTGGCAAGGGAGACGTGAAAGTGACAATGTTGAAGACAGGCGCAACAGCTCCGGTGGTCCGTCTATGGGCGGTCCCGGTTTTCGCCTGCCAAGCGGTAAAGGCGGGCTGATTTTACTGTTAGTCGTGCTGGTTGCAGGCTACTATGGTGTTGATTTAACCGGGTTAATGACTGGACAGCCGGTTTCCCAACAACAATCAACGCGGTCCATTAGCCCTAATGAAGACGAAGCTGCAAAATTCACCTCGGTGATTCTGGCAACCACGGAAGACACCTGGGGACAACAGTTCGAGAAGATGGGTAAGACCTATCAGCAACCGAAGCTGGTCATGTACCGTGGAATGACGCGCACCGGCTGCGGGGCTGGTCAGTCCATTATGGGGCCGTTCTATTGC…
NC_012892.2_cds_WP_001301239.1_249	ATGAGAGTTAACCTACTAATAACGATGATAATTTTCGCGCTAATCTGGCCAGTAACTGCGCTCAGAGCGGCAGTGAGCAAAACAACCTGGGCGGATGCACCGGCACGCGAGTTTGTGTTTGTCGAAAACAACTCAGACGACAACTTTTTCGTCACGCCTGGCGGGGCGCTGGATCCGCGCCTGACCGGTGCCAACCGCTGGACCGGTTTAAAATACACTGGCTCAGGAACCATTTATCAACAAAGCCTCGGCTACATTGATAACGGTTACAACACCGGCCTTTATACCAACTGGAAGTTTGATATGTGGCTGGAAAATTCACCAGTTTCATCTCCTTTAACTGGCTTGCGCTGCATCAACTGGTACGCTGGGTGTAATATGACCACCAGTCTTATCCTG…
NC_007946.1_cds_WP_000564322.1_4662	ATGATTGACGCACTGCTACAGGAAAAAATCACCACGCGACTGATCGATACTGCTCCCACTATTCCGGTCGGTGTTTCTAATCGTCATGTGCATCTGTCGCAGCAGGATGTTGAAGCACTTTTTGGTGTTGGCTACCAACTTACGCCCTTTAAGCCGTTGCGCCAGCCTGGGCAATTCGCCGCTGAAGAGTGTGTAACGGTTGTCGGCCCGAAAGGTTCTCTGACTCACGTCCGCGTACTTGGACCGGTTCGCCCGACAAGCCAGCTGGAAATCTCACGTGCCGATTGTTTTACTCTCGGCATTAAAGCGCCAGTGCGTGAATCCGGGCAACTGGAAAATGCCGGTGACGCACTGTTGGTGGGGCCGAAAGGTCATGTTGAGTTGCATTCACAAGTCATT…
NC_011415.1_cds_WP_000148941.1_513	ATGACTCATAAAGCAACGGAGATCCTGACAGGTAAAGTTATGCAAAAATCGGTCTTAATTACCGGATGTTCCAGTGGAATTGGCCTGGAAAGCGCGCTCGAATTAAAACGCCAGGGTTTTCATGTGCTGGCAGGTTGCCGAAAACCGGATGATGTTGAGCGTATGAACAACATGGGATTTACCGGCGTGTTGATCGATCTGGATTCACCAGAAAGTGTTGATCGCGCAGCAGACGAGGTGATCGCCCTGACCGATAATTGTCTGTATGGGATCTTTAACAATGCCGGATTCGGCATGTATGGCCCCCTTTCCACCATCAGCCGTGCGCAGATGGAACAGCAGTTTTCCGCCAACTTTTTCGGCGCACACCAGCTCACCATGCGCCTGTTACCCGCGATG…
NC_012892.2_cds_WP_001040449.1_2341	ATGGCCAAAGAGATCAGCAGTGAACTTCTGAACACCATTCTTACCCGTGTCGGCGGACCGGGAAATATCGCCAGTTGTGGTAACTGTATGACGCGCCTGCGTCTGGGTGTACATGACAGTTCACTGGTTGATCCCGATATCAAAACGCTGGAAGGCGTGAAGGGCGTCATTTTGACCAGCGACCAGGTGCAGGTCGTTTTTGGGCCTGGTAAAGCGCATCGTGCCGCAAAAGCGATGAGCGAGCTGCTGGGCGAGGCACCGGTACAGGATGCCGCAGAAATCGCCGCCCAGAACAAACGTCAGTTAAAAGCCAAACAAACCTCCGGCGTGCAACAATTTCTCGCCAAATTCGCCACCATCTTCACGCCGCTGATCCCCGGTTTTATTGCCGCCGGTCTG…
NC_011415.1_cds_WP_001296758.1_1572	ATGAAACTCAAACATGTTGGTATGATTGTCGTTTCTGTGTTGGCGATGTCGTCTGCTGCGGTAAGCGCAGCCGAGGGTGATGAATCAGTAACGACCACTGTTAATGGCGGTGTTATTCATTTTAAAGGTGAAGTGGTAAATGCCGCTTGTGCAATTGATTCAGAATCAATGAACCAAACGGTTGAGCTGGGTCAGGTTCGTTCTTCTCGCCTGGCTAAAGCGGGTGACCTCAGCTCCGCCGTTGGCTTCAATATCAAGCTGAATGATTGTGATACCAATGTTTCCAGTAATGCAGCTGTTGCATTCCTGGGTACTACTGTCACCAGTAATGACGATACGTTAGCGCTGCAGAGTTCAGCGGCAGGCTCTGCCCAAAATGTCGGTATTCAAATTTTGGAC…
NC_007779.1_cds_WP_000469031.1_784	ATGTTTCATCGCTTATGGACGTTAATCCGCAAAGAGTTGCAGTCGTTGCTGCGCGAACCGCAAACCCGCGCGATTCTGATTTTACCCGTGCTAATTCAGGTGATCCTGTTCCCGTTCGCCGCCACGCTGGAAGTGACTAACGCCACCATCGCCATCTACGATGAAGATAACGGCGAGCATTCGGTGGAGCTGACCCAACGTTTTGCCCGCGCCAGCGCCTTTACTCATGTGCTGCTGCTGAAAAGCCCACAGGAGATCCGCCCAACCATCGACACACAAAAGGCGTTACTACTGGTGCGTTTCCCGGCTGACTTCTCGCGCAAACTGGATACCTTCCAGACCGCGCCTTTGCAGTTGATCCTCGACGGGCGTAACTCCAACAGTGCGCAAATTGCCGCC…
NC_007779.1_cds_WP_000723652.1_761	ATGAAAAAAATACCCTGCGTGATGATGCGAGGTGGAACCTCGAGGGGCGCGTTCCTGTTAGCGGAACATTTACCCGAAGATCAAACGCAGCGCGATAAAATATTGATGGCAATTATGGGTTCCGGTAACGATCTGGAAATTGACGGTATTGGCGGCGGTAATCCACTGACCAGTAAAGTCGCCATTATTAGCCGTTCCAGCGATCCGCGTGCTGATGTCGATTATCTGTTTGCGCAGGTAATCGTTCATGAGCAACGTGTCGATACCACGCCTAACTGCGGCAATATGCTGTCTGGTGTTGGGGCATTCGCCATTGAAAATGGTTTGATTGCAGCGACTTCGCCAGTTACTCGCGTACGTATCCGCAACGTCAATACGGGTACGTTCATCGAAGCTGAT…
NC_002695.2_cds_NP_311154.1_2999	ATGCGCTTTGATACTATCATTATGGGCGGCGGCCTCGCCGGATTACTCTGTGGCCTGCAGCTGCAAAAACACGGCCTGCGCTGTGCCATTGTCACGCGTGGTCAAAGCGCGCTGCATTTCTCATCCGGTTCGCTGGATTTGCTGAGCCATCTGCCAGATGGTCAAGCTGTGACAGACATTCACAGTGGACTGGAATCTTTGCGTCAGCAGGCACCTGCACATCCTTACTCTCTTCTCGGGCCACAACGCGTGCTCGATCTCGCTTGCCAGGCGCAGGCATTAATCGCTGAAAGCGGTGCGCAATTGCAGGGCAGCGTAGAACTGCCTCACCAGCGGATTACGCCGCTCGGCACTCTGCGCTCTACCTGGCTAAGTTCGCCAGAAGTCCCCGTCTGGCCG…
NC_013654.1_cds_WP_000705204.1_1465	ATGAAAATCACTCTCAGCAAACGAATCGGCCTGCTCGCTTTTCTGCTGCCTTGCGCACTGGTATTGAGCACAACTGTTCATGCCGAAACTAACAAACTGGTGATTGAGTCTGGCGACAGTGCACAAAGCCGCCAGCGCGCCGCTATGGAAAAAGAGCAATGGAATGACACGCGTAATCTGCGCCAGAAAGTGAATAAACGCACTGAAAAAGAGTGGGATAAAGCCGACGCTGCTTTTGATAACCGCGATAAATGTGAGCAAAGCGCCAACATCAATGCCTACTGGGAGCCAAATACTTTGCGCTGCCTGGACCGTCGAACTGGCCGCGTTATTATCCCCTAA
NC_013364.1_cds_WP_001484100.1_2426	ATGAACAACCAGAATACTCAACCGCAAATAATGAACTATGACCCGAATCTGACGTCGTGCGGACGCATGGCAAAACAAACCGTTCGATTAACTTTCGGACTATGGGAATACCGCGAAACATTCGAAGTTACTGTCGGCGGCAATCTGACCGGACTGGATGTTATCAATTGCGCTATTGAAAGCCTGTACGCAACGCTGCCTTATGAAGAAGTCCTGGATGAGCGCACAGGGAAAACGGATATCATGGCCACCATTAATATTGGCGAACTGATATGCCAGGATGAAGACCTGTCCGGGGAACTCTGGCTTGCCGGGATGCTTATCTCAGCAGAAATTATCAGCATTGAACCCGCTACAAACATACGGCTCTGA
NC_011415.1_cds_WP_000383460.1_1797	ATGGATGTTACCGCAAAATACGAATTGATTGGGCTGATGGCCTATCCTATCCGCCACAGTTTATCGCCTGAAATGCAGAATAAAGCCTTAGAAAAAGCGGGATTGCCATTTACCTATATGGCCTTTGAAGTGGATAACGATAGTTTTCCCGGAGCAATTGAAGGATTAAAAGCCCTCAAAATGCGCGGAACTGGTATATCAATGCCGAACAAACAACTGGCGTGTGAATATGTTGATGAATTAACGCCAGCAGCCAAACTGGTGGGTGCCATCAACACCATCGTTAATGATGATGGCTACCTGCGCGGCTATAACACCGACGGCACGGGCCATATTCGCGCCATTAAAGAGAGCGGTTTTGATATCAAAGGCAAAACAATGGTGCTGTTAGGGGCCGGA…
NC_002695.2_cds_NP_311917.1_3747	GTGGGTAATAATTTAATGCAGACGGACCTTTCCGTCTGGGGTATGTATCAGCACGCCGATATTGTCGTTAAGTGCGTGATGATTGGGCTTATTTTGGCCTCCGTAGTCACCTGGGCAATCTTCTTCAGTAAGAGCGTAGAGTTCTTTAATCAGAAGCGTCGCCTTAAGCGCGAGCAGCAACTGCTGGCTGAAGCGCGTTCCTTAAACCAGGCCAACGATATCGCCGCTGATTTTGGTAGCAAAAGCTTAAGCCTGCATTTGCTCAATGAAGCGCAGAATGAGCTGGAACTGTCAGAAGGCAGCGACGATAACGAAGGTATTAAAGAACGTACCAGCTTCCGTCTGGAGCGTCGGGTCGCCGCAGTAGGTCGTCAAATGGGCCGCGGTAACGGCTATCTG…
NC_007946.1_cds_WP_000342485.1_3049	ATGGACGACCTGACCCAACGCTACTATGAAGCCGAAATGCGCTACCTGCGTGAAGCGGGTAAAGAATTCGCACAGGCGTATCCCGACCGTGCTGCGATGCTTAATCTTGATAAACCCGGCGCACGCGATCCCTATGTGGAGCGCCTGTTCGAGGGCTTCGCTTTTTTAATGGGCCGCCTGCGCGAAAAGCTGGACGACGATCTGCCGGAACTGACTGAAGGGCTGGTCAGCCTGCTGTGGCCCCACTACCTGCGAACCATCCCGTCACTTTCCGTGGTTGAACTGTCGACAGATCACCGGCAGATGAAGCAGAGCGAAACGCTGAGCGATTTTCAGGTATTGTCGCGCCCTGTTGGCGAGCGCAGAACCCGCTGCGTCTACAGTGCCACGCGTGATATC…
NC_007946.1_cds_WP_000631389.1_606	ATGATTACCCTGAAAAATGTTTCAAAATGGTATGGTCACTTTCAGGTGCTGACCGACTGCTCAACCGAAGTGAAAAAAGGCGAAGTGGTGGTGGTTTGCGGCCCGTCTGGTTCAGGCAAATCAACGCTGATTAAAACCGTCAACGGCCTCGAACCGGTGCAGCAAGGTGAAATCACCGTCGATGGCATCGTGGTTAACGACAAGAAAACCGATCTGGCGAAACTGCGTTCCCGCGTCGGGATGGTGTTTCAGCATTTCGAGCTGTTCCCCCATCTGTCGATTATCGAAAACCTGACCCTGGCGCAGGTGAAAGTGCTTAAACGCAATAAAGCGCCGGCTCGTGAAAAAGCATTGAAATTGCTGGAGCGCGTCGGGCTTTCCGCACATGCCAATAAGTTT…
NC_004431.1_cds_WP_000488376.1_3018	ATGTTTAGAATATTCATCGCGTTTATATTTATTTTCAATTTATCAGGTTGCGGTTATAACGATATTCAAACCTATGATGAACAGGTTAATGCCTCCTGGTCAGAAGTATTAAATCAATATCAACGTCGCACCGATCTTATTCCTAATCTTGTCGCTAGTATTAAAGGTTACTCCAGCCATGAACAAGAGGTACTAGAAGCCGTAACATTGGCACGTAGTCAGGCTAATCGCGCCAGTAGCGATCTTCAGAAAACTCCGGGAGATGAACAAAAATTACAAGCCTGGCAACAGGCGCAGGCGCAGGTGACTCGCACTCTCGGGCAGTTAACGATTATTAGTGAGCGTTACCCTCAGTTAAAGGCTCAAGAGCTCTATCAAAACTTAATGGTACAGCTCGAA…
NC_013654.1_cds_WP_000075744.1_99	ATGTCGCAGGCTGCTCTGAACACGCGAAATAGCGAAGAAGAGGTTTCTTCTCGCCGCAATAATGGAACGCGTCTGGCGGGGATCCTTTTCCTGCTGACCGTTTTAACGACAGTGTTGGTGAGCGGCTGGGTCGTGTTGGGCTGGATGGAAGATGCGCAACGCCTGCCGCTCTCAAAGCTGGTGTTGACCGGTGAACGCCATTACACGCGTAATGACGATATCCGGCAGTCGATCCTGGCATTGGGTGAGCCAGGCACCTTTATGACCCAGGATGTCAACATCATCCAGACGCAAATAGAACAACGCCTGCCGTGGATTAAGCAGGTGAGCGTCAGAAAGCAGTGGCCTGATGAATTGAAGATTCATCTGGTTGAATATGTGCCGATTGCGCGGTGGAAT…
NC_002695.2_cds_NP_308804.1_744	ATGAGCAGTAACTTCAGACATCAACTATTGAGTCTGTCGTTACTGGTTGGTATAGCGGCCCCCTGGGCCGCTTTTGCTCAGGCACCAATCAGTAGTGTCGGCTCAGGCTCGGTCGAAGACCGCGTCATTCAACTTGAGCGTATTTCTAATGCTCACAGCCAGCTTTTAACCCAACTCCAGCAACAACTCTCTGATAATCAATCCGATATTGATTCCCTGCGTGGTCAGATTCAGGAAAATCAGTATCAACTGAATCAGGTCGTGGAGCGGCAAAAGCAGATCCTGTTGCAGATCGACAGCCTCAGCAGCGGTGGTGCAGCGGCGCAATCAACCAGCGGTGATCAAAGCGGTGCGGCGGCATCAACGACGCCGACAGCTGATGCTGGTACTGCGAATGCT…
NC_008253.1_cds_WP_000275563.1_4099	ATATATATAAAAAAGCACTGGATAGCTTTATCCATTCTATTAATACCTTGCATTGGAAACGCTCAGGAAATTAAAATTGATGAAAGCTGGTTACATCAAAGCTTGAATGTCATTGGTCGCACAGACTCTCGCTTTGGCCCAAGACTGACTAACGACCTCTACCCTGAATATACTGTAGCAGGAAGAAAAGACTGGTTTGATTTTTATGGTTATGTTGATCTACCGAAATTCTTTGGCGTCGGCAGTCACTATGATGTTGGGATCTGGGATGAAGGCTCACCACTATTTACGGAAATAGAACCTCGGTTTTCCATTGACAAATTGACCGGATTAAATCTTGCGTTCGGCCCATTTAAAGAATGGTTCATTGCAAACAACTATGTCTATGATATGGGTGAC…
NC_007779.1_cds_WP_000406391.1_1183	ATGGAGATCTCCTGGGGCCGCGCGCTATGGCGCAATTTTTTGGGCCAGTCCCCCGACTGGTACAAACTCGCCCTCATCATTTTCTTAATCGTAAACCCGTTAATTTTCCTCATCAGCCCTTTCGTCGCGGGCTGGTTGCTGGTAGCGGAATTTATTTTCACTCTGGCGATGGCCCTGAAATGCTACCCGCTGCTCCCCGGTGGTCTGTTGGCTATCGAAGCGGTATTCATCGGCATGACCAGCGCGGAACACGTCCGTGAAGAGGTGGCGGCAAATCTTGAAGTCTTGCTGTTACTGATGTTTATGGTGGCGGGTATCTATTTTATGAAACAGCTGTTGCTGTTCATATTTACCCGTTTGCTGTTAAGCATTCGCTCCAAAATGCTGCTGTCGCTCTCT…
NC_007779.1_cds_WP_000992954.1_2263	ATGAACGCATTATTAAGCAATCCCTTTAAAGAACGTTTACGCAAGGGCGAAGTGCAAATTGGTCTGTGGTTAAGCTCAACGACTGCCTATATGGCAGAAATTGCCGCCACTTCTGGTTATGACTGGTTGCTGATTGACGGGGAGCACGCGCCAAACACCATTCAGGATCTTTATCATCAGCTACAGGCGGTAGCGCCCTATGCCAGCCAACCCGTGATCCGTCCGGTGGAAGGCAGTAAACCGCTGATTAAACAAGTCCTGGATATTGGCGCGCAAACTCTACTGATCCCGATGGTCGATACTGCCGAACAGGCACGTCAGGTGGTGTCTGCCACGCGCTATCCTCCCTACGGTGAGCGTGGTGTCGGGGCCAGTGTGGCACGGGCTGCGCGCTGGGGA…
NC_007779.1_cds_WP_000740106.1_1984	ATGAAAAAGAATCAATTTTTAAAAGAATCAGATGTTACGGCCGAGTCGGTATTCTTTATGAAGCGTCGGCAGGTGTTAAAAGCACTGGGCATCAGTGCAACTGCACTTTCTTTGCCTCACGCTGCGCATGCCGATCTGCTTAGCTGGTTTAAAGGGAACGATCGCCCGCCCGCCCCCGCCGGAAAAGCGCTGGAGTTCAGCAAGCCTGCCGCCTGGCAAAATAACCTGCCACTGACGCCAGCAGATAAAGTTTCCGGTTATAATAACTTCTATGAATTCGGGCTGGATAAAGCCGATCCCGCCGCTAATGCTGGTAGCCTGAAAACCGATCCATGGACACTGAAAATCAGCGGCGAAGTGGCAAAACCATTGACCCTCGATCATGATGACTTAACCCGT…
NC_011415.1_cds_WP_000139667.1_178	ATGACTGAACAGCGTCCATTAACGATTGCCCTGGTCGCCGGAGAAACCTCCGGCGATATCCTGGGGGCCGGTTTAATCCGCGCTCTGAAAGAACGTGTGCCCAACGCCCGCTTTGTTGGTGTTGCCGGGCCACGAATGCAGGCTGAAGGCTGCGAAGCCTGGTACGAAATGGAAGAACTGGCGGTAATGGGCATTGTTGAAGTGCTCGGTCGTCTGCGTCGCTTACTGCATATTCGTGCCGATCTGACAAAGCGTTTTGGCGAACTGAAGCCAGATGTTTTTGTTGGTATTGATGCGCCCGACTTCAATATTACTCTTGAAGGTAACCTCAAAAAGCAGGGTATCAAAACCATTCATTACGTCAGTCCATCCGTCTGGGCGTGGCGACAGAAACGCGTT…
NC_007946.1_cds_WP_000110755.1_4243	ATGAGTGTGATTGCGCAGGCAGGGGCGAAAGGTCGTCAACTGCATAAATTTGGTGGCAGTAGTCTGGCTGATGTGAAGTGTTATTTGCGTGTCGCGGGCATTATGGCGGAGTACTCTCAGCCTGACGATATGATGGTGGTTTCCGCCGCCGGTAGCACCACTAACCAGTTGATTAACTGGTTGAAACTAAGCCAGACCGATCGTCTCTCTGCGCATCAGGTTCAACAAACATTACGTCGTTATCAGTGCGATCTGATTAGCGGCCTGCTACCCGCCGAAGAAGCCGATAACCTCATTAGCGCTTTTGTCAGCGATCTTGAGCACCTGGCTGCGTTGCTCGACAGCGGTATTAACGATGCGGTGTATGCGGAAGTGGTGGGCCACGGTGAAGTGTGGTCG…
NC_007946.1_cds_WP_000805462.1_143	ATGAAACCAACCACGATTGCTTCATTGCAGAAATGCAAGCAGGACAAAAAACGTTTCGCAACCATCACCGCTTACGACTACAGCTTCGCAAAACTGTTTGCCGAAGAAGGACTTAACGTCATGCTGGTCGGCGATTCACTGGGCATGACGGTTCAGGGGCATGACTCCACGCTACCGGTTACCGTTGCCGATATCGCCTATCACACCGCCGCTGTGCGTCGCGGCGCGCCAAACTGCCTTCTGCTGGCTGACCTGCCATTTATGGCGTATGCCACGCCGGAACAAGCCTTTGAAAACGCCGCGACTGTCATGCGTGCTGGGGCCAACATGGTCAAAATTGAAGGCGGCGAGTGGCTGGTAGAAACCGTACAAATGCTGACCGAACGTGCCGTTCCAGTT…
NC_013364.1_cds_WP_001289657.1_2081	GTGAGCGAAATTAAAGACGTTATTGTTCAGGGGTTGTGGAAAAACAACTCTGCGCTGGTCCAGTTGCTCGGCCTTTGTCCTCTGTTGGCGGTCACGTCCACTGCCACTAACGCTCTGGGTTTAGGACTTGCGACTACGCTGGTACTGACGCTGACCAACCTGACCATTTCGACGCTGCGTCACTGGACGCCAGCCGAGATCCGCATTCCCATTTACGTGATGATCATCGCCTCGGTGGTCAGCGCTGTACAGATGCTGATCAACGCCTACGCCTTTGGCCTGTATCAATCATTAGGGATTTTTATTCCGCTGATTGTCACTAACTGTATCGTTGTGGGCCGCGCTGAAGCCTTCGCCGCCAAAAAAGGTCCGGCGCTTTCGGCACTGGACGGCTTTTCA…
NC_002695.2_cds_NP_308134.1_103	ATGAGGTATATAGTTGCCTTAACGGGAGGCATTGGCAGTGGCAAGAGTACCGTTGCCAATGCGTTTGCTGATCTCGGAATTAACGTCATTGATGCCGATATTATTGCGCGTCAGGTGGTTGAACCAGGTGCACCTGCGCTACATGCCATTGCTGATCACTTTGGCGCTAATATGATTGCTGCTGATGGAACATTGCAGCGCCGGGCCTTGCGCGAGCGGATCTTCGCCAACCCGGAAGAGAAAAACTGGCTTAACGCCCTGCTGCATCCGCTGATTCAGCAAGAGACGCAACACCAGATCCAGCAAGCTACTTCCCCCTATGTACTGTGGGTTGTGCCATTGCTGGTAGAAAACTCACTGTATAAAAAAGCGAATCGAGTGCTGGTGGTGGATGTCAGC…
NC_012892.2_cds_WP_000097642.1_2532	ATGAGCAGCAATAAAGAGTTAATGCAGCGCCGCAGTCAGGCGATTCCCCGTGGTGTTGGGCAAATTCACCCGATTTTCGCTGACCGCGCGGAAAACTGCCGGGTGTGGGACGTTGAAGGCCGTGAGTATCTTGATTTCGCGGGCGGGATTGCGGTGCTCAATACCGGGCACTTGCATCCGAAAGTGGTGGCTGCGGTGGAAGCGCAGTTGAAAAAACTGTCGCACACCTGCTTCCAGGTGCTGGCCTACGAGCCGTATCTGGAGCTGTGCGAGATTATGAATCAGAAGGTGCCGGGCGATTTCGCCAAGAAAACGCTGCTGGTTACGACCGGTTCCGAAGCGGTGGAAAACGCGGTAAAAATCGCCCGCGCCGCCACCAAACGTAGCGGCACCATCGCT…
NC_002695.2_cds_NP_309493.1_1386	ATGCAAAAGGTAAAATTACCCCTGACTCTCGATCCGGTTCGTACGGCTCAAAAACGCCTTGATTACCAGGGTATCTATACTCCTGATCAGGTTGAGCGCGTCGCCGAATCCGTAGTCAGTGTGGACAGTGATGTGGAATGCTCCATGTCGTTCGCTATCGATAACCAACGTCTCGCAGTGTTAAACGGCGATGCGAAGGTGACGGTAACGCTCGAGTGTCAGCGTTGCGGGAAGCCGTTTACTCATCAGGTCTACACAACGTATTGTTTTAGTCCTGTGCGTTCAGACGAACAGGCTGAAGCACTGCCGGAAGCGTATGAACCGATTGAGGTTAACGAATTCGGTGAAATCGATCTGCTTGCAATGGTTGAAGATGAAATCATCCTCGCCTTGCCGGTA…
NC_012892.2_cds_WP_000553451.1_2439	ATGCATCCGATGCTGAACATCGCCGTGCGCGCAGCGCGCAAGGCGGGTAATTTAATTGCCAAAAACTATGAAACCCCGGACGCTGTAGAAGCGAGCCAGAAAGGCAGTAACGATTTCGTGACCAACGTAGATAAAGCTGCCGAAGCGGTGATTATCGACACGATTCGTAAATCTTACCCACAGCACACCATCATCACCGAAGAAAGCGGTGAACTTGAAGGTACTGATCAGGATGTTCAATGGGTTATTGATCCACTGGATGGCACTACCAACTTTATCAAACGTCTGCCGCACTTCGCGGTATCTATCGCCGTTCGTATCAAAGGCCGCACCGAAGTTGCTGTGGTATACGATCCTATGCGTAACGAACTGTTCACCGCCACTCGCGGTCAGGGCGCA…
NC_013353.1_cds_WP_001307143.1_1341	GTGTCTCAGCTTTGTCCCTGTGGTAGTGCTGTCGAGTATAGCCTATGTTGCCACCCTTATGTGTCTGGTGAAAAGGTTGCACCTGATCCAGAACATCTCATGCGTTCGCGTTACTGCGCTTTTGTGATGCAAGACGCAGATTATTTAATAAAGACCTGGCATCCCTCTTGTGGAGCAGCGGCGTTACGTGCCGAATTGATGGCCGGATTTGCGCATACTGAATGGTTGGGATTGACCGTATTTGAACATTGTTGGCAGGACGCCGACAATATCGGATTTGTCAGTTTTGTTGCTCGATTTACCGAAGGTGGTAAAACAGGTGCAATAATTGAACGTTCGCGATTTTTGAAAGAAAACGGTCAATGGTACTATATTGACGGTACACGTCCGCAGTTTGGT…
NC_007946.1_cds_WP_001296302.1_2750	ATGGCTGAATTACTGTTAGGCGTCAACATTGACCATATTGCAACGCTGCGTAACGCGCGCGGTACTGCTTACCCGGATCCGGTGCAGGCGGCGTTTATTGCTGAGCAGGCGGGAGCGGACGGCATTACCGTGCATTTACGTGAAGATCGCCGCCACATTACCGACCGCGATGTGTGCATCCTGCGCCAGACGCTGGATACCCGCATGAATCTGGAGATGGCGGTGACCGAAGAGATGCTGGCGATCGCCGTTGAGACGAAGCCACATTTTTGCTGTCTGGTACCGGAAAAGCGTCAGGAAGTCACAACCGAAGGCGGCCTGGACGTCGCAGGGCAGCGTGAAAAAATGCGCGATGCCTGCAAACGTCTGGCAGATGCCGGGATCCAGGTTTCTCTGTTT…
NC_013353.1_cds_WP_000197686.1_3175	ATGACGCGCATGAAATATCTGGTGGCAGCCGCCACACTAAGCCTGTTTTTGGCGGGTTGCTCGGGGTCAAAGGAAGAAGTACCTGATAATCCGCCAAATGAAATTTACGCGACTGCACAACAAAAGCTGCAGGACGGTAACTGGAGACAGGCAATAACGCAACTGGAAGCGTTAGATAATCGCTATCCGTTTGGTCCGTATTCGCAGCAGGTGCAGCTGGATCTCATCTACGCCTACTATAAAAACGCCGATTTGCCGTTAGCGCAGGCTGCCATCGATCGTTTTATTCGCCTTAACCCGACCCATCCGAATATCGATTATGTCATGTACATGCGTGGCCTGACCAATATGGCGCTGGATGACAGTGCGCTGCAAGGGTTCTTTGGCGTTGACCGTAGC…
NC_013364.1_cds_WP_000149639.1_422	ATGACCCATCAATTAAGATCGCGCGATATCATCGCTCTGGGCTTTATGACATTTGCGTTGTTCGTCGGCGCAGGTAACATTATTTTCCCTCCAATGGTCGGCTTACAGGCAGGCGAACACGTCTGGACTGCGGCATTCGGCTTCCTCATTACTGCCGTTGGCCTGCCGGTATTAACGGTAGTGGCGCTGGCAAAAGTTGGCGGCGGTGTTGACAGCCTCAGCACGCCAATCGGTAAAGTCGCTGGCGTACTGCTGGCAACGGTTTGTTACCTGGCGGTGGGGCCGCTTTTCGCTACGCCGCGTACAGCTACCGTTTCCTTTGAAGTGGGGATTGCGCCGCTGACGGGTGATTCCGCGCTGCCGCTGTTTATCTACAGCCTGGTCTATTTCGCTATCGTT…
NC_012892.2_cds_WP_000680290.1_398	ATGAAACACGGAATTAAAGCACTGCTCATTACCCTGTCTCTGGCTTGTGCCGGAATGTCTCATAGCGCGCTGGCGGCAGCTCCTGCGGCGAAACCGACAACGGTAGAAACCAAAGCGGAAGCTCCTGCAGCACAAAGTAAAGCAGCAGTACTGGCGAAAGCCAGTGACGAAGAAGGCACCCGGGTCAGCATTAATAATGCCAGCGCGGAAGAGTTAGCCCGCGCGATGAATGGCGTTGGCCTGAAGAAAGCGCAGGCGATTGTCAGTTATCGCGAAGAGTACGGTCCGTTTAAAACGGTGGAGGATCTAAAGCAGGTGCCGGGGATGGGCAATTCGCTGGTGGAACGTAATCTGGCGGTATTAACCCTGTAA
NC_013364.1_cds_WP_000555471.1_1813	ATGCACTCTGAACGCGCACCGTTTTTCCTCAAACTGGCGGCCTGGGGCGGCGTGGTTTTCCTACATTTTCCCATCCTGATTATCGCCGCTTATGCGTTTAACACTGAAGATGCGGCGTTTAGTTTTCCACCGCAGGGCCTGACGCTGCGCTGGTTTAGCGTGGCAGCACAGCGTAGTGATATTCTTGATGCCGTGACACTGTCACTTAAAGTGGCGGCGCTGGCGACATTAATGGCGCTGGTGTTAGGGACGCTGGCAGCTGCCGCGCTGTGGCGACGAGACTTTTTCGGCAAAAACGCCATTTCGCTGTTACTGCTGCTGCCCATTGCGCTGCCGGGCATTGTCACTGGTCTGGCGCTATTAACCGCTTTTAAAACCATCAATCTGGAGCCGGGATTT…
NC_007779.1_cds_WP_000542790.1_4063	ATGCACGCAGATACCGCGACCCGCCAGCACTGGATGTCCGTGCTGGCGCACAGCCAACCGGCTGAACTGGCAGCACGCCTGAACGCGCTAAACATCACCGCCGACTATGAGGTGATCCGCGCCGCTGAAACTGGCCTGGTACAGATTCAGGCGCGGATGGGCGGCACCGGCGAACGTTTTTTTGCCGGCGACGCCACGCTGACCCGCGCCGCCGTGCGCCTGACTGACGGCACGCTCGGCTACAGCTGGGTGCAGGGGCGTGATAAACAGCACGCCGAACGCTGCGCGCTGATTGACGCGCTGATGCAGCAATCTCGCCACTTTCAAAACTTATCAGAAACCCTTATTGCCCCGCTGGACGCTGACCGTATGGCACGCATTGCCGCACGCCAGGCCGAA…
NC_002695.2_cds_NP_310929.1_2777	ATGAAAACAGAACGTATTCTCGGTGCTCTTTATGGGCAGGCGTTAGGGGATGCGATGGGGATGCCCTCCGAGCTTTGGCCACGCAGCCGCGTTAAAGCACACTTTGGCTGGATTGACCGTTTTCTGCCTGGACCAAAGGAGAACAACGCGGCCTGTTATTTTAACCGCGCCGAATTCACCGACGATACCTCGATGGCGCTGTGTCTGGCGGATGCGTTACTGGAACGTGAAGGCAAGATCGACCCGAATCTGATTGGGCGTAATATTCTCGACTGGGCGCTGCGTTTCGACGCCTTTAACAAAAACGTACTAGGTCCGACCTCGAAGATTGCGCTTAACGCCATTCGCGACGGTAAACCCGTTGCTGAACTGGAAAACAACGGCGTGACCAACGGCGCA…
NC_012892.2_cds_WP_000916086.1_2393	ATGCTGAAGTTACTGAAAACTATTATGCGCGCCGGAACCGCGACGGTGAAATATCCCTTCGCGCCACTGGAGGTCAGCCCAGGCTTTCGCGGGAAACCGGACCTGATGCCCAGCCAATGTATTGCCTGCGGCGCCTGTGCTTGTCCGGCAAATGCGCTGACTATCCAGACCGACGACCAGCAAAATTCGCGCACCTGGCAGCTCTATCTGAGGCGTTGTATTTACTGCGGACGTTGTGAAGAAGTGTGCCCGACCAGAGCCATCCAGCTTACCAATAACTTTGAACTGACCGTCACCAATAAAGCCGATCTCTATACCCGCGCGACGTTCCATCTACAACGTTGCAGCCGTTGCGAACGCCCGTTTGCCCAGCAAAAAACCGTCGCACTGGCTACTGAA…
NC_007779.1_cds_WP_000218362.1_4156	ATGACCGTACGTATTCTGGCTGTGTGTGGCAACGGACAAGGCAGTTCCATGATCATGAAGATGAAAGTGGACCAGTTTTTAACCCAATCAAACATTGACCATACGGTAAACAGCTGCGCGGTTGGCGAGTACAAAAGCGAGTTGAGTGGCGCGGATATCATCATCGCTTCTACGCACATTGCGGGCGAAATCACCGTGACCGGCAACAAATACGTGGTTGGCGTGCGCAACATGCTCTCTCCTGCCGACTTTGGCCCGAAACTGCTGGAAGTGATCAAAGAGCATTTCCCGCAGGATGTGAAGTAA
NC_013353.1_cds_WP_000611911.1_1506	ATGATCCCGGAAAAGCGAATTATACGGCGCATTCAGTCTGGCGGTTGTGCTATCCATTGCCAGGATTGCAGCATCAGCCAGCTTTGCATCCCGTTCACACTCAACGAACATGAGCTTGATCAGCTTGATAATATCATTGAGCGGAAGAAGCCTATTCAGAAAGGCCAGACGCTGTTTAAGGCTGGTGATGAACTTAAATCGCTTTATGCCATCCGCTCCGGTACGATTAAAAGTTATACCATCACTGAGCAAGGCGACGAGCAAATCACTGGTTTCCATTTAGCAGGCGACCTGGTGGGATTTGACGCCATCGGCAGCGGCCATCACCCGAGCTTCGCGCAGGCGCTGGAAACCTCGATGGTATGTGAAATCCCGTTCGAAACGCTGGACGATTTGTCT…
NC_011415.1_cds_WP_000193393.1_406	ATGACACAACCTCTTTTTCTGATCGGGCCTCGGGGCTGTGGTAAAACAACGGTCGGAATGGCCCTTGCCGATTCGCTTAACCGTCGGTTTGTCGATACCGATCAGTGGTTGCAATCACAGCTCAATATGACGGTCGCGGAGATCGTCGAAAGGGAAGAGTGGGCGGGATTTCGCGCCAGAGAAACGGCGGCGCTGGAAGCGGTAACTGCGCCATCCACCGTTATCGCTACAGGCGGCGGCATTATTCTGACGGAATTTAATCGTCACTTTATGCAAAATAACGGGATCGTGGTTTATTTGTGTGCGCCAGTATCAGTCCTGGTTAACCGACTGCAAGCTGCACCGGAAGAAGATTTACGGCCAACCTTAACGGGAAAACCGCTGAGCGAAGAAGTTCAG…
NC_013353.1_cds_WP_001020380.1_3454	ATGAATATTTTCACAGAGGCTGCAAAACTCGAAGAGCAAAATTGTCCGTTTGCGATGGCGCAAATTGTTGATAGCCGAGGCTCGACTCCCCGCCATTCTGCACAAATGTTAGTGCGCGCCGATGGTTCTATCGTCGGTACAATTGGTGGCGGAATGGTTGAGCGGAAGGTGATTGAAGAGTCACTTCAGGCATTGCAGGAACGTAAGCCGCGATTATTCCATGGACGTATGGCTCGTAACGGTGCGGATGCTGTCGGGTCAGATTGTGGAGGTGCAATGTCAGTATTTATCAGCGTCCATGGTATGCGTCCACGTCTGGTGTTGATTGGCGCGGGGCATGTCAACCGGGCGATAGCCCAGAGTGCGGCGCTATTAGGATTTGATATTGCCGTTGCCGAT…
NC_012892.2_cds_WP_000059111.1_3611	GTGTCACTTTCGCTTTGGCAGCAGTGTCTTGCCCGATTGCAGGATGAGTTACCAGCCACAGAATTCAGTATGTGGATACGCCCATTGCAGGCGGAACTGAGCGATAACACGCTGGCCCTGTACGCGCCAAACCGTTTTGTCCTCGATTGGGTACGGGACAAGTACCTTAATAATATCAATGGACTGCTAACCAGTTTCTGCGGAGCGGATGCCCCACAGCTGCGTTTTGAAGTCGGCACCAAACCGGTGACGCAAACGCCACAAGCGGCAGTGACGAGCAACGTCGCGGCCCCTGCACAGGTGGCGCAAACGCAGCCGCAACGTGCTGCGCCTTCTACGCGCTCAGGTTGGGATAACGTCCCGGCCCCGGCAGAACCGACCTATCGTTCTAACGTAAAC…
NC_002695.2_cds_NP_312829.1_4646	ATGCAAATCACCAACATGCATTGCAGTGGACAGACCGTTTCACTTGCCGCGGGGGATTATCACGCGACCATTGTGACCGTCGGTGCAGGTCTGGCTGAATTAACCTTTCAGGGCTGTCATTTAGTTATTCCACATAAACCCGAAGAGATGCCGCTGGCACATCTGGGCAAAGTCCTTATTCCGTGGCCGAACCGGATCGCCAACGGCTGTTATCGCTATCAGGGGCAGGAATATCAGTTACCCATTAATGAACATGGTTCAAAAGCCGCTATTCATGGGCTGCTCGCCTGGCGTGACTGGCAAATCAGCGAATTAACCGCCACCAGCGTTACCCTGACAGCTTTTCTGCCGCCCAGTTACGGCTATCCGTTTATGCTGGCTTCGCAGGTTGTTTATTCG…
NC_013654.1_cds_WP_001295905.1_793	ATGAAAAAGTTAGTTCTTGCCGCTTTACTTGCTTCTTTTACTTTCGGTGCTTCTGCCGCAGAGAAAATCAATTTTGGCGTTTCAGCCACCTATCCACCCTTTGAATCTATAGGTGCTAATAATGAGATTGTCGGCTTTGATATCGACCTGGCAAAAGCCTTGTGCAAACAAATGCAGGCAGAATGTACTTTTACTAATCACGCTTTCGACAGCCTGATCCCGTCACTGAAATTCAGAAAATATGACGCCGTAATCTCCGGAATGGATATCACGCCGGAGCGTAGCAAACAGGTATCGTTTACCACGCCCTACTACGAAAACTCAGCCGTCGTGATTGCCAAAAAAGATACCTACAAAACGTTTGCCGATCTGAAAGGCAAACGTATTGGGATGGAAAAC…
NC_012892.2_cds_WP_001276847.1_3239	ATGTCAGCTACGGACCGCTACTCTCATCAACTCCTCTACGCTACCGTCCGCCAGCGACTGCTGGATGATATCGCGCAGGGGGTTTACCAGGCCGGGCAACAGATCCCTACCGAAAACGAGCTTTGTACACAATATAACGTCAGCCGCATTACCATTCGCAAAGCCATCAGCGACTTAGTGGCAGACGGCGTACTGATCCGCTGGCAGGGAAAAGGCACCTTTGTACAAAGCCAGAAAGTTGAAAACGCCCTGCTTACTGTCAGTGGTTTTACCGATTTTGGCGTCTCACAAGGCAAGGCGACGAAAGAGAAAGTGATCGAACAGGAACGGGTCAGCGCCGCGCCGTTTTGCGAAAAGCTGAACATCCCCGGAAACAGCGAAGTGTTCCATCTCTGCCGG…
NC_002695.2_cds_NP_312044.1_3870	ATGAGCATTATCTCCACCAAATATCTGTTACAGGACGCCCAGGCCAATGGCTACGCGGTGCCTGCTTTTAACATTCATAACGCCGAGACGATCCAGGCGATCCTCGAAGTGTGCAGTGAAATGCGATCGCCGGTGATCCTCGCCGGAACGCCGGGGACCTTTAAACATATCGCGCTGGAAGAGATCTACGCCCTGTGCAGCGCCTATTCCACAACCTACAACATGCCACTGGCGCTGCATCTCGACCACCACGAATCGCTGGATGATATTCGCCGTAAAGTCCACGCAGGTGTGCGCAGTGCGATGATCGACGGCAGCCACTTCCCGTTTGCCGAGAACGTAAAGCTGGTGAAATCGGTTGTCGACTTCTGCCACTCCCAGGATTGCAGCGTGGAAGCA…
NC_007779.1_cds_WP_000413677.1_380	ATGGAAAAACTGCGGGTAGGAATCGTTTTTGGTGGTAAATCAGCGGAACATGAAGTGTCTCTGCAATCGGCAAAAAACATTGTCGATGCCATTGATAAAAGTCGCTTCGACGTTGTGCTGCTGGGCATTGATAAACAAGGGCAATGGCACGTCAGCGATGCCAGCAATTATCTGCTAAATGCAGACGATCCTGCCCATATTGCGTTGCGCCCTTCGGCGACCAGCCTTGCGCAGGTGCCAGGTAAACATGAGCATCAGCTTATCGACGCGCAAAACGGTCAGCCGTTGCCGACGGTGGATGTCATTTTCCCGATTGTCCACGGTACGCTGGGCGAAGATGGTTCCTTGCAGGGAATGCTGCGGGTCGCCAATTTACCGTTTGTAGGTTCTGATGTTCTG…
NC_007779.1_cds_WP_000829798.1_3376	ATGGCGGAGAATCAATCCACCGTAGAAAATGCAAAAGAGAAACTGGATCGGTGGTTGAAAGATGGCATCACCACGCCGGGTGGAAAACTCCCTTCAGAAAGAGAGCTGGGAGAACTGCTGGGCATTAAACGTATGACGCTGCGCCAGGCGTTGTTGAACCTCGAGGCAGAATCCAAAATCTTCCGTAAGGATCGTAAGGGGTGGTTCGTGACCCAGCCGCGATTTAATTACAGTCCGGAGCTGTCGGCGAGCTTTCAGCGGGCCGCAATTGAGCAAGGGCGAGAGCCTTCCTGGGGGTTTACCGAGAAAAACCGTACCAGCGATATTCCCGAGACGCTCGCGCCACTGATTGCAGTGACGCCATCAACTGAACTCTATCGCATCACCGGCTGGGGGGCG…
NC_012892.2_cds_WP_001299799.1_4298	GTGGGGCAGCGAATACCTGTAACGCTTGGTAATATTGCGCCGTTGTCGCTAAGGCCGTTCCAGCCTGGACGAATAGCTCTGGTGTGCGAAGGCGGCGGACAGCGTGGAATTTTCACGGCTGGCGTGCTGGATGAGTTTATGCGCGCGCAGTTTAATCCTTTCGATCTTTATCTCGGCACATCTGCCGGGGCGCAGAACCTCTCGGCGTTTATCTGCAATCAGCCCGGTTACGCGCGCAAAGTCATCATGCGCTATACCACAAAACGCGAATTTTTCGATCCATTGCGCTTTGTCCGTGGAGGAAATCTTATCGATCTCGACTGGCTGGTGGAGGCCACTGCAAGCCAGATGCCGTTGCAAATGGATACCGCCGCGCGGTTGTTTGACAGCGGCAAATCG…
NC_008253.1_cds_WP_000389022.1_355	ATGGAATGTCAAAACCGTTCTGATAAATACATCTGGTCTCCCCATGACGCCTACTTCTATAAAGGACTATCTGAACTGATTGTGGATATCGACAGATTAATTTATCTATCGCTGGAGAAAATCAGAAAAGATTTCGTGTTTATCAATCTCAATACGGATTCTTTAACTGAGTTTATAAACCGTGATAATGAGTGGTTATCCGCGGTAAAGGGGAAACAGGTCGTATTGATTGCGGCCAGAAAGTCAGAAGCCTTAGCAAATTATTGGTATTACAACAGCAATATTAGGGGCGTGGTATACGCTGGACTGAGTCGTGATATTAGAAAAGAACTGGCCTATGTGATTAATGGCAGGTTCCTGAGAAAAGATATTAAGAAAGATAAAATCACTGACCGGGAA…
NC_007779.1_cds_WP_000877768.1_497	ATGAAATATAGTTCAATATTTTCGATGCTTTCATTTTTTATACTATTTGCCTGTAATGAGACAGCTGTTTACGGTTCTGATGAAAACATTATTTTTATGAGGTATGTGGAAAAATTACATTTAGATAAATACTCTGTTAAAAATACGGTAAAAACTGAAACAATGGCGATACAATTAGCTGAAATATATGTTAGGTATCGCTATGGCGAACGGATTGCAGAAGAAGAAAAACCATATTTAATTACGGAACTACCAGATAGTTGGGTTGTTGAGGGAGCAAAGTTACCTTATGAAGTTGCGGGTGGTGTATTTATTATAGAAATTAATAAGAAAAATGGATGTGTTTTGAATTTCCTACATAGTAAATAA
NC_013364.1_cds_WP_001297652.1_2273	ATGAATATTCAGTGCAAACGCGTTTATGATCCGGCTGAACAGAGCGATGGTTATCGCGTACTGGTCGACCGCCTCTGGCCGCGCGGTATCAAAAAAACCGATTTAGCCCTTGATGAGTGGGATAAAGAAATCACGCCGTCAACGGAACTGCGCAAAGCCTTTCACGGCGAAGTCGTCGATTTTGCAACCTTTCGCGAGCAATATCTTGCAGAACTGGCGCAACACGAGCAAGAAGGAAAGCGGCTGGCGGACATCGCCAAAAAACAGCCGCTGACCCTGCTCTACGCAGCAAAAAACACCACGCAGAACCATGCGCTGGTGCTGGCCGACTGGCTACGTAGCTTGTGA
NC_013364.1_cds_WP_000421763.1_4788	ATGGAACTGCTTTTATTGAGTAACTCGACGCTGCCGGGTAAAGCCTGGCTGGAACATGCGCTGCCGCTGATTGCTGAACAGTTGCAGGGTCGCCGTTCAGCGGTATTTATTCCTTTCGCTGGCGTAACGCAGACCTGGGATGATTACACAGCGAAAACGGCTGCGGTTCTCGCTCCGCTGGGTGTATCTGTCACCGGTATTCATAGCGTTGTCGATCCCGTTGCCGCGATTGAAAATGCTGAGATCGTGATTGTCGGGGGCGGGAATACTTTCCAGTTGCTGAAACAGTGCCGCGAGCGCGGGCTGCTGGCACCAATTACTGACGTGGTTAAACGTGGTGCGCTGTATATTGGCTGGAGCGCAGGCGCTAACCTTGCTTGCCCAACCATTCGTACCACC…
NC_013654.1_cds_WP_000493799.1_2558	ATGTTTACCTTTATCAAAAAAGTCATCAAAACCGGCACGGCGACTTCGTCTTATCCGCTGGAGCCGATTGCGGTTGATAAAAACTTCCGTGGTAAGCCAGAGCAGAACCCGCAGCAGTGCATCGGCTGTGCGGCCTGCGTCAATGCCTGCCCGTCAAACGCCTTAACGGTTGAAACTGACCTCGCCACAGGAGAGCTGGCGTGGCAGTTCAATCTTGGACGCTGCATCTTCTGTGGACGCTGCGAAGAAGTCTGCCCGACGGCGGCGATTAAGCTGTCGCAAGAATACGAACTGGCGGTGTGGAAGAAAGAAGACTTCCTGCAACAGTCCCGCTTCGCGCTGTGCAACTGCCGCGTCTGCAATCGTCCTTTCGCCGTCCAGAAAGAGATCGACTACGCC…
NC_012892.2_cds_WP_000804550.1_2572	ATGAAACCTCGTCAGCGTCAGGCCGCCATTCTGGAGTATCTGCAAAAGCAGGGTAAATGCTCGGTTGAAGAATTGGCGCAATACTTTGACACCACAGGCACAACCATTCGCAAAGATCTGGTCATTCTGGAACATGCAGGAACCGTCATTCGTACTTATGGCGGAGTGGTGTTGAATAAAGAGGAATCCGATCCGCCTATCGATCATAAAACACTCATCAACACCCACAAGAAAGAGCTGATTGCAGAAGCTGCCGTTAGTTTTATTCATGATGGCGACTCAATAATTCTGGATGCTGGCAGTACCGTTTTGCAGATGGTGCCCCTGCTCTCGCGCTTTAATAACATCACGGTGATGACCAACAGCCTGCATATCGTCAATGCGCTATCCGAACTGGAT…
NC_004431.1_cds_WP_001305111.1_3440	ATGAGCGATATGCACTCGCTGCTGATAGCGGCAATATTGGGTGTGGTCGAAGGATTGACAGAATTTCTGCCGGTATCCAGCACGGGCCATATGATTATTGTCGGTCACTTGTTGGGGTTTGAGGGCGACACGGCGAAAACCTTTGAAGTCGTGATCCAGTTAGGATCAATTCTGGCGGTAGTAGTGATGTTCTGGCGGCGTCTGTTTGGCCTGATTGGCATCCACTTTGGTCGCCCGTTGCAGCACGAAGGAGAAAGCAAAGGTCGTTTAACGCTGATCCACATCTTGCTGGGGATGATTCCGGCGGTGGTACTGGGGCTGTTGTTCCACGACACGATTAAATCATTGTTTAACCCGATAAATGTCATGTATGCACTGGTCGTTGGCGGTCTGTTGCTG…
NC_007946.1_cds_WP_000559097.1_4729	ATGCACTATTTAAAAAAACGCTTTTCTTTGATTGAACTGAATGTGTTTATCCCAGCAATATTATTTATTGCGGTAATCATTCTGTGTTTGACGATATATCCACAAGATACCAGCCGGTATATAAATAAAATACATCATTTTTTAACCTGGGAAATGGGCGGGATTTTTCTGGTCATGACTTTTCTGGTTGTACTTTGTTGTCTGTGGCTGGCCTTCTCACGTTATGGCGATATCTTGTTAGGTCAGTCGGGAGAAAAACCTGACTTCAGCTTGTTAACCTGGCTTGGACTTATTTTTACTTCTGGAACGGGGGGCAGCTTGTTATATCTGGCCTCTGTAGAGTGGATTTGGATCATTCAGCAACCGCCTTTTGGCGCAACAGCAGGAAGCGCTCAGGCT…
NC_013353.1_cds_WP_000532923.1_2450	GTGGGACGTAAATGGGCCAATATTGTTGCTAAAAAAACGGCTAAAGACGGTGCAACGTCTAAAATTTATGCAAAATTCGGTGTAGAAATCTATGCTGCTGCTAAACAAGGCGAACCCGATCCAGAATTAAACACATCTTTAAAATTCGTTATTGAACGTGCAAAGCAGGCACAAGTTCCAAAGCACGTTATTGATAAAGCAATTGATAAAGCCAAAGGCGGCGGAGATGAAACGTTCGTGCAGGGACGTTATGAAGGCTTTGGTCCTAATGGCTCAATGATTATCGCTGAGACATTGACTTCAAATGTTAACCGTACGATTGCTAACGTTCGCACAATTTTCAATAAAAAAGGCGGCAATATCGGAGCGGCAGGTTCTGTCAGCTATATGTTTGACAAT…
NC_007779.1_cds_WP_001092971.1_1568	ATGAACACAAAAATCAGATACGGCCTGTCGGCTGCCGTTCTGGCGCTGATTGGTGCTGGCGCATCTGCTCCTCAGATACTTGACCAGTTTCTGGACGAAAAAGAAGGTAACCACACAATGGCATACCGCGATGGTTCTGGCATATGGACCATCTGTCGGGGTGCCACAGTGGTGGATGGAAAAACCGTTTTTCCCAATATGAAACTGTCGAAGGAAAAATGCGACCAGGTCAACGCCATTGAGCGTGATAAGGCGCTGGCATGGGTGGAGCGCAATATTAAAGTACCACTGACCGAACCACAAAAAGCGGGTATCGCGTCATTTTGTCCCTATAACATTGGCCCCGGTAAGTGTTTCCCGTCGACGTTTTATAAGCGGCTGAATGCTGGTGATCGTAAA…
NC_011415.1_cds_WP_000225221.1_2863	ATGGTTGCTGAATTGACCGCATTACGCGATCAAATTGATGAAGTCGATAAAGCGCTGCTGAATTTATTAGCGAAGCGTCTGGAACTGGTTGCTGAAGTGGGCGAGGTGAAAAGCCGCTTTGGACTGCCTATTTATGTTCCGGAGCGCGAGGCATCTATGTTGGCCTCGCGTCGTGCAGAGGCGGAAGCTCTGGGTGTACCGCCAGATCTGATTGAGGATGTTTTGCGTCGGGTGATGCGTGAATCTTACTCCAGTGAAAACGACAAAGGATTTAAAACACTTTGTCCGTCACTGCGTCCGGTGGTTATCGTCGGCGGTGGCGGTCAGATGGGACGCCTGTTCGAGAAGATGCTGACACTATCGGGTTATCAGGTGCGGATTCTGGAGCAACATGACTGG…
NC_013364.1_cds_WP_000268900.1_817	ATGGCAGTAAAGATTTCAGGTGTACTGAAAGACGGCACAGGAAAACCGGTAGAGAACTGCACCATTCAACTGAAAGCCAGACGGACCAGCAGCACGGTGGTGGTGAACACGGTGGCCTCTGAAAATCCGGATGAAGCCGGTCGTTACAGCATGGACGTTGAGTACGGTCAGTACAGAGTCATTCTGTTGGTGGAAGGATTCCCGCCGTCACATGCCGGGACCATCACCGTGTATGAAGATTCTCAACCCGGTACGCTGAATGATTTTCTCGGTGCCATGTCGGAGGATGACGTCCGGCCGGAGGCACTGCGCCGTTTTGAACTGATGGTGGAAGAGGTGGCGCGTCACGCTGAGGAGGCGAAGAAGAATGCCGGAGAGGCGGAGACGTCAGCGAGGAAT…
NC_008253.1_cds_WP_000980733.1_3453	ATGATGAATGATTCGTTCTGCCGCATTATTGCGGGTGAAATTCAGGCGCGCCCGGAACAGGTTGACGCTGCCGTTCGCCTGCTTGACGAAGGGAATACCGTGCCGTTTATCGCACGTTATCGTAAGGAAATCACCGGCGGTCTGGATGACACGCAGCTGCGTAATCTGGAAACGCGTCTGAGCTATCTGCGCGAGCTGGAAGAGAGACGTCAGGCGATCCTCAAGTCCATTTCCGAGCAAGGCAAACTCACCGATGATCTGGCGAATGCCATCAACGCCACCCTAAGCAAAACCGAACTCGAAGACCTCTACCTGCCCTACAAACCTAAACGCCGCACCCGTGGGCAAATCGCCATTGAAGCAGGGCTTGAGCCGTTGGCCGATCTGCTGTGGAGCGAT…
NC_013364.1_cds_WP_000713472.1_1385	ATGAAAAAATTCATTATACTGCTCAGTTTACTGATACTCCTGCCTCTGGTAGCAACCAGTAAACCATTGATTCCAATAATGAAGACACTTTTTACGGATGTTACCGGTACTGTACCGGATGCTGAAGAGATCGCACGTAAAGCCGAGCTTTTTCGCCAACAAACGGGAATTGCACCGTTTATTGTGATTTTACCCGACATTAATAATGAAGCCAGTCTCAGACAAAATGGTAAAGCGATGCTGGCGCATGCGTCATCTTCATTGAGTAATGTAAAAGGAAGTGTTCTGTTACTATTTACTACCCGCGAACCACGGTTAATTATGATCACCAACGGCCAGGTTGAAAGTGGTCTGGACGATAAACATCTCGGCCTTCTGATAGAAAATCACACGCTGGCT…
NC_013353.1_cds_WP_001295233.1_4587	ATGAATCTCTGGCAACAAAACTACGATCCCGCCGGGAATATCTGGCTTTCCAGTCTGATAGCATCGCTTCCCATCCTGTTTTTCTTCTTTGCGCTGATTAAGCTCAAACTGAAAGGATACGTCGCCGCCTCATGGACGGTAGCAATCGCCCTTGCCGTGGCTTTGCTGTTCTATAAAATGCCGGTCGCTAACGCGCTGGCCTCGGTGGTTTATGGCTTCTTCTATGGTTTGTGGCCCATCGCGTGGATCATTATTGCAGCAGTGTTCGTCTATAAGATCTCGGTGAAAACCGGGCAGTTTGACATCATTCGCTCGTCTATTCTTTCGATAACCCCTGACCAGCGTCTGCAAATGCTGATCGTCGGTTTCTGTTTCGGCGCTTTCCTTGAAGGAGCCGCA…
NC_013364.1_cds_WP_001183198.1_43	ATGCAACCGTCCAGAAACTTTGACGATCTCAAATTCTCCTCAATTCACCGCCGCATTTTGCTGTGGGGAAGCGGTGGTCCGTTTCTGGATGGTTATGTACTGGTAATGATTGGCGTGGCGCTGGAGCAACTGACTCCGGCGCTAAAACTGGACGCTGACTGGATTGGCTTGTTGGGCGCGGGAACGCTCGCCGGGCTGTTCGTTGGCACATCGCTGTTTGGCTATATTTCCGATAAAGTCGGACGGCGCAAAATGTTCCTCATTGATATCATCGCCATCGGCGTGATATCGGTGGCGACGATGTTTGTTTCATCCCCCGTCGAACTGTTGGTGATGCGGGTACTTATCGGCATTGTCATCGGTGCAGATTATCCCATCGCCACCTCAATGATCACCGAG…
NC_013364.1_cds_WP_001260337.1_1524	ATGCGGACACAGTGGCCCTCTCCGGCAAAACTTAATCTGTTTTTATACATTACCGGTCAGCGTGCGGATGGTTACCACACGCTGCAAACGCTGTTTCAGTTTCTTGATTACGGCGACACCATCAGCATTGAGCTTCGTGACGATGGGGATATTCGTCTGTTAACGCCCGTTGAAGGCGTGGAACATGAAGATAACCTGATCGTTCGCGCAGCGCGATTGTTGATGAAAACTGCGGCAGACAGCGGGCGTCTTCCGACGGGAAGCGGTGCGAATATCAGCATTGACAAGCGTTTGCCGATGGGCGGCGGTCTCGGCGGTGGTTCATCCAATGCCGCGACGGTCCTGGTGGCATTAAATCATCTCTGGCAATGCGGGCTAAGCATGGATGAGCTGGCGGAA…
NC_013654.1_cds_WP_000254708.1_2584	ATGGTAAGCAGACGCGTACAAGCACTTCTGGATCAATTACGTGCGCAAGGTATTCAGGATGAGCAGGTGCTGAATGCACTTGCCGCCGTGCCGCGTGAAAAATTCGTTGATGAAGCGTTTGAACAAAAAGCCTGGGACAATATCGCCTTGCCGATAGGTCAGGGGCAGACAATTTCGCAGCCGTATATGGTGGCGCGAATGACCGAATTACTCGAGCTAACGCCGCAGTCGCGGGTGCTGGAAATTGGCACTGGTTCGGGATATCAAACTGCAATCCTGGCGCATCTTGTCCAGCATGTTTGCTCGGTTGAACGGATTAAAGGCTTGCAGTGGCAGGCGCGTCGCCGCCTGAAAAATCTTGATTTACATAATGTTTCAACCCGTCATGGCGATGGATGG…
NC_013353.1_cds_WP_000014036.1_1752	ATGTCTGGAGGATTAGTTACAGCTGCATACATTGTTGCCGCGATCCTGTTTATCTTCAGTCTGGCCGGTCTTTCGAAACATGAAACGTCTCGCCAGGGTAACAACTTCGGTATCGCCGGGATGGCGATTGCGTTAATCGCAACCATTTTTGGACCGGATACGGGTAATGTTGGCTGGATCTTGCTGGCGATGGTCATTGGTGGGGCAATTGGTATCCGTCTGGCGAAGAAAGTTGAAATGACCGAAATGCCAGAACTGGTGGCGATCCTGCATAGCTTCGTGGGTCTGGCGGCAGTGCTGGTTGGCTTTAACAGTTATCTGCATCATGACGCGGGAATGGCACCGATTCTGGTCAATATTCACCTGACGGAAGTGTTCCTCGGTATCTTCATCGGGGCG…
NC_007946.1_cds_WP_001298326.1_3357	ATGCGTAAAATTAAAGGGTTACGTTGGTATATGATCGCACTGGTGACGCTCGGCACCGTGCTTGGTTACCTGACGCGTAACACTGTGGCGGCAGCTGCGCCAACTCTGATGGAAGAGTTAAACATCTCCACCCAACAGTATTCCTATATCATCGCAGCGTATTCTGCTGCTTATACGGTCATGCAACCGGTAGCGGGTTATGTACTGGATGTGCTGGGTACGAAAATCGGTTATGCAATGTTTGCTGTACTGTGGGCCGTGTTCTGTGGTGCAACTGCGCTGGCAGGTAGTTGGGGTGGCCTGGCGGTTGCTCGTGGTGCGGTCGGTGCCGCGGAAGCCGCGATGATTCCGGCGGGTCTGAAAGCCAGCTCCGAATGGTTCCCGGCGAAAGAGCGTTCC…
NC_004431.1_cds_WP_001050960.1_4224	GTGAATTTACTGACAGTGAGTACTGATCTCATCAGTATTTTTTTATTCACGACACTGTTTCTGTTTTTTGCCCGTAAGGTGGCAAAAAAAGTCGGTTTAGTGGATAAACCAAACTTCCGCAAACGTCACCAGGGATTGATACCTCTCGTTGGGGGGATTTCGGTTTACGCAGGGATTTGCTTCACGTTCGGAATTGTCGATTACTATATTCCGCATGCATCTCTCTATCTCGCTTGTGCTGGTGTGCTTGTTTTCATTGGCGCGCTGGATGACCGTTTTGATATCAGCGTAAAAATCCGTGCCACCATACAGGCCGCTGTTGGCATTGTTATGATGGTGTTCGGCAAACTTTATCTCAGTAGCCTGGGTTATATCTTTGGCTCCTGGGAGATGGTGCTC…
NC_002695.2_cds_NP_308347.1_305	ATGAGAGTTAACCTACTGATAGCGATGATAATCTTTGCGCTAATCTGGCCAGTAACTGCGCTCAGAGCGGCAGTGAGCAAAACAACCTGGGCGGATGCACCGGCACGCGAGTTTGTGTTTGTCGAAAACAACTCAGACGACAACTTTTTCGTCACTCCTGGCGGGGCGCTGGATCCGCGCCTGACCGGTGCCAACCGCTGGACCGGTTTAAAATACAATGGTTCAGGAACCATCTATCAGCAAAGCCTCGGCTACATTGATAACGGTTACAACACCGGCCTTTATACCAACTGGAAGTTTGATATGTGGCTGGAAAATTCACCAGTTTCATCTCCTTTAACTGGCTTGCGCTGCATCAACTGGTACGCTGGGTGTAATATGACCACCAGTCTTATCCTG…
NC_004431.1_cds_WP_000908034.1_1861	ATGGCTGGCTTACCGAACAGCAGTAACGCACTGCAACAGTGGAATCATTTGTTTGAAGCTGAAGGGGCGAAACGCTCCCCGCAAGCACAGCAGCATTTACAACAATTGCTGCGTACCGGACTGCCGACACGTAAACATGAAAACTGGAAATATACGCCGCTGGACGGGCTGACCAATAGCCAGTTTGTCAGCATTGCGGGGGAGATAGCCCCACAGCAGCGTGATGCCTTAGCGTTAACGTTAGACGCCGTGCGGCTGGTGTTTGTCGATGGACGTTACGTGCCCGCACTGAGCGATGCAACTGAAGGCAGCGGATATGAAGTGAGCATTAACGACGACCGTCAGGGGTTACCCGACGCTATTCAGGCGGAAGTGTTTCTGCATTTGACGGAAAGCCTG…
NC_013353.1_cds_WP_042353374.1_807	CTGACAGGGGCCATATCTGTAAATACTGAAGCTGTATTATCTCCCATGCAACACACTTCAGCCTTACATGTAAGAGATTTTGCTTCCCTGTGCTCACAGAACCTCAAAGCTAATGTATTGCTAAATAGTGATGACCACGAAGTACCTATACATCAGAAAAATCCTGCTGCAATAATGCAAAATATCGACTCTAACATCAAACAGATGGCAACAGACTGGGGGATGTCGATTGAGGAGGTTGAGGTTATTATAGGGCGAGAGAAAGGCATTGTGGAACCCTCCTGCGGAGTTACCGCTAATGCTATTATGAAACTATTTCTGGACAAGGATGGCTTCAGTTACTGCTTTGAAAATGAACAGACACTATCGCTCGAGCAGCTTCAGGAACGCCTGTCCTGT…
NC_011415.1_cds_WP_001305432.1_303	ATGTTCAGGCGACGTGGCGTAACATTAACTAAGGCCCTGCTGACAGCGGTCTGTATGCTGGCGGCACCTTTGACACAGGCGATTTCGGTCGGCAATCTGACATTTTCGCTGCCGTCCGAGACTGACTTTGTCAGCAAACGTGTAGTGAATAACAACAAAAGCGCACGGATATACCGTATTGCCATCAGTGCTATTGATAGCCCGGGCAGCAGTGAATTGCGCACCCGACCGGTGGATGGTGAACTGCTTTTCGCCCCCCGCCAACTGGCGTTGCAGGCTGGTGAGAGCGAGTATTTTAAATTTTACTATCATGGTCCACGGGATAACCGCGAGCGCTACTACCGGGTCTCATTTCGCGAAGTCCCCACTCGTAACCAGACAAGACGTAGCCCAACCGGC…
NC_013364.1_cds_WP_000973362.1_1771	ATGATGATAAATGTGCAAACTGTGGCAGTGATTGGGAGCGGCACCATGGGGGCTGGCATTGCTGAAGTTGCCGCCAGTCATGGACATCAGGTTTTACTGTATGACATTTCTGCTGAAGCGCTGACCCGCGCAATCGACGGGATACACGCGCGGCTAAATTCACGCGTGACGCGGGGAAAACTGACTGCTGAAACCTGTGAACGCACATTGAAACGCCTGATCCCGGTGACCGATATTCACGCGCTGGCAGCTGCGGACCTGGTCATTGAAGCGGCGTCTGAACGTCTGGAAGTCAAAAAAGCGCTCTTTGCACAGCTGGCGGAAGTTTGCCCGCCACAAACGCTATTGACCACTAACACTTCGTCAATCTCTATAACCGCGATTGCTGCGGAGGTAAAA…
NC_011415.1_cds_WP_001295378.1_3148	ATGTCTATACAGAACGAAATGCCTGGTTACAACGAAATGAACCAGTATCTGAACCAACAAGGGACGGGTCTGACCCCTGCTGAGATGCATGGTTTAATCAGTGGGATGATATGTGGCGGTAACGATGACAGCTCATGGCTACCGCTACTTCACGACCTGACGAACGAAGGCATGGCTTTCGGTCATGAGCTGGCACAGGCACTGCGTAAAATGCACTCTGCCACCAGCGATGCCCTGCAGGATGACGGCTTCCTTTTTCAGCTTTATCTGCCTGATGGCGATGATGTCAGCGTTTTCGATCGGGCTGATGCATTGGCAGGTTGGGTCAATCACTTCCTGCTTGGTCTTGGCGTTACGCAACCGAAGCTGGATAAAGTGACCGGCGAAACCGGTGAAGCT…
NC_007946.1_cds_WP_000807752.1_3007	ATGGCGGAAATTGGTATTTTTGTCGGCACCATGTACGGGAATTCACTGTTAGTGGCCGAAGAAGCGGAAGCGATTCTGACCGCGCAGGGCCACAAAGCAACGGTATTTGAAGATCCTGAATTAAGCGACTGGCTGCCCTATCAGGATAAGTATGTTCTGGTGGTTACGTCCACGACCGGGCAGGGCGACCTTCCTGATAGCATTGTGCCACTCTTTCAGGGAATCAAAGATAGTCTGGGCTTCCAGCCGAATCTGCGTTATGGCGTGATTGCGCTCGGCGACAGTAGTTATGTGAATTTCTGCAATGGCGGCAAACAGTTCGATGCCTTGTTGCAGGAACAGAGCGCTCAGCGGGTTGGCGAAATGCTGTTGATTGACGCCAGTGAGAACCCGGAACCG…
NC_013364.1_cds_WP_001345115.1_4611	ATGGCAACAACACAACAATCTGGATTTGCACCTGCTGCATCGCCTCTCGCTTCGACCATCGTTCAGACCCCGGACGACGCGATTGTGGCGGGCTTCACCTCTATCCCTTCACAAGGGGATAACATGCCTGCTTACCATGCCAGACCAAAGCAAAGCGATGGCCCACTGCCAGTGGTCATTGTAGTGCAGGAAATTTTTGGCGTGCATGAACATATCCGCGACATTTGTCGCCGTCTGGCGCTGGAGGGGTATCTGGCTATCGCACCTGAACTTTACTTCCGCGAAGGCGATCCGAATGATTTTGCCGATATCCCCACGTTGCTTAGCGGTCTGGTAGCAAAAGTGCCTGACTCGCAGGTGCTGGCCGATCTCGATCATGTCGCCAGTTGGGCTTCCCGC…
NC_011415.1_cds_WP_000044314.1_375	ATGAGTAAGCGTAAAGTCGCCATTATCGGTTCTGGCAACATTGGCACCGATCTGATGATTAAAATTTTGCGTCACGGTCAGCATCTGGAGATGGCGGTGATGGTCGGCATTGATCCTCAGTCCGACGGTCTGGCGCGTGCCAGACGTATGGGCGTCGCCACCACCCATGAAGGGGTGATCGGGCTGATGAACATGCCTGAATTTGCTGATATCGACATTGTATTTGATGCGACCAGCGCGGGCGCGCATGTGAAAAACGATGCCGCTTTACGCGAAGCGAAACCGGATATTCGCTTAATTGACCTGACGCCTGCTGCCATCGGCCCTTACTGCGTGCCGGTGGTTAACCTCGAGGCGAACGTCGATCAACTGAACGTCAACATGGTCACCTGCGGCGGC…
NC_004431.1_cds_WP_000450121.1_819	ATGGAAACACGTCGCGAAGAGCGTATCGGGCAGCTGCTGCAAGAATTAAAACGCAGTGATAAGTTACATCTTAAAGACGCCGCCGCCCTGCTTGGGGTTTCGGAGATGACGATTCGTCGCGATCTGAACAACCACAGTGCGCCCGTCGTTTTGCTCGGCGGCTATATTGTTCTGGAACCACGCAGCGCCAGCCATTACCTGTTAAGCGATCAAAAATCCCGCCTGGTGGAAGAAAAACGCCGGGCGGCAAAACTGGCTGCGACGCTGGTAGAACCCGATCAGACCCTCTTTTTTGACTGTGGCACCACCACGCCGTGGATTATTGAAGCAATTGATAATGAAATCCCTTTTACCGCCGTTTGTTATTCGCTAAATACCTTTCTGGCGCTGAAAGAGAAA…
NC_013364.1_cds_WP_085948259.1_490	GTGATATTCTCACCACAACACAAAACAGGTGACTTAATGAACAAGAAAACCAAACGAACCTTCACCCCTGAGTTCAGGCTGGAATGTGCACAGCTGATTGTTGATAAGGGCTACTCATATCGACAGGCCAGTGAAGCGATGAATGTCGGTTCAACCACGCTTGAGAGCTGGGTACGCCAGCTCAGGCGAGAGCGCCAGGGTATTACGCCCTCTGCCACACCCATTACTCCAGACCAGCAACGTATCCGCGAGCTGGAAAAGCAAGTTCGCCGTCTGGAGGAACAAAATACGATATTTAAAAAAGGCTACCGCGCTCTTAATGTCCGACTCGCTGAACGGTTCACGATAGCCACCAGACTAAGTGACAGCCACACGGTTGTCAGCCTGTGTTCTGCTCTG…
NC_002695.2_cds_NP_309330.1_1248	ATGTGCTTACTTGCACCAGAAAATCCTTATCCGATATATGCACTACCACCGCTGGTGAGAAATGCAATAATTGAAACTCAAAAAAATACACAGGCACCTTTGGCTATGGTGGCAACATCCGCATTAACAGCGATCTCAATTGCCTGTCAGAATCAGATTGACGTGTGCAGACCTGGAAATTTACATGGGCCTGTTAATCTTTACTCTCTGATTCTGGCTGATTCCGGTGAAAGGAAAACGACCGTGGATAAAGTGTTTATGAAAGCATTTTATCTCAGGGATGAAGCCCTGGCGGATGAATACGCGAAACTGGTTGAGAATTACAGTACAGAAAAGGAAATATGGGAGCAAAAACAAAAAGCGCTGGAATCAAAATTTCATAAAGAGATTCGTGCCGGT…
NC_007946.1_cds_WP_001298021.1_4514	ATGTATCTTGATACCAGCAACGTACAGAGCCTGAAAGAAAAGCTGCTGTTATGCGCGGTTAATGAATTTGCCGAATATGGTTACGAAGGGGCCAGAGTCGATAATATCGTCAAGGCCGCGGGGTGCAGTAAACAGACGGTTTATCACCACTTTGGTAATAAAGAAAATTTATTTATCGAAGTACTGGAATATACCTGGAACGATATTCGACAAAAAGAAAAGGCCCTTGATTTCTCAGATCTTCCGCCACAGAAAGCCATTGAGAAAATAATCGATTTTACATGGGATTATTATATTTCTAATCCCTGGTTTTTAAAAATTGTGCATAGTGAAAATCAAAGTAAGGGTGTGCATTATGCAAAATCACAGCGTCTTTTAGAAATTAACCATGCGCACTTG…
NC_012892.2_cds_WP_001107125.1_2724	ATGGCTAAGAATATTCCATTCAAACTGATTCTTGAAAAAGCAAAAGATTACCAGGCGGACATGACTCGCTTCCTGCGCGACATGGTTGCTATTCCCAGTGAAAGCTGCGACGAAAAACGCGTAGTACATCGTATTAAAGAAGAGATGGAAAAAGTCGGCTTCGATAAAGTTGAAATCGACCCGATGGGCAACGTTCTCGGTTATATCGGCCACGGCCCGCGTCTGGTGGCAATGGACGCTCATATCGATACCGTCGGCATTGGCAACATCAAAAACTGGGACTTCGATCCGTACGAAGGCATGGAAACTGATGAGCTAATCGGTGGTCGCGGTACTTCCGACCAGGAAGGCGGCATGGCATCTATGGTTTATGCCGGTAAAATCATTAAAGACCTCGGT…
NC_007946.1_cds_WP_000144359.1_3871	ATGACATTCTCCCTTTTTGGTGACAAATTTACCCGCCACTCCGGCATTACGCTGCTGATGGAAGATCTGAACGACGGTTTACGCACGCCTGGCGCGATTATGCTCGGCGGCGGTAATCCGGCGCAGATCCCTGAAATGCAGGACTACTTCCAGACGCTACTGACCGACATGCTGGAAAGTGGCAAAGCGACTGATGCACTGTGCAATTATGACGGTCCACAGGGGAAAACGGAGCTACTCACACTGCTTGCCGGAATGCTGCGCGAGAAGTTGGGTTGGGATATCGAACCACAGAATATTGCACTAACAAACGGCAGCCAGAGCGCGTTTTTCTACTTATTTAATCTGTTTGCCGGACGCCGTGCCGATGGTCGGGTCAAAAAAGTGCTGTTCCCGCTG…
NC_012892.2_cds_WP_000687130.1_668	ATGAAAATTGACCTGAACGCCGATCTGGGCGAAGGCTGCGCCAGCGACGCAGAGCTATTAACGCTGGTTTCCTCTGCCAATATTGCTTGTGGATTTCATGCAGGCGATGCCCAAACCATGCAGGCTTGCGTGCGTGAAGCAATAAAAAATGGTGTCGCGATTGGCGCTCACCCGAGTTTTCCCGACAGGGAAAATTTTGGTCGCAGCGCCATGCAGCTGCCGCCAGAAACCGTTTACGCCCAGACGCTGTATCAAATTGGCGCGCTGGCAACGATTGCCCGTGCGCAAGGCGGCGTAATGCGTCATGTCAAACCGCACGGCATGTTGTACAACCAGGCGGCGAAAGAAGCACAACTGGCAGACGCCATCGCCAGAGCGGTATACGCTTGCGATCCGGCA…
NC_013353.1_cds_WP_000489667.1_3020	ATGTTCAGGCAGTTGAAAAAAAACCTGGTTGCAACCCTCATTGCTGCTATGACCATTGGTCAGGTAGCCCCGGCGTTTGCCGACAGCGCAGACACCTTGCCGGATATGGGAACCTCCGCAGGAAGCACGCTTTCCATTGGTCAGGAAATGCAGATGGGCGACTATTATGTCCGCCAGCTACGCGGCAGCGCGCCGTTAATTAATGACCCGCTGTTAACGCAATATATTAATTCGCTGGGGATGCGTCTGGTTTCGCATGCCAATTCGGTTAAGACACCGTTTCATTTCTTTCTGATCAACAACGACGAAATTAACGCCTTTGCTTTCTTTGGCGGCAACGTGGTGCTGCACTCTGCCCTGTTCCGTTATTCCGATAACGAAAGTCAACTGGCTTCAGTT…
NC_004431.1_cds_WP_000648234.1_4847	ATGAAAGCTACAGAAGCCCGCCTACTCGATTTTTTAAAACGTTCGCAGCAGTTCGTTATTCCCATTTATCAACGGACTTATTCATGGACAGAACAACAATGTCGGCAACTTTGGGACGACATCATTCGTGCCGGAAAGCGTGACGATATATCAGCGCATTTTATCGGTTCGGTTGTTTATATTGAGCAGGGGTTGTATCAGGTTTCTGGTATTTCTCCGTTACTGGTCATTGATGGTCAACAAAGGCTGACGACCGCAATGTTGCTGATTGAGGCTTTATCGCGTCATCTTGGCGAAGACGAAGTTTTTGATGGCTTTTCAGCAATGAAATTGCGTAATTATTATTTACTCAATCCTTATGAGTCCGGCGAGAAAGGATTTAAATTACTGCTGACCGAG…
NC_002695.2_cds_NP_308556.1_506	ATGAAGCCGGAAAACAAATTACCTGTTCTGGACCTTATTTCTGCTGAAATGAAGACCGTTGTGAATACTCTTCAGCCGGATTTACCGCCCTGGCCCGCAACGGGAACGATTGCTGAGCAACGACAGTATTACACGCTTGAGCGCCGATTCTGGAATGCGGGCGCTCCAGAAATGGCAACCAAAGCTTACATGGTTCCAACAAAATATGGGCAGGTGGAAACACGTCTCTTTTGTCCGCAGCCAGATAGCCCGGCAACGCTATTTTATTTGCATGGAGGCGGTTTTATTCTCGGCAATCTCGATACCCACGATCGCATCATGCGCCTGCTGGCAAGCTACAGCCAATGTACGGTGATTGGTATTGATTACACCCTTTCACCTGAAGCGCGTTTTCCGCAA…
NC_002695.2_cds_NP_308460.2_410	GTGAAACAAAGCACTATTGCACTGGCACTCTTACCGTTACTGTTTACCCCTGTGACAAAAGCCCGGACACCAGAAATGCCTGTTCTGGAAAACCGGGCTGCTCAGGGCGATATTACTGCACCCGGCGGTGCTCGCCGCTTAACGGCTGATCAGACCGCCGCTCTGCGTGATTCTCTTAGCGATAAACCTGCAAAAAATATTATTTTGCTGATTGGCGATGGGATGGGGGATTCGGAAATTACTGCCGCACGTAATTATGCCGAAGGTGCGGGCGGCTTTTTTAAAGGTATCGATGCCTTACCGCTTACCGGGCAATACACTCACTATGCGCTGAATAAAAAAACCGGAAAACCGGACTACGTCACCGACTCGGCTGCATCAGCAACCGCCTGGTCAACC…
NC_012892.2_cds_WP_001297640.1_4263	ATGAACCCGATTGCAGTTACCCTACTCACCGGTTTTTTAGGCGCGGGCAAAACCACCCTGCTGCGCCATATTCTTAATGAACAACACGGCTACAAGATTGCCGTGATTGAAAACGAATTCGGCGAAGTCTCCGTTGATGATCAACTGATTGGCGACCGCGCCACGCAGATCAAAACGCTGACCAACGGCTGCATCTGCTGTTCGCGCTCCAACGAGCTGGAAGACGCACTACTCGACCTGCTGGATAATCTCGACAAGGGCAATATTCAGTTCGATCGTCTGGTCATTGAATGCACCGGCATGGCCGATCCTGGCCCGATTATTCAGACCTTTTTCTCCCATGAGATTTTATGCCAGCGTTACCTGCTGGACGGCGTGATTGCGCTGGTGGATGCGGTA…
NC_008253.1_cds_WP_000879311.1_1775	ATGCTGGCGTTTACCTGGATCGCGCTGCGATTTATCCATTTCACCTCGCTGATGCTGGTTTTTGGCTTCGCAATGTACGGTGCCTGGCTGGCCCCCTTAACGATTCGTCGCTTGCTGACGAAGCGTTTTCTGCGTTTACAACAGCACGCTGCCGTCTGGAGTTTGATCAGTGCCACTGCAATGCTCGCCGTTCAGGGCGGGTTGATGGGAGCGGGATGGTCAGATGTATTTTCGCCAAACATTTGGTTGGCTGTTTTGCAAACGCAGTTTGGTGGCGTCTGGTTATGGCAAATTGTTCTCGCCCTCGTAACGTTGATCGTCGCCCTTATGCAACCGCGGAATATGCCACGTTTGCTGTTTATGCTCACTACCGCGCAATTTATTCTGCTGGCGGGAGTC…
NC_011415.1_cds_WP_001158220.1_2127	ATGCAAGAAAGTATACAACTGGTTATTGATTCCTTGCCGTTCCTGTTGAAAGGGGCTGGGTATACGCTGCAACTCAGTATCGGCGGCATGTTTTTTGGCTTACTGCTCGGGTTTATTCTCGCGCTGATGCGCCTGTCGCCAATCTGGCCCGTGCGCTGGCTGGCGCGCTTTTATATCTCTATTTTTCGTGGTACGCCGCTCATCGCACAACTGTTTATGATCTATTACGGCCTGCCGCAGTTTGGTATCGAATTAGATCCCATTCCGTCAGCAATGATTGGTCTGTCGCTGAACACTGCCGCCTATGCCGCCGAAACACTGCGCGCCGCCATTTCTTCTATTGATAAAGGTCAGTGGGAAGCGGCAGCCAGTATTGGTATGACGCCGTGGCAGACCATG…
NC_013353.1_cds_WP_000683335.1_121	ATGAAACATACTGTAGAAGTAATGATCCCCGAAGCGGAGATTAAAGCGCGTATCGCCGAACTGGGTCGTCAGATTACTGAGCGTTACAAAGACAGCGGCAGCGATATGGTGCTGGTGGGTCTGCTGCGTGGCTCATTTATGTTTATGGCGGACCTGTGCCGTGAAGTTCAGGTATCTCATGAAGTCGACTTTATGACCGCCTCCAGCTACGGTAGCGGCATGTCCACCACCCGTGATGTGAAAATCCTCAAAGATCTGGATGAAGATATCCGTGGCAAGGACGTGCTGATTGTTGAAGATATCATCGACTCGGGGAATACACTGTCGAAAGTGCGTGAGATCTTAAGCCTGCGCGAACCGAAGTCGCTGGCGATTTGTACGCTGCTGGATAAACCGTCC…
NC_004431.1_cds_WP_001119474.1_4743	ATGCCCGGGCGCTTTGAACTAAAACCAACCCTGGAGAAAGTCTGGCACGCGCCGGACAATTTTCGCTTCATGGACCCGCTGCCGCCGATGCATCGTCGGGGGATCATTATTGCCGCCATTGTATTGGTAGTCGGATTTCTGCTTCCATCTGATGATACGCCCAACGCGCCGGTGGTGACGCGTGAAGCGCAGTTAGATATTCAGTCGCAATCACAACCACCGACAGAAGAACAGCTGCGGGCGCAATTAGTCACGCCACAAAATGATCCTGATCAGGTGGCTCCGGTCGCTCCAGAACCAATACAGGAAGGCCAACCAGAAGAGCAGCCGCAAACCACCCATACGCAACCATTCCAGCCAGATAGCGGAATTGATAATCAATGGCGCTCCTATCGTGTC…
NC_012892.2_cds_WP_000186891.1_720	ATGACACCGGACATTATCCTGCAGCGTACCGGGATCGATGTGAGAGCTGTCGAACAGGGGGAAGATGCGTGGCACAAATTACGGCTCGGCGTCATCACCGCTTCAGAAGTTCACAACGTGATAGCAAAACCCCGCTCCGGAAAGAAGTGGCCTGACATGAAAATGTCCTACTTCCACACCCTGCTTGCTGAGGTTTGCACCGGTGTGGCTCCGGAAGTTAACGCTAAAGCACTGGCCTGGGGAAAACAGTACGAGAACGACGCCAGAACCCTGTTTGAATTCACTTCCGGCGTGAATGTTACTGAATCCCCGATCATCTATCGCGACGAAAGTATGCGTACCGCCTGCTCTCCCGATGGTTTATGCAGTGACGGCAACGGCCTTGAACTGAAATGCCCG…
NC_008253.1_cds_WP_001186726.1_3809	ATGCAACAGCTTTCCTTTCTGCCAGGAGAGATGACGCCCGGCGAGCGCAGTCTCATTCTGCGGGCCCTGAAAACCCTGGACCGCCATCTTCATGAACCCGGCGTGGCCTTCACCTCCACCCGTGCGGCACGGGAATGGCTGATTCTGAACATGGCGGGACTGGAGCGTGAAGAGTTCCGGGTGCTGTATCTGAATAACCAGAATCAGCTGATTGCCGGTGAAACCCTCTTCACCGGCACCATCAACCGCACGGAAGTCCATCCCCGGGAAGTGATTAAACGCGCCCTGTACCACAATGCCGCTGCCGTGGTGCTGGCGCACAATCACCCGTCCGGTGAAGTCACACCCAGTAAGGCAGACCGGCTTATCACCGAACGTCTGGTACAGGCACTGGGCCTG…
NC_012892.2_cds_WP_000826416.1_1425	GTGAAACGATTACAGGCATTTAAATTCCAGTTAAGACCAGGTGGTCAACAGGAGTGTGAAATGAGGCGCTTCGCAGGCGCATGTCGTTTCGTTTTCAATCGTGCTCTGGCACGTCAGAATGAGAATCATGAGGCCGGTAATAAATACATCCCTTACGGGAAAATGGCTTCCTGGCTGGTTGAGTGGAAAAATGCCACTGAAACGCAATGGCTTAAAGATTCTCCCTCACAGCCATTGCAACAGTCACTGAAAGACCTTGAGCGGGCTTACAAAAACTTCTTCCGGAAGCGGGCTGCTTTTCCCCGATTCAAAAAGCGGGGACAGAATGATGCATTCCGCTACCCGCAGGGCGTTAAGCTCGATCAGGAAAACAGCCGTATTTTTCTGCCGAAACTGGGC…
NC_004431.1_cds_3028	ATGAGTTCTCAATTTACGACGCCTGTTGTTACTGAAATGCAGGTCATCCCGGTGGCGGGTCATGACAGTATGCTGATGAATCTGAGTGGTGCACATGCACCGTTCTTCACGCGTAATATTTGTGATTATCAAAAAATAATTCCGGTCACACTGGCGTAGGGGAAATTCCCGGCGGCGAGAAAATCCGTAAAACGCTGGAAGATGCGATTCCGCTGGTGGTGGGTAAAACGCTGGGTGAATACAAAAACGTTCTGACGCTGGTGCGTAATACTTTTGCCGATCGTGATGCCGGTGGGCGCGGTTTGCAGACATTTGATTTGCGTACCACTATTCATGTAGTTACCGGGATAGAAGCGGCAATGCTGGATCTGCTGGGGCAGCATCTGGGGGTAAACGTGG…
NC_008253.1_cds_WP_001215878.1_2536	ATGCGACACATTTTTCAACGATTATTGCCCCGACGGCTGTGGCTGGCAGGGCTGCCATGTCTGGCATTGCTGGGTTGCGTGCAGAGTCACAATAAGCCAGCCATTGATACGCCAGCAGAAGAAAAAATTCCGGTTTATCAACTGGCTGACTATCTTTCTACTGAATGTAGCGACATCTGGGCGCTGCAAGGTAAATCAACCGAAACCAATCCGCTTTACTGGCTGCGGGCGATGGATTGTGCTGATCGTTTAATGCCTGCGCAGTCGCGTCAGCAAGCCCGCCAATATGACGACGGCAACTGGCAAAATACCTTTAAACAAGGGATTTTGCTCGCCGACGCCAAAATTACGCCGTATGAGCGCCGCCAGCTGGTCGCGCGCATTGATGCGCTAAGTACC…
NC_008253.1_cds_WP_000544720.1_2021	ATGCACGAAAAGAACATCGCCCTGCTTTGTGATGAAGCCGACCGACTTTTGCAACTGAACATTAATCTGCTCCGGCAAATGGTTGAGGAGCCAGATGTGTTATCTGACAGTAAGAACGAAAACAGACTGCTTTTTGATAAACAGAAAGCACTGAAAAGAATTGAGGAGCTGGAGGGCGAACAAATCAAAACCGCCCGCAGGGAGATGGTGCTGGCTGTTGTCGGCACGATGAAAGCAGGCAAATCAACCACCATCAACGCCATTGTGGGGCAGGAAATTCTGCCTAACCGTAACCGCCCCATGACCTCTGTACCGACGCTCATCCGCCACGTTCCCGGAAAAACTGAGCCGGTTCTCCATCTGGAACATATTCAGCCTGTCCGCAATTTATTAATCACA…
NC_007946.1_cds_WP_000930062.1_4594	ATGGCGCATCATGAAGTCATCAGTCGGTCAGGAAATGCGTTTTTGCTGAATATACGCGAGAGCGTACTGTTGCCCGGCTCTATGTCTGAAATGCATTTTTTTTTACTGATAGGTATTTCTTCTATTCACAGTGACAGGGTCATTCTGGCTATGAAGGACTATCTGGTAGGTGGGCACTCCCGTAAGGAGGTCTGCGAGAAATACCAGATGAATAATGGGTATTTCAGTACAACACTGGGGAGACTTATACGGCTGAATGCTCTTGCAGCAAGGCTTGCACCTTATTATACAGATGAGTCGTCGGCATTTGACTAA
NC_013353.1_cds_WP_000642407.1_1617	ATGAAGGCTGCAGTTGTTACGAAGGATCATCATGTTGACGTTACGGATAAAACACTGCGCTCACTGAAACATGGCGAAGCCCTGCTGAAAATGGAGTGTTGTGGTGTATGTCATACCGATCTTCATGTTAAGAATGGCGATTTTGGTGACAAAACCGGCGTAATTCTGGGCCATGAAGGCATCGGTGTGGTGGCAGAAGTTGGCCCAGGTGTCACCTCATTAAAACCAGGCGATCGTGCCAGCGTGGCGTGGTTCTACGAAGGATGCGGTCATTGCGAATACTGTAACAGTGGTAACGAAACGCTCTGCCGTTCAGTTAAAAATGCCGGATACAGCGTTGATGGCGGGATGGCGGAAGAGTGCATCGTGGTCGCCGATTACGCGGTAAAAGTGCCAGAT…
NC_011415.1_cds_WP_001186332.1_1934	ATGCAACAAAAAATGATTCAATTTAGTGGCGATGTCTCACTGCCAGCCATAGGGCAGGGAACATGGTATATTGGCGAAGATGCCAGTCAGCGCAAAACAGAAGTTGCTGCACTACGCGCGGGCATTGAACTCGGTTTAACCCTCATTGATACCGCCGAAATGTATGCCGATGGCGGTGCCGAAAAGGTGGTTGGGGAAGCATTAACCGGTCTGCGCGATAACGTCTTTCTCGTCTCTAAAGTCTATCCGTGGAATGCTGGCGGGCAAAAAGCGATAAATGCATGCGAAGCCAGTTTACGCCGTCTCAATACTGATTATCTCGATCTCTACTTATTACACTGGTCTGGCAGTTTCGCTTTTGAAGAGACTGTGGCAGCGATGGAAAAATTGATCGCCCAG…
NC_011415.1_cds_WP_001293266.1_4408	ATGAGCGAAATGATTTACGGCATCCACGCAGTGCAGGCCCTGCTGGAGCGCGCCCCTGAACGTTTTCAGGAAGTCTTTATTTTAAAAGGCCGTGAAGATAAACGTCTGTTACTGCTGATTCACGCCCTTGAGTCTCAGGGCGTGGTTATCCAGTTGGCAAACCGCCAATATCTCGACGAGAAAAGCGACGGTGCCGTGCATCAGGGCATTATCGCCCGCGTGAAGCCAGGACGTCAGTATCAGGAAAACGATCTGCCGGATCTGATCGCTTCGCTCGATCAACCGTTCCTGCTGATCCTCGACGGTGTAACCGATCCGCACAACCTCGGCGCGTGCCTGCGTAGCGCGGACGCTGCTGGCGTTCACGCGGTGATTGTGCCGAAAGATCGCTCCGCACAG…
NC_013654.1_cds_WP_000733876.1_2351	GTGAAAAAACTCATCACAGCGAATGATATTCGTGAAGCACACGCGCGCGGCGAACTGGCAATGTCCGTGGTTCTGCGCGCCAGCATTATTACCCCGGAAGCTCGTGAAGTGGCTGATCTGTTGGGTTTTACCATCACCGAATGTGATGAATCGATCCCGGTAACGGCGTCTGTTCCCGCCAGCGCATCAGCCGATAAAACCGAAAGCCAGCGCATCCGTGAAACCATTATCGCCCAACTGCCGGAAGGTCAGTTTACCGAAAGCCTGGTCGCGCAGCTGATGGAAAAAGTGATGAAGGAAAAACAGTCGCTGGAACAGGGTGCACTGCAGCCGAGCTTTAAATCGGTGACCGGCAAAGGCGGCATCAAAGTTATTGATGGCAGCAGCGTCAAGTTTGGT…
NC_013654.1_cds_WP_000098818.1_4329	ATGTCTTCCAGAGTTTTGACCCCGGACGTCGTTGGTATTGACGCCCTGGTACACGATCACCAAACCGTTCTGGCAAAAGCTGAAGGCGGTGTGGTTGCCGTATTTGCTAACAATGCCCCGGCGTTTTATGCCGTCACGCCTGCACGCCTGGCTGAACTGCTGGCGCTGGAAGAAAAGCTGGCGCGTCCGGGAAGCGATGTCGCTCTGGACGATCAACTCTATCAGGAACCGCAAGCCGCTCCCGTTGCTGTACCCATGGGGAAATTCGCCATGTATCCGGACTGGCAACCCGATGCCGACTTTATCCGCCTGGCGGCGCTATGGGGCGTGGCACTAAGAGAGCCGGTGACCACCGAAGAACTGGCCTCATTCATTGCCTACTGGCAGGCGGAAGGTAAA…
NC_013364.1_cds_WP_001295374.1_3582	ATGAGCGCCATAGATTCCCAACTTCCCTCATCTTCTGGGCAAGACCGCCCAACTGATGAGGTTGACCGCATATTATCACCAGGAAAGCTGATCATACTCGGTCTGCAACACGTCCTTGTCATGTACGCAGGTGCAGTCGCTGTTCCTCTTATGATTGGTGACCGACTGGGCCTCTCAAAAGAAGCTATTGCGATGCTCATTAGCTCGGATCTCTTTTGCTGCGGGATCGTCACATTATTGCAATGTATCGGTATCGGCCGCTTTATGGGGATCCGCCTGCCGGTGATTATGTCGGTGACCTTTGCTGCTGTAACACCAATGATAGCCATTGGGATGAACCCGGATATCGGCCTGCTGGGGATATTTGGTGCCACTATCGCCGCGGGTTTTATCACCACA…
NC_011415.1_cds_WP_000083455.1_342	ATGAGCCAGTCACTGTTTAGCCAACCATTGAACGTTATTAACGTCGGCATCGCCATGTTTAGCGATGATCTGAAAAAGCAGCATGTAGAAGTGACTCAACTCGACTGGACGCCGCCGGGGCAGGGCAATATGCAGGTGGTGCAGGCGCTGGATAACATTGCCGATTCGCCGCTGGCAGACAAAATCGCCGCCGCTAACCAGCAGGCGCTGGAGCGCATTATCCAGTCGCATCCGGTGCTGATTGGTTTTGATCAGGCGATTAACGTGGTGCCGGGCATGACGCCGAAAACCATTCTTCACGCCGGGCCGCCGATCACCTGGGAAAAAATGTGCGGCGCGATGAAAGGCGCGGTCACCGGGGCGTTGGTGTTCGAAGGGCTGGCGAAAGATCTCGATGAG…
NC_013654.1_cds_WP_001158035.1_3027	GTGCAAGAAAGAATTAAAGCTTGCTTCACTGAAAGCATTCAAACTCAAATTGCGGCGGCAGAGGCGCTTCCGGATGCCATCTCCCGTGCAGCCATGACGCTGGTTCAGTCTCTGCTCAATGGCAACAAAATCCTCTGTTGTGGTAATGGAACTTCCGCTGCCAATGCACAGCATTTTGCTGCCAGCATGATCAACCGTTTCGAAACGGAGCGGCCCAGCTTACCTGCCATTGCACTAAATACTGATAATGTTGTCTTAACGGCAATTGCCAACGATCGCTTACATGATGAAGTGTATGCAAAACAGGTGCGGGCGCTGGGTCATGCGGGAGATGTATTGTTAGCCATTTCCACCCGTGGCAACAGCCGCGATATTGTAAAAGCGGTAGAAGCTGCCGTT…
NC_008253.1_cds_WP_000988709.1_2895	ATGATGACATTGCCCTACCCATATTCTTCCTCCGCACGTTTTTACGCGCTGCGCCTGCTCCCCGGGCAGGAAGTTCTCTCCCAATTACGCGCCTTCGCGCAACAACAACAACTCCACGCCGCGTGGATTGCAGGTTGTACCGGCAGTCTGACTGACGTCGCCTTACGCTATGCCGGGCAAGAAAACACTGCCCTGCTAAGCGGTAAGTTCGAAGTCATCGCATTGAACGGCACGCTGGAACAGAGTGGTGAACATCTTCATCTCTGCGTTTCCGATCCACACGGCACGATGCTTGGCGGTCATATGATGCCCGGCTGTACCGTGCGGACCACGCTTGAACTGGTGATCGGCTGCCTTGAGGAACTGGCGTTTAGCCGCCAGTCTTGCGCGCTTTCTGGT…
NC_013364.1_cds_WP_001108006.1_3316	ATGGCTAAACCAGCGCGAAGGAAATGCAAAATCTGTAAGGAATGGTTTCACCCGGCATTCTCAAATCAGTGGTGGTGCAGCCCGGAACACGGAACTAAATTAGCACTCGAACGACGAAATAAAGAACGCGAAAAGGCGGAAAAAACAGCAGAGAAGAAACGACGACGAGAGGAGCAGAAACAGAAAGATAAAATTAAGATTCGAAAACTCGCCTTAAAGCCCCGCAGTTACTGGATTAAACAAGCCCAACAAGCCGTAAACGCCTTCATCAGAGAAAGAGACCGCGACTTACCATGTATCTCGTGCGGAACGCTCACGTCTGCTCAGTGGGATGCCGGACATTACCGGACAACTGCTGCGGCACCTCAACTCCGATTTGATGAACGCAATATTCACAAG…
NC_013364.1_cds_WP_001281192.1_2936	ATGTCAGATTTGGCTATGAAGGTTTTGAAATGGCAATCGACTGGCGATGTTGGCATCAGTAGCGCAACTCTTGCCTCAATCGCATGTGGACTGAAAAAGAATATCTATGGTCATCACTTCGGCGCTCCACATGACGCAGCAGACTTCCGGCGATGCGTTGCACTTGTTGAGCAGATTCCAGAAATCAGAGATTCATTCGACAAGGTTGCAAAGCGCGTTCCGGCATTCAAAGGCATCCTCAACGAATGGGATTCCCTCGTCGCTCTGTTGAAGTCTGAAATGAAGATACACGGAAACAAAGCACCAGAGACTTACAGAAGAATTAGCGAGCTACGCAAGGACTAA
NC_011415.1_cds_WP_000008957.1_3726	ATGTCATTTCTGTTACCCATCCAATTGTTCAAAATTCTTGCTGATGAAACCCGTCTGGGCATCGTTTTACTGCTCAGCGAACTGGGAGAGTTATGCGTCTGCGATCTCTGCACTGCTCTCGACCAGTCGCAGCCCAAGATCTCCCGCCACCTGGCATTGCTGCGTGAAAGCGGGCTGTTGCTGGACCGCAAGCAAGGTAAGTGGGTTCATTACCGCTTATCACCGCATATTCCAGCATGGGCGGCGAAAATTATTGATGAGGCCTGGCGATGTGAACAGGAAAAGGTTCAGGCGATTGTCCGCAACCTGGCTCGACAAAACTGTTCCGGGGACAGTAAGAACATTTGCAGTTAA
NC_013654.1_cds_WP_000986038.1_2443	ATGGCAATATTAGGTTTAGGTACGGATATCGTAGAGATCGCTCGCATAGAAGCGGTGATCGCCCGATCCGGTGAGCGCCTGGCACGCCGCGTATTAAGCGATAACGAATGGGAAATCTGGAAAACGCACCACCAGCCAGTGCGTTTTCTGGCGAAGCGTTTTGCTGTGAAAGAAGCGGCGGCAAAAGCATTTGGCACAGGGATCCGCAATGGTCTGGCGTTTAATCAGTTTGAAGTATTCAATGATGAGCTCGGCAAACCACGGCTACGGCTATGGGGTGAGGCATTAAAACTGGCGGAAAAGCTCGGCGTTGTAAATATGCATGTAACGCTTGCCGATGAGCGCCACTATGCTTGTGCCACGGTAATTATTGAAAGTTAA
NC_004431.1_cds_WP_000826735.1_2142	ATGAAAAGATTATCTATAACCGTCCGTTTAACCTTGCTTTTTATATTGCTGCTGTCTGTTGCTGGCGCTGGAATTGTATGGACTCTCTATAATGGCCTGGCAAGTGAGTTGAAATGGCGCGATGATACAACACTCATTAACCGGACAGCGCAGATCAAGCAGTTGTTAATTGATGGGGTAAATCCAGATACGTTACCTGTGTACTTTAACCGGATGATGGATGTTAGTCAGGATATTTTGATCATTCATGGTGATGGCATCAATAAAATTGTTAACCGGACAAATGTCAGTGATGACATGTTAAATAACATACCTGCTAGTGAGACAATCAGCGCAGCAGGCATTTACAGAAGCATTATTAATGATACAGAGATAGATGCTTTACGAATTAACATTGAT…
NC_011415.1_cds_WP_000981977.1_4396	ATGATGAATCGAGTAATTCCGCTCCCTGATGAGCAGGCAACATTAGACCTGGGCGAGCGGGTAGCGAAAGCCTGCGATGGCGCAACCGTAATCTATCTGTATGGCGATTTAGGCGCAGGTAAAACCACCTTTAGCCGGGGCTTTTTACAAGCTCTGGGTCATCAGGGTAATGTCAAAAGCCCCACTTATACGCTGGTCGAACCCTATACGCTCGACAATTTAATGGTTTATCACTTTGATTTGTACCGCCTTGCCGATCCCGAGGAGCTGGAGTTTATGGGGATCCGCGATTATTTTGCCAACGATGCCATCTGCCTGGTGGAGTGGCCACAACAAGGTACAGGTGTTCTTCCTGACCCGGATGTCGAAATACACATTGATTATCAGGCACAAGGCCGT…
NC_007779.1_cds_WP_000220281.1_4032	ATGACCTGGTCTCGTCGCCAGTTTCTCACCGGCGTCGGCGTGCTGGCAGCCGTCAGCGGCACCGCAGGGCGCGTGGTGGCGAAAACGTTGAATATCAATGGGGTGCGTTACGGCATGGTGCATGACGAGTCGTTATGCATCGGCTGTACCGCCTGTATGGATGCTTGTCGGGAAGTGAACAAGGTGCCGGAAGGCGTCTCGCGCCTGACGATTATTCGTAGCGAGCCGCAGGGCGAATTTCCTGATGTGAAATATCGCTTCTTCCGTAAGTCTTGCCAGCACTGCGATCATGCGCCGTGCGTTGACGTCTGCCCGACCGGTGCGTCTTTTCGCGATGCTGCCAGTGGGATTGTCGATGTTAATCCGGATCTCTGCGTCGGTTGTCAGTACTGCATCGCC…
NC_013654.1_cds_WP_000334086.1_3615	ATGTGTGGAATTGTTGGCGCGATCGCGCAACGTGATGTAGCAGAAATCCTTCTTGAAGGTTTACGTCGTCTGGAATACCGCGGATATGACTCTGCCGGCCTGGCCGTGGTGGATGCTGAAGGTCATATGACCCGCCTGCGTCGCCTCGGTAAAGTACAGATGCTGGCTCAGGCAGCGGAAGAACATCCTCTGCATGGCGGCACCGGTATTGCTCATACTCGCTGGGCGACCCACGGTGAACCTTCAGAAGCTAACGCGCATCCGCATGTTTCTGAACACATTGTGGTGGTGCATAACGGCATCATCGAAAACCATGAACCGCTGCGTGAAGAGTTAAAAGCGCGTGGCTATACCTTCGTTTCTGAAACCGACACCGAAGTGATTGCACATTTGGTGAAC…
NC_011415.1_cds_WP_000826769.1_2175	ATGAAAAGATTATCTATAACCGTCCGTTTAACCTTGCTTTTTATATTGCTGCTGTCTGTTGCTGGCGCTGGAATTGTCTGGACTCTCTATAATGGCCTGGCAAGTGAGTTGAAATGGCGCGATGATACAACACTCATTAACCGGACAGCACAGATCAAGCAGTTGTTAATTGATGGGGTAAATCCAGATACGTTACCTGTATACTTTAACCGGATGATGGATGTTAGTCAGGATATCTTGATCATTCATGGTGATAGCATCAATAAAATTGTTAACCGGACAAATGTCAGTGATGACATGTTAAATAACATACCTGCTAGTGAGACAATCAGCGCAGCTGGCATTTACAGAAGCATTATTAATGATACTGAGATTGATGCTTTACGAATTAATATTGAT…
NC_002695.2_cds_NP_313321.3_5135	TTGAAAAAGCGCATCACCTTTATCGTTTTTCTTTGCGCCATCGTGGCGGCAAGCCTGTTTTTTGTGCAATCCTGCGTCCGTAAAAGCCAGCATGTCGCAGGGTTTCAGAATTATCAGGCCACTATCGATGGTAAAGAGATTACAGGAGTAACTAAAAATATCTCCTCACTGACCTGGTCAGCGCAGAGCAATACCTTATTTAGCACTATCAACAAACCTGCAACCATCGTTGAAATGACGACCGAGGGCGACTTGATCCGCACCATTCCGCTCGATTTTGTTAAGGATCTCGAGACGATTGAATACATTGGTGATAATAAATTTGTCATCAGTGATGAACGTGACTACGCCATTTATGTGATTTCACTTAACGCTGACTCGGAAGTGAGCATCCTCAAA…
NC_007779.1_cds_WP_000689844.1_158	ATGAAAATCGGCATCATTGGTGCAATGGAAGAAGAAGTTACGCTGCTGCGTGACAAAATCGAAAACCGTCAAACTATCAGTCTCGGCGGTTGCGAAATCTATACCGGCCAACTGAATGGAACCGAGGTTGCGCTTCTGAAATCGGGCATCGGTAAAGTCGCTGCGGCGCTGGGTGCCACTTTGCTGTTGGAACACTGCAAGCCAGATGTGATTATTAACACCGGTTCTGCCGGTGGCCTGGCACCAACGTTGAAAGTGGGCGATATCGTTGTCTCGGACGAAGCACGTTATCACGACGCGGATGTCACGGCATTTGGTTATGAATACGGTCAGTTACCAGGCTGTCCGGCAGGCTTTAAAGCTGACGATAAACTGATCGCTGCCGCTGAGGCCTGCATT…
NC_013654.1_cds_WP_001298372.1_2912	ATGAACGTCGGGCTACGCCCACTACGTGTTGGTAAGTTTTCGACACTGGTACGCCCTAAAAATCTGCTGTTGCTTGGTGGGCTGTTCCTGCTTGCGGTTGGAATACTGATATTCGGTCTGATGCAGGGTTCTTTCTCTGTTCCGGCATCGGAAGTAGGACGAGCGTTGTTTGCTCCAGAAAACGTAAGCACAGACGCACGTTATATTGTGCAGGATATTCGCTTGCCGAGAGTCATCATGGCATTGCTATGCGGGGCCATGTTAGGTATGGCAGGGGCCGCAATGCAATCCATTGCACGTAACGGCCTTGCCGATCCTGGTTTAATCGGCGTCAAAGAAGGATGTAGCGTGGCTGTGCTGTGGCTGATTTTCCAGTTTCCAATGCTGGGAATGTTCTGG…
NC_007946.1_cds_WP_000106759.1_2588	ATGTCAACTCCACTTCAAGGAATTAAAGTTCTCGATTTCACCGGTGTGCAATCTGGCCCATCTTGTACTCAAATGCTGGCCTGGTTTGGCGCTGACGTCATTAAAATTGAACGTCCCGGCGTTGGTGACGTAACGCGCCACCAGCTGCGAGATATTCCTGATATCGATGCGCTTTACTTCACCATGCTTAACAGTAACAAACGTTCTATTGAATTAAATACCAAAACAGCGGAAGGCAAAGAGGTAATGGAAAAGCTGATCCGCGAAGCTGATATCTTAGTCGAGAACTTTCATCCAGGGGCCATTGATCATATGGGCTTCACCTGGGAGCATATTCAAGAAATCAATCCACGTCTGATTTTTGGTTCGATCAAAGGGTTTGATGAGTGTTCGCCTTAT…
NC_011415.1_cds_WP_001198718.1_3928	ATGCAGTGGCAAACTAAACTCCCGCTGATCGCCATTTTGCGCGGTATTACGCCCGACGAGGCGCTGGCGCATGTTGGCGCGGTGATTGACGCCGGGTTCGACGCGGTTGAAATCCCGCTGAATTCCCCACAATGGGAGCAAAGCATTCCCGCCATCGTTGATGCGTACGGCGACAAGGCGTTGATTGGCGCAGGTACGGTACTGAAACCTGAACAGGTCGATGCGCTCGCCAGGATGGGCTGCCAGCTCATCGTTACGCCCAATATCCATAGTGAAGTGATCCGCCGCGCGGTGGGCTACGGCATGACCGTTTGCCCCGGCTGCGCGACGGCGACCGAAGCCTTTACCGCGCTCGAAGCGGGCGCGCAGGCGCTGAAAATATTTCCGTCATCGGCTTTT…
NC_013654.1_cds_WP_000125467.1_3860	ATGACGGCGATCGTAAATGAAACCGTGAGTGTGAAGAAAAAGCCCAGCGGCAGGCGGGTGATCTTTGCCTCGGCGTTTGGCAATGCGCTCGAATTTTTTGATTTTGGCGTTTACAACTTTTTTGTGGTCTATATCAGTACGCTTTTCTTCCCACCCAGTGCCGATCATAACGTCGCGCTGTTACTGGCATTTGCAACGTTTGGTGTGAGCTTTTTTATGCGTCCGCTCGGTGGGATTATCGTTGGTGCCTGGGCCGATCGCTTCGGGCGTAAACCGGCGATGGTGTTCACTATTGCTCTGATGAGCCTCGGTACGCTGATGATCGGCATCGCACCGACGTATGAAACGGCGGGCTATTGGGGAACCGCAACGCTGGTGCTGGCGCGTTTGATTCAGGGC…
NC_004431.1_cds_WP_001229462.1_2913	ATGGCTTTGACAACCATTTCGCCGCATGATGCACAAGAATTAATCGCACGCGGCGCAAAGTTAATCGATATTCGTGATGCTGATGAATATCTTCGTGAACATATTCCTGAAGCAGATCTGGCTCCATTATCCGTACTGGAACAGTCAGGTCTTCCGCCTAAATTACGTCGCGAGCAAATTATATTCCACTGCCAGGCAGGTAAACGCACCAGTAATAACGCCGATAAATTAGCAGCGATTGCCGCCCCCGCAGAAATCTTTTTACTCGAAGATGGGATTGATGGCTGGAAAAAAGCAGGATTGCCAGTAGCGGTAAATAAATCCCAACCCTTGCCGTTAATGCGCCAGGTGCAGATCGCCGCGGGTGGTTTAATATTAATCGGCGTTGTACTGGGTTAT…
NC_007946.1_cds_WP_000860032.1_297	ATGAAAACTGTTTCGATAAAACACACTTACTGGGATATAGCTGCTGATATCTATTTCCCTGACGATTTTAATAGTGAAAAAAAGTATCCTGCCATTATCAGTGCCCATCCAATTGGAAGCTGCAAAGAACAGACATCGGGTAGTGTGTATGGTGCCGCCCTGGCAAAAGCTGGCTTTATCGTCATTGCTTTTGATGCCAGTTTTCAGGGAAGCAGCGGTGGAGAACCGCGTTATCTGGAAGATCCAACAATGCGAGTAAAAGACTTCAGCATTGTCGTTGATTACCTTACCACCTTACCTTACGTTGATGCCGGGCGTATTGGTGTACTGGGTATTTGTGGTGGAGGTGGATATGCCATTAATGCCGCAATGACAGAACGTCGGATTAAAGCCATTGGT…
NC_008253.1_cds_WP_000237768.1_291	ATGGTGAAGGATATTATTAAAACAGTGACATTCTCCTGCATGCTGGCCGGCAGTATGTTCGTTACCTGTCATGTCTGTGCAGCGGGTTCTGTGGTGAATATTACAGGCAATGTTCAGGATAACACCTGCGATGTTGACATTAACTCCCGAAACTTTGATGTCAGTCTGGGAAGTTATGACAGCCGACAGTTTACCGCAGCTGGTGATACCACACCTGCGTCGGTATTTCATGTCGGGTTAACCTCCTGCGGCAGTGCTGTCCGTGCAGTGAAGCTGACATTTACGGGCACACCAGATAATCAGGAGGCGGGGCTTATTCAGATTAACAGCATAAATGGAGCACGGGGTGTGGGGATTCAGCTTCTTGATAAGGATAAACATGAGCTGAAAATTAATGTG…
NC_002695.2_cds_NP_308605.1_550	ATGATTACACATTTTCGTCAAACCATAGAAGAAGCGCTGCCCTGGCTTTCCTCTTTTGGCGCTGACCCAGCGGGTGGGATGACCCGTTTACTTTATTCGCCGGAATGGCTGGAAACCCAGCAGCAATTAAAAAAAAGAATGGCCGCAAGTGGGCTGGAAACACGTTTCGATGAAGTGGGGAATTTATACGGTCGCCTGAGTGGCACCGAATATCCACAGGAAGTGATTCTGAGCGGTTCGCATATCGATACCGTGGTTAACGGCGGTAACCTCGACGGGCAATTCGGCGCGCTGGCGGCGCGGCTGGCAATTGACTGGCTGAAAACTCAATACGGCGCACCGCTGCGTACGGTTGAAGTGGTGGCGATGGCGGAAGAAGAAGGTAGCCGCTTCCCGTAT…
NC_002695.2_cds_NP_311786.2_3625	ATGAATAAGTTTATCGCTGCTGAAGCCGCGGAATGTATAGGCTGTCATGCTTGTGAAATTGCCTGTGCGGTGGCACACAATCAAGAAAACTGGCCGCTGAGTCACAGTGACTTTCGACCACGTATCCACGTTGTAGGGAAAGGCCTGGCTGCGAATCCGGTGGCCTGCCATCACTGCAACAATGCCCCTTGCGTTACGGCTTGTCCGGTTAATGCTCTGACTTTCCAGTCCGATAGCGTACAACTGGACGAGCAAAAATGTATTGGTTGTAAAAGATGCGCAATCGCTTGCCCCTTTGGCGTCGTTGAGATGGTCGATACGATTGCGCAGAAATGCGACCTTTGTAACCAGCGCAGTTCCGGCACGCAAGCCTGTATTGAAGTTTGCCCAACACAGGCG…
NC_013353.1_cds_WP_000601847.1_4088	ATGATCCTGCTTATAGATAACTACGATTCTTTTACCTGGAACCTCTACCAGTACTTTTGTGAACTGGGGGCGGATGTGCTGGTTAAGCGCAACGATGCGTTGACGCTGGCGGATATCGACGCCCTTAAACCACAAAAAATTGTCATCTCACCTGGCCCCTGTACGCCAGATGAAGCCGGGATCTCCCTTGACGTTATTCGCCACTATGCCGGGCGCTTGCCGATTCTTGGCGTCTGCCTCGGTCATCAGGCAATGGCGCAGGCATTTGGCGGTAAAGTTGTGCGCGCCGCAAAGGTCATGCACGGCAAAACCTCGCCGATTACACATAACGGTGAGGGCGTATTTCGGGGGCTGGCAAATCCACTTACCGTGACACGCTACCATTCGCTGGTGGTGGAA…
NC_013364.1_cds_WP_001369319.1_2004	ATGATACCTGTGTGGAGCACGGCATGTCCGGACTGGGCAGAGCGCCTGAAAAAGGGGCTGTCGATTATTCCGGCTCCGATTTATCCGGACCAGGCTGCACATGCACTGGCGATTTTTAAACAACTGCGGATTGTGGATGCACCGGGTAGCCCGACATTCGGGGAGTCCTGTGCAGCGTGGGTGTTTGACCTGGTGGCGGCCCTGTTTGGCTCCTACGATGCGCAGACCGGTGTACGCCATATCAAGGAAGTTTTTATCCTTATCCCCAAGAAAAACTCGAAGTCCACGCTGGCCGCGGGGATCATGATGACGGCGCTGTTACTGAACTGGCGGCAGGCGGCGGGCTACACCATTCTGGCCCCGACCGTGGAGGTGGCGGCTAACGCCTTCAACCCTGCC…
NC_008253.1_cds_WP_000102631.1_2023	ATGAGTACAGAAATGAAAACGGGGCTGGTGCTGTCCGGTGGCGGGGCGGTGGGCGCTTATCAGGCGGGAGTGGTTAAGGCACTGGCAGAGTGTGGTACACAGATCAGCATGGTTTCAGGGGCCAGCATTGGCGCATTCAATGGTGCCATTATCGCGGCCTCTCCCGATCTGTCAGAAGCTGCCGTACGCCTGGAGGCGCTCTGGGATCATCTGGGGAATAATCAGGTGCTGTCGGTAAACCGATTGGTTTACTTTTCATTGCTGAAAAAATTGTTCCAGGCAATGAACCTCTGCCAGATCCCCGGACGTGCAGGAGCACTGCTTACGACGCTTCTTCGCCATATATCGATACTCAACGGGTTTGACAATCTGATGGCTCAGCCGTTGTTGTCAGATGAG…
NC_007779.1_cds_WP_001240712.1_2992	ATGGCAATGCATCTTAACGAAAACCTCGACGATAACGGCGAAATGCATGATATCAACGTGACGCCGTTTATCGACGTGATGTTGGTTCTGCTGATTATCTTTATGGTGGCGGCACCGTTAGCGACGGTAGATGTGAAGGTGAACTTGCCTGCTTCTACCAGCACGCCGCAGCCGCGCCCGGAAAAACCGGTTTATCTGTCGGTGAAGGCAGACAACTCGATGTTTATCGGTAACGATCCGGTCACCGATGAAACAATGATTACGGCGTTGAATGCGTTAACCGAAGGCAAGAAAGACACCACCATCTTCTTCCGAGCGGACAAAACCGTCGATTACGAGACGTTGATGAAGGTAATGGATACGCTGCATCAGGCGGGTTACCTGAAGATAGGTCTGGTC…
NC_012892.2_cds_WP_001258917.1_3132	ATGAGAACAGGATGTGAACCGACCCGGTTTGGTAATGAAGCTAAGACCATTATTCACGGTGATGCCCTTGCCGAACTTAAAAAGCTACCTACTGAAAGCGTCGATCTGATCTTTGCCGACCCACCGTATAACATCGGTAAAAATTTTGATGGTCTGATCGAAGCCTGGAAAGAAGATCTGTTTATCGACTGGCTGTTTGAAGTGATTGCAGAGTGCCACCGCGTTCTGAAAAAGCAGGGCAGCATGTACATTATGAACAGTACGGAAAACATGCCCTTTATCGATCTCCAGTGCCGCAAGCTTTTTACCATCAAAAGTCGCATCGTCTGGTCATATGACAGTTCTGGAGTACAGGCGAAAAAACACTACGGCTCCATGTACGAACCCATCCTGATGATG…
NC_012892.2_cds_WP_000699145.1_2255	GTGAAAATCCTTGTTGATGAAAATATGCCTTATGCCCGCGACTTATTTAGCCGTTTGGGTGAGGTGACCGCGGTTCCCGGGCGTCCAATCCCCGTCGCTCAACTGGCAGACGCGGATGCGCTGATGGTGCGTTCGGTCACGAAAGTGAATGAATCTTTGCTGGCAGGAAAACCCATTAAATTTGTTGGCACTGCCACTGCGGGGACCGACCATGTCGATGAAGCATGGTTGAAGCAGGCGGGAATTGGTTTTTCCGCTGCACCTGGCTGTAATGCGATTGCGGTGGTGGAATATGTTTTCTCCTCCCTGCTGATGCTTGCCGAACGCGATGGATTTTCACTGTACGACCGTACGGTGGGGATCGTGGGCGTTGGTAACGTTGGACGTCGATTGCAGGCG…
NC_012892.2_cds_WP_000270974.1_1939	ATGTACGCAAAATCCTTTATCGCTCTTGATGGCAACGGACGTCTGACGGGCGCCCGTACTGCACAGGCCGCACCTTATGCTAACTACACCTGCCACTTGTGTGGCAGTGCACTCAGATACCATCCGCAATACGACACTGAACTTCCCTGGTTTGAACACACTGACGACAGGCTGACAGAGCACGGTCAACAGTGCCCTTATGTCAGGCCGGAGCGCAGAGAAATACAGTTGATTAAACGTCTGCAGCAATTCGTACCGGATGCCTTACCCGTGGTGCGTAAAGCCAGCTGGCACTGCAGACAATGTCACCACGATTATTATGGGGAGCGGTACTGCACACACTGCCAGACCGGAGGATTCAGTATTCCCCGGACAACTCAGGAGGAAATATGCGAATTC…
NC_013353.1_cds_WP_000440445.1_1936	ATGGAACGCTTACTGATTGTTAATGCCGATGATTTTGGCTTAAGCAAAGGTCAGAACTACGGCATTATCGAGGCCTGTCGCAATGGGATTGTCACATCAACGACGGCGCTGGTGAATGGGCAGGCTATTGACCATGCGGTGCAGTTGAGTCGTGATGAACCGAGTCTGGCCATAGGGATGCACTTTGTCCTTACTATGGGCAAGCCACTGACAGCTATGCCGGGGTTAACCCGCGATGGTGTGCTGGGAAAATGGATCTGGCAGTTGGCAGAAGAAGATGCTTTACCGCTGGAAGAAATTACTCAGGAGCTTGCCAGTCAGTATTTGCGTTTCATTGAGCTATTTGGACGCAAACCTACGCATCTTGATAGCCATCATCATGTGCATATGTTCCCGCAG…
NC_013654.1_cds_WP_001295799.1_277	GTGGAATTTTCCGTATTAAGTAACAATCTGAAAATGCCGATGATGGGATTTGGTGTTTTTCAGGTTACCGATAAAGACGTGTGCAAACAGTCAGTGTTGAATGCTATCCGCACGGGTTATCGACTCATCGACACTGCAGCGGTATACGGTAATGAAGATGCCGTCGGTGAAGCCGTTCGTGAAGCCATATCTGAAGGTTTATGTACCCGAGAAGAGTTATTTATAACGTCTAAATTGTGGGTGCAGGATATGTTGAATCAGGATATTGCAGCAGCAGGTATTGAAGCATCATTAAAAAAATCGGGGCTAGAATACTTCGATCTCTATTTATTGCACCAGGCCATGCGCGATTATTTTAGTGCGTGGCGTGCACTCGAAGATGCCTATGAAGAGGGCAAA…
NC_004431.1_cds_WP_000125016.1_930	ATGACGGCAATTGCCCCGGTTATTACCATTGATGGCCCAAGCGGTGCAGGGAAAGGCACCTTGTGTAAGGCTATGGCGGAAGCGTTGCAATGGCATCTGCTGGATTCGGGTGCAATTTATCGCGTACTGGCACTAGCGGCATTACATCACCATGTTGATGTTGCATCGGAAGATGCGCTGGTGCCGCTGGCATCCCATCTGGATGTACGTTTTGTGTCAACCAACGGTAATCTGGAAGTGATCCTCGAAGGGGAAGATGTCAGCGGCGAAATTCGTACTCAGGAAGTGGCGAATGCTGCTTCACAAGTCGCGGCATTCCCACGCGTTCGTGAAGCATTATTGCGTCGCCAACGCGCGTTTCGCGAATTACCAGGCCTGATTGCCGATGGCCGCGACATG…
NC_013364.1_cds_WP_000130691.1_4591	ATGACCGATTTACACACCGATGTAGAACGCTACCTACGTTATCTGAGCGTGGAGCGCCAGCTTAGCCCGATAACCCTGCTTAACTACCAGCGTCAGCTTGAGGCGATCATCAATTTTGCCAGCGAAAACGGCCTGCAAAGCTGGCAGCAATGTGATGTGACGATGGTGCGCAATTTTGCTGTACGCAGTCGCCGTAAAGGGCTGGGAGCAGCAAGTCTGGCGTTACGGCTTTCTGCGCTACGTAGCTTTTTTGACTGGCTGGTCAGCCAGAACGAACTCAAAGCTAACCCGGCGAAAGGTGTTTCGGCACCGAAAGCGCCGCGTCATCTGCCGAAAAACATCGACGTCGACGATATGAATCGGCTGCTGGATATTGATATCAACGATCCCCTCGCTGTA…
NC_013654.1_cds_WP_001295435.1_1034	ATGGAATACCAACTCACTCTTAACTGGCCCGATTTTCTTGAACGTCACTGGCAGAAACGTCCGGTGGTGTTAAAACGCGGCTTTAATAATTTTATTGACCCGATCTCTCCAGACGAGTTGGCGGGTTTGGCGATGGAAAGCGAAGTCGACAGTCGACTGGTCAGTCATCAGGATGGCAAATGGCAGGTCAGCCACGGTCCATTCGAAAGCTACGATCATCTCGGTGAAACTAACTGGTCATTGTTAGTGCAAGCAGTGAACCACTGGCATGAGCCGACCGCCGCGCTAATGCGACCGTTCCGTGAACTACCGGACTGGCGTATTGATGATCTGATGATCTCTTTTTCTGTACCGGGCGGCGGCGTCGGCCCGCATCTCGATCAGTACGACGTGTTTATC…
NC_007946.1_cds_WP_001219586.1_4870	ATGCGTATCGGCATGCGGTTGTTGCTGGGCTATTTTTTACTGGTGGCGGTGGCGGCCTGGTTCGTACTGGCTATTTTTGTCAAAGAAGTTAAACCGGGCGTGCGAAGAGCAACCGAGGGGACGTTAATCGACACCGCAACGTTGCTGGCGGAGCTGGCGCGTCCCGATTTGCTCTCTGGGGACCCAACGCATGGGCAACTGGCGCAGGCGTTTAATCAGCTACAACATCGCCCGTTTCGCGCCAATATCGGTGGCATTAACAAAGTGCGCAACGAATATCATGTCTATATGACCGATGCGCAGGGCAAAGTATTGTTCGATTCGGCAAATAAAGCCGTTGGACAGGATTATTCGCGCTGGAATGACGTCTGGCTAACGTTGCGTGGTCAGTATGGTGCG…
NC_008253.1_cds_WP_000948757.1_2954	ATGTTATCAATATTTAAAACGGGGCAAGCGGCGGATAGTGTTCCGGCGGAGAAAATTCAGGTGACATATCGTCGCTATCGTATGCAGGCGTTACTTAGTGTATTTCTGGGGTATCTTGCATACTATATCGTGCGTAATAATTTCACCTTATCGACGCCTTATCTTAAAGAGCAATTAGATCTCAGCGCCACACAAATTGGCGTACTGAGTAGCTGTATGCTTATCGCCTATGGTATCAGCAAAGGAGTGATGAGTAGCCTTGCCGATAAAGCCAGTCCGAAAGTCTTTATGGCGTGTGGGCTGGTGTTATGTGCCATCGTTAACGTTGGCCTGGGATTCAGCACCGCATTCTGGATTTTTGCGGTATTGGTTATTCTGAATGGTCTTTTCCAGGGAATG…
NC_013654.1_cds_WP_000919226.1_1476	ATGCTGAAGCGTTTCTTTATTACCGGTACAGACACTTCTGTAGGGAAAACGGTGGTTTCCCGCGCATTGCTACAAGCGTTAGCCTCCCAGGGAAAAACGGTTGCGGGATATAAACCCGTAGCGAAGGGGAGCAAAGAGACACCCGAAGGGCTGCGTAATAAAGATGCCCTGGTGTTGCAGAGTGTTTCAACCATCGAACTGCCTTATGAAGCAGTTAATCCTATCGCGTTAAGCGAAGAAGAAAGTAGCGTGGCGCACAGTTGCCCAATCAATTACACCCTCATTTCAAACGGCCTGGCAAACCTGACCGATAAAGTCGATCATGTCGTGGTAGAAGGGACTGGCGGCTGGCGCAGTCTGATGAATGATTTGCGTCCGCTCTCTGAATGGGTGGTGCAG…
NC_007946.1_cds_WP_001090766.1_4417	ATGAATACAGATACGTTTATGTGCAGCAGCGACGAAAAGCAGACCCGTAGCCCACTGTCGCTGTATTCAGAATACCAGCGGATGGAAATTGAGTTTCGCGCACCGCATATCATGCCCACCAGCCACTGGCATGGTCAGGTCGAAGTGAATGTGCCTTTCGATGGCGATGTGGAATACCTGATCAACAATGAAAAAGTGAATATCAATCAGGGTCATATCACGCTGTTCTGGGCCTGTACACCGCACCAACTAACAGATACCGGAACCTGTCAGAGCATGGCGATTTTTAATCTGCCGATGCATCTGTTTCTCTCCTGGCCGCTGGATAAAGACCTGATTAACCACGTCACTCACGGCATGGTGATCAAATCACTGGCGACACAGCAACTTAGCCCGTTT…
NC_008253.1_cds_WP_001281200.1_266	ATGTCAGATTTGGCTATGAAGGTTTTGAAATGGCAATCGACTGGCGATGTCGGCATCAGTAGCGCAACTCTTGCCTCAATCGCATGTGGACTGAAAAAGAATATCTATGGTCATAGCTTCGGCGCTCCCCATGACGCAGCCGATTTCCGACGATGCGTTGCACTTGTTGAGCAGATTCCAGAAATCAGAGATTCATTCGACAAGGTTGCAAAGCGCGTTCCGGCATTCAAAGGCATCCTCAACGAATGGGATTCTCTCGTTGCTCTGTTGAAGTCTGAAATGAAGATACACGGAAACAAAGCGCCAGAGACTTACAGAAGAATTAGCGAGTTACGCAAGGACTAA
NC_007946.1_cds_WP_001350729.1_3256	ATGCCGCGTTTAACCGCCAAAGATTTCCCACAAGAGTTGCTGGATTACTACGACTATTACGCTCACGGGAAAATCTCGAAACGTGAGTTCCTCAACCTTGCGGCGAAGTATGCAGTGGGCGGGATGACGGCATTAGCGCTGTTTGATTTGCTCAAGCCAAATTATGCGCTGGCGACTCAGGTAGAGTTTACCGACCCGGAAATTGTTGCAGAGTACATCACGTATCCCTCGCCAAATGGTCACGGCGAGGTACGGGGTTATCTGGTGAAGCCCGCAAAAATGAGCGGCAAAACGCCAGCCGTGGTAGTGGTGCATGAGAATCGAGGGCTGAATCCGTATATCGAAGATGTGACGCGGCGAGTGGCGAAGGCGGGGTACATCGCCCTGGCGCCAGACGGT…
NC_007779.1_cds_WP_000876763.1_1513	ATGAAATACAATAACATTATTTTCCTCGGTTTATGTCTGGGGTTAACCACCTATTCTGCTTTATCCGCAGATAGCGTTATTAAAATTAGCGGGCGCGTCCTCGATTATGGCTGCACAGTCTCATCGGATTCGCTTAATTTTACCGTAGATCTCCAAAAAAACAGTGCCAGACAATTTCCAACGACCGGTAGCACAAGTCCAGCCGTCCCTTTTCAGATTACGTTAAGTGAATGCAGCAAAGGGACAACGGGGGTTCGGGTTGCATTTAACGGTATTGAGGATGCAGAAAATAATACTTTGTTGAAACTGGATGAAGGAAGCAATACGGCCTCCGGTTTGGGTATAGAAATATTGGACGCAAATATGCGTCCGGTGAAACTGAATGATCTTCATGCCGGG…
NC_011419.1_cds_WP_000752781.1_4714	ATGGCTGATGAAGATATCAACCCGGTAGTGCTTCTCGCAGATCCTAAAGTAAATCATCGCGTGTGGGCTGCCTGTCTTAAATGGACTCCTGTCGTAAAAAAACAGCGCGTCCCCTCACATCATAAACACAAGTCTCATGTAAAACCCAGACGGCTTACCTCCCTGAAAGTGACTGTAGGCAGCAGAAATTCCCGTGGAAAGATCAGCCGCCTTACCGGCACAGGAATACTGACCAGGCCAGAACGCAATCATTATTTTTCCCTGGCACTGGCTTTCTGCTCATGGGTCAGAAATGGATACGGTGTCTTCCGGTACAGCGATAAGGAGCTCTTATTCCTTGCTTCCATTAATGGCCAGCCTGCCGTTATGGCTGACTTATCAGGAAATGATGCTGATGTT…
NC_004431.1_cds_WP_001304728.1_1050	ATGATTTATATTTCCGCCGTCGGCATGATCAACGCCCTGGGAAATAACCTTGACGAAATCGCAACCAACCTGACTCGCGGTGTTGCTCCCGGAATGCGCCCGCGCGCAGGCTGGTTGCAGGGGCATCCGCAGGCGGTCCTGGCTGGCGTGGATGGCGAGCTTCCGCTTATCCCGGAAAAATTCGCTGCGCACCGCTCGCGCAACAATCAGATCCTGCTGGCGGCGCTGGCGCAGCTCCAGCCGCAGGTTGATGACGCTATAGCGAAATATGGTCGCGAGCGCATCGCGATTGTACTTGGCACCAGCACCTCCGGCCTGCATGAAGGCGACACGCACGTTAACCTGCGCACCCACGGGCAGCCGAGCACCACATGGCACTACGCGCAACAGGAACTCGGC…
NC_012892.2_cds_WP_000397144.1_4165	ATGGAGTTTAGTGTAAAAAGCGGTAGCCCGGAGAAACAGCGGAGTGCCTGCATCGTCGTGGGCGTCTTCGAACCACGTCGCCTTTCTCCGATTGCAGAACAGCTCGATAAAATCAGCGATGGGTACATCAGCGCCCTGCTACGTCGGGGCGAACTGGAAGGAAAACCGGGGCAGACATTGTTGCTGCACCATGTTCCGAATGTACTTTCCGAGCGAATTCTCCTTATTGGTTGCGGCAAAGAACGTGAGCTGGATGAGCGTCAGTACAAGCAGGTTATTCAGAAAACCATTAATACGCTGAATGATACTGGCTCAATGGAAGCGGTCTGCTTTCTGACTGAACTGCACGTTAAAGGCCGTAATAACTACTGGAAAGTGCGTCAGGCTGTCGAGACGGCA…
NC_004431.1_cds_WP_000467717.1_624	ATGTTCGGCAATGATATTTTCACCCGCGTAAAACGTTCAGAAAATAAAAAAATGGCGGAAATCGCCCAATTCCTGCATGAAAATGATTTGAGCGTTGACACCACAGTCGAAGTATTTATTACCGTAACCCGCGATNAAAAGCTTTTMGCNGTCGGTGNNATTGCCGAAAATATTATTAAATGMGWTGCWATCAGTGAATCCGYWGGCGGTGAAGGACTGGCGCTGACATTAGCCACTGAACTGATAAACCTCGCCTATGAGCGGCATAGCACGCATCTGTTTATTTATACCAAAACCGAATACGAGGCGCTGTTCCGCCAGTGCGGTTTTTCCACGCTGACCAGCGTACCCGGCGTGATGGTGCTGATGGAAAACAGCGCCACGCGACTGAAACGCTAT…
NC_007779.1_cds_WP_001225295.1_1095	ATGAGAAAAGGATGCTTTGGGCTGGTGTCTCTGGTGTTGTTACTGCTGGTGGGCTGTCGTTCACATCCGGAAATTCCGGTGAATGATGAGCAATCGCTGGTGATGGAGTCATCTTTATTGGCTGCGGGCATCAGTGCAGAAAAGCCCTTCCTTTCGACGTCTGATATTCAACCTTCAGCATCCTCAACGCTTTATAACGAAAGGCAAGAACCCGTTACCGTTCATTATCGTTTTTACTGGTATGACGCCAGAGGGCTGGAGATGCATCCTCTGGAAAGGCCACGCAGCGTTACCATTCCCGCACATTCGGCGGTAACGCTGTACGGCAGCGCCAATTTTCTGGGGGCGCACAAAGTCAGACTTTATCTATATTTGTAA
NC_013364.1_cds_WP_000130217.1_4226	ATGACTGACAAAATGCAAAGTTTAGCTTTAGCCCCAGTTGGCAACCTGGATTCCTACATCCGGGCAGCTAACGCGTGGCCGATGTTGTCGGCTGACGAGGAGCGGGCGCTGGCTGAAAAGCTGCATTACCATGGCGATCTGGAAGCAGCTAAAACGCTGATCCTGTCTCACCTGCGGTTTGTTGTTCATATTGCTCGTAATTATGCGGGCTATGGCCTGCCACAGGCGGATTTGATTCAGGAAGGTAACATCGGCCTGATGAAAGCAGTGCGCCGTTTCAACCCGGAAGTGGGTGTGCGCCTGGTCTCCTTCGCCGTTCACTGGATCAAAGCAGAGATCCACGAATACGTTCTGCGTAACTGGCGTATCGTCAAAGTTGCGACCACCAAAGCGCAGCGC…
NC_013353.1_cds_WP_000746460.1_927	ATGAAAAAGCGGAAAACCGTGAAGAAGCGTTACGTTATTGCGCTGGTGATAGTCATCGCCGGACTGATTACGTTATGGAGAATTCTTAACGCACCCGTGCCGACTTATCAGACACTGATTGTGCGCCCCGGTGATTTACAGCAAAGCGTGCTGGCGACCGGAAAGCTGGACGCGCTGCGTAAGGTTGACGTGGGCGCGCAGGTCAGCGGTCAGTTGAAAACTCTGTCGGTGGCGATTGGCGATAAAGTAAAAAAAGACCAGCTTTTAGGGGTTATTGATCCTGAACAGGCTGAAAACCAGATTAAGGAGGTCGAAGCAACGCTGATGGAGCTACGTGCGCAGCGGCAGCAGGCGGAAGCGGAGCTGAAACTGGCGCGGGTGACGTATTCCCGTCAGCAA…
NC_011415.1_cds_WP_000015235.1_3824	ATGAGCGGAAAACCGGCAGCGCGTCAGGGCGACATGACGCAGTATGGCGGTAGCATTGTTCAGGGTTCAGCCGGGGTGCGCATTGGTGCCCCCACCGGCGTGGCCTGTTCGGTGTGCCCCGGCGGAGTGACGTCCGGCCATCCGGTCAATCCCCTGCTCGGTGCAAAGGTCCTTCCCGGTGAAACCGACATCGCCCTGCCCGGCCCGCTGCCGTTCATCCTCTCCCGCACCTACAGCAGTTACCGGACAAAAACGCCCGCGCCGGTGGGGAGCCTCGGCCCCGGCTGGAAAATGCCTGCGGATATCCGCTTACAGCTGCGCGATAACACACTGATACTCAGTGATAACGGCGGCAGAAGCCTGTATTTTGAGCACCTGTTTCCCGGTGAGGACGGTTAC…
NC_013353.1_cds_WP_000406488.1_3851	ATGGAAATCACTGAACCACGCCGTTTGTATCAACAACTTGCCGCTGACCTGAAAGAGCGCATCGAACAGGGCGTCTATCTGGTAGGTGATAAACTGCCTGCAGAACGCTTTATTGCCGATGAAAAGAACGTCAGCCGTACGGTAGTTCGTGAAGCCATCATCATGCTGGAAGTTGAAGGCTATGTCGAAGTGCGTAAAGGTTCAGGTATTCATGTGGTTTCCAACCAGCCGCGCCATCAGCAGGCGGCTGACAATAATATGGAATTCGCCAATTACGGTCCGTTTGAGTTGCTTCAGGCTCGCCAGCTCATCGAAAGTAATATTGCCGAGTTCGCGGCAACTCAGGTAACGAAACAAGACATCATGAAACTGATGGCCATTCAGGAACAGGCGCGCGGC…
NC_007946.1_cds_WP_000975062.1_1235	ATGGCCATAAAAGGTCTTGAGCAGGCCGTTGAAAACCTCAGCCGTATCAGCAAAACGGCAGTGCCTGGTGCCGCCGCAATGGCCATTAACCGCGTTGCTTCATCCGCGATATCGCAGTCGGCGTCACTGGTTGCCCGTGAGACAAAGGTACGCCGGAAACTGGTAAAGGAAAGGGCCAGGCTGAAAAGGGCCACGGTCAAAAATCCGCAGGCCAGAATCAAAGTTAACCGGGGGGATTTGCCCGTAATCAGGCTGGGTAACGCGCGGGTTGTCCTGTCCCGACGCAGGCGTCGTAAAAAGGGGCAGCGTTCATCCCTGAAAGGTGGCGGCAGCGTGCTTGTGGTGGGAAACCGTCGTATTCCCGGCGCGTTTATTCAGCAACTGAAAAATGGCCGGTGG…
NC_007779.1_cds_WP_000211225.1_4169	ATGACCACCCCAACTTTTGACACCATCGAAGCGCAAGCAAGCTACGGCATTGGTTTGCAGGTAGGGCAACAACTGAGTGAATCTGGCCTGGAAGGGCTGCTGCCAGAAGCACTGGTTGCAGGTATTGCCGATGCGCTGGAAGGCAAACATCCGGCTGTTCCGGTTGATGTGGTGCATCGCGCGCTGCGTGAAATCCACGAGCGCGCCGATGCCGTTCGTCGTCAGCGTTTCCAGGCGATGGCTGCTGAAGGTGTGAAATACCTGGAAGAAAACGCCAAAAAAGAAGGTGTGAATAGCACCGAATCTGGCCTGCAATTCCGCGTGATCAACCAGGGTGAAGGCGCAATTCCGGCACGTACCGACCGCGTTCGTGTTCATTACACCGGTAAACTGATCGAC…
NC_013353.1_cds_WP_000609351.1_2887	ATGATTAACAATATTGCAAATCAGTCTTCGTTTCCGGCTGCAACAATTGACAGCCAGATGCTGTTGAAAATGGTTAATGAGGCGCGGAGACTGCGAGGCGAAAAAGAAGTACGCAACAACGACTTCATTGCACGCATCAAAGATGAGCTTGAGGGGGAGGGTTACGAAATTTTCGTAACCCCCATGGATAAGAAAAAAGGCGGAGCGGATCAGGTGGTTATAGTGATGACCTACAAGCAAGCCCTGCGCGTCGCCGCACGTGAGTCGAAAGCCGTCCGTCGTTCGCTGGTCGACAAACTTGAATCAATGCAACAGCAGTTGCAACAAAAAACGACCACGAAGAAATCACCGGATGGCCTTGAAGAATTCCGTAAGGCACGCGCATTGAAAATGACCGTC…
NC_013364.1_cds_WP_000422045.1_1632	GTGGAATTGTTGTCTGAATATGGTTTGTTTTTGGCGAAAATCGTTACCGTTGTGCTAGCGATTGCGGCGATTGCCGCCATTATTGTCAATGTTGCTCAACGTAATAAACGCCAGCGTGGCGAGTTACGGGTCAACAATCTCAGCGAACAGTATAAGGAGATGAAAGAAGAACTGGCCGCGGCGCTGATGGACTCACATCAGCAAAAACAGTGGCACAAAGCGCAGAAGAAAAAGCACAAGCAAGAAGCGAAAGCAGCAAAAGCGAAAGCCAAACTGGGCGAGGTGGCAACTGACAGTAAACCTCGCGTCTGGGTGCTGGATTTTAAAGGCAGCATGGACGCCCATGAAGTGAACTCGCTACGTGAAGAGATAACGGCGGTACTCGCAGCATTCAAACCG…
NC_011415.1_cds_WP_001297197.1_953	ATGACGCAAACATTTATCCCCGGCAAAGATGCCGCTCTGGAAGATTCCATCGCTCGCTTCCAGCAAAAACTTTCAGACCTCGGCTTTCAGATTGAAGAGGCCTCCTGGCTGAATCCTGTGCCTAACGTCTGGTCTGTACATATTCGCGACAAAGAGTGCGCACTGTGTTTTACCAACGGTAAAGGCGCAACCAAAAAAGCGGCGCTGGCTTCTGCACTTGGTGAATATTTCGAGCGTCTCTCAACCAACTACTTTTTTGCTGATTTCTGGCTGGGCGAAACCATCGCCAACGGTCCGTTCGTGCATTATCCCAACGAAAAATGGTTCCCACTGACCGAAAATGACGATGTGCCAGAAGGACTACTCGATGACCGTCTGCGCGCGTTTTATGATCCGGAG…
NC_004431.1_cds_WP_001058819.1_3379	ATGAACAACTTTAATCTGCACACCCCAACCCGCATTCTGTTTGGTAAAGGCGCAATCGCTGGTTTACGCGAACAAATTCCTCACGATGCTCGCGTATTGATTACCTACGGCGGCGGCAGCGTGAAAAAAACCGGCGTTCTCGATCAAGTTCTGGATGCCCTGAAAGGCATGGACGTGCTGGAATTTGGCGGTATTGAACCAAACCCGGCTTATGAAACGCTGATGAACGCCGTGAAACTGGTTCGCGAACAAAAAGTGACTTTTCTGCTGGCGGTTGGCGGCGGTTCTGTACTGGACGGCACCAAATTTATCGCTGCAGCGGCTAACTATCCGGAAAATATCGATCCGTGGCACATTCTGCAAACGGGCGGCAAAGAGATTAAAAGCGCCATCCCGATG…
NC_013364.1_cds_WP_000116764.1_4499	ATGTCTGTTTCACGTCGGGTAATACATCACGGACTTTATTTTGCGGTTTTAGGACCGTTAATTGGTGTTCTGTTTCTTGTCCTCTACATATTCTTCGCAAAAGAACCGCTGGTTCTTTTGCGAAGAATACAGGTACTTCCATTGTTTCTCTTATTGTCGATTACTACGGGAGTTATTCCTGCATTGTTAACCGGCGTGATGGTCGCCTGTCTGCCGGAAAAGATCGGGTCACAGAAAAATTATCGTTGTCTGGCTGGTGGCATAGGTGGCGTCGTTATCACCGAGATCTATTGTGCAGTTATTGTACATATTAAGGGCATGGCTTCCTCGGAGTTGTATGAAAACATTCTTTCTGGTGACAGTCTCGTTGTCCGCATCATTCCTGCATTGCTGGCAGGT…
NC_002695.2_cds_NP_310220.1_2094	ATGATATACCCGGAAATTACAGGCAAAAGCGGTGAGCATTTACGCCTGAAAACGCTGGAAAGTGTCTGGATCCAGGGGAAACTGCGTATGTGGGGGCGTTGGTCGTATATTGGCGACGGTAAGACGGGAAATATGTTCAACCAATTACTGACCTCTAAAAAGCTGACAAAAACGGCAATTAACGAGGCGCTCCGGAGGATGAAAAAAGCGGGTCTGGACAAACCTGAACTTGAGGCTTTTTTGCGGGATATGATCAACGGCAATCAAAAAAGCTGGCTGGCACATTGTACCGATTCAGAGGCGTTAATAATCGATAGGGTTATTGGTGAAGTACTGGCAGGTTATCCCGGGCTGCTCAATGTTCTGAGTCAGCGTTATGTGGGGCGGGGGATGACTAAG…
NC_013364.1_cds_WP_001345096.1_4460	ATGAATGGAAAATTGCAAAGTTCAGATGTAAAAAACGAAACTCCGTACAATATTCCCTTATTGATTAACGAAAATGTGATCTCCAGCGGAATTTCTCTGATCTCGCTCTGGCATACCTACGCCGACGAGCATTACCGGGTGATCTGGCCGCGGAACAAGAAGAAACCGCTTATCGCCAACTCATGGGTTGCGGTGTATACCGTACAAGGATGTGGGAAAATTCTTTTAAAGAATGGCGAACAAATAACACTGCATGGCAACTGTATTATATTCTTAAAGCCAATGGATATTCACTCTTATCACTGTGAAGGTTTAGTCTGGGAACAGTACTGGATGGAATTTACCCCCACCAGTATGATGGATATTCCCGTTGGTCAGCAAAGCGTTATTTATAATGGC…
NC_004431.1_cds_WP_000700796.1_2765	ATGAAAATTAATCGTATTGTTAATGAGGGATTTATGAAAACGATGCTGGCAGCTTATTTACCAGGAAATTCGACCGTCGATCTGCGGGAAGTTGCGGTGCCGACGCCGGGGATTAACCAGGTACTGATCAAAATGAAATCCTCCGGGATTTGCGGAAGCGATGTCCACTATATCTACCACCAGCACCGCGCTACGGCGGCGGCACCCGATAAACCGTTATACCAGGGATTTATCAACGGTCATGAACCGTGCGGGCAGATTGTGGCGATGGGGCAAGGCTGTCGCCATTTTAAAGAGGGCGACCGCGTGCTGGTGTATCACATTTCTGGCTGTGGTTTTTGCCCGAACTGCCGTCGCGGTTTTCCTATTTCTTGTACTGGCGAAGGAAAAGCGGCTTAC…
NC_011415.1_cds_WP_001202188.1_934	ATGCGCGCTTTGCTACCCTATCTGGCACTGTATAAACGTCATAAATGGATGTTAAGTCTTGGTATCGTGCTGGCAATTGTCACGCTGCTCGCCAGTATCGGTCTGTTGACACTTTCCGGCTGGTTCCTCTCGGCCTCAGCGGTTGCGGGGGTTGCCGGACTGTACAGCTTCAACTATATGCTACCCGCTGCGGGCGTGCGTGGCGCAGCAATCACCCGTACTGCCGGGCGTTATTTTGAACGTCTGGTAAGTCACGACGCGACTTTCCGCGTGTTGCAGCATCTGCGCATTTACACCTTCAGCAAATTGCTGCCCCTCTCCCCTGCCGGACTGGCGCGCTATCGTCAGGGCGAATTGCTCAATCGCGTGGTGGCGGATGTTGATACGCTCGATCATCTT…
NC_004431.1_cds_WP_001298299.1_899	ATGTTCAGAAAATTAGCAGCTGAATGTTTTGGTACTTTCTGGCTTGTTTTTGGCGGCTGTGGTAGTGCCGTACTGGCCGCAGGCTTCCCGGAATTAGGCATTGGTTTTGCCGGCGTGGCGTTGGCGTTCGGTCTGACCGTTCTGACAATGGCCTTTGCTGTTGGTCATATTTCTGGTGGTCATTTTAACCCGGCGGTCACTATTGGTTTATGGGCTGGCGGACGTTTCCCGGCAAAAGAAGTCGTTGGCTACGTAATTGCCCAGGTTGTCGGCGGTATTGTTGCGGCGGCGCTGCTGTATTTAATTGCCAGTGGTAAAACGGGTTTTGACGCGGCAGCCAGCGGTTTTGCTTCTAACGGTTATGGCGAGCATTCACCAGGCGGTTATTCCATGCTTTCC…
NC_004431.1_cds_WP_001304700.1_4575	ATGTACGTTGCCGTGAAAGGGGGCGAAAAGGCGATCGACGCCGCCCACGCCCTGCAAGAGAGCCGACGCCGGGGCGATACTGATTTGCCTGAACTGAGCGTCGCCCAGATTGAACAGCAGCTTAACCTCGCGGTAGATCGCGTGATGACCGAAGGCGGTATTGCCGACCGCGAGCTGGCCGCGCTGGCGCTGAAACAGGCCAGCGGCGATAACGTCGAAGCGATTTTCCTGTTGCGCGCCTACCGCACCACGCTGGCGAAGCTGGCGGTCAGTGAGCCGCTCGACACCACCGGGATGCGTCTCGAACGGCGTATTTCAGCAATTTATAAAGACATTCCCGGCGGCCAACTGCTTGGCCCCACCTACGACTACACCCATCGCCTGCTCGATTTCACCCTG…
NC_012892.2_cds_WP_000620888.1_3597	ATGATAAGAAATGTGTTGTTAGCGTTCATGATATGCAGCGGAATGACATTACTCGGAGGATGCTCCAGCGTGATGTCCCATACCGGGGGGAAAGAAGGAACGTATCCCGGCACCCGCGCCAGCGCCACCATGATTGGCGACGATGAAACCAACTGGGGCACTAAGTCGCTGGCGATTCTCGATATGCCGTTTACCGCTGTGATGGACACGCTTTTACTGCCGTGGGATGTGTTCCGCAAAGACAGCTCGGTGCGCTCGCGCGTTGAAAAAAGCGAAGCCAACGCGCAAGCCACCAATGCGGTTATTCCACCGGCCAGAATGCCTGATAACTGA
NC_013654.1_cds_WP_001162187.1_4156	ATGGCACTTGCAATGAAAGTAATCTCTCAAGTTGAAGCGCAGCGCAAGATTCTGGAAGAAGCAGTTTCGACTGCGCTGGAGTTGGCCTCAGGCAAATCGGACGGTGCAGAAGTTGCCGTCAGCAAGACCACCGGCATTAGTGTAAGCACGCGTTATGGTGAAGTGGAGAATGTTGAATTCAATAGCGATGGCGCGCTGGGGATCACCGTTTATCACCAGAACCGTAAAGGTAGCGCATCGTCTACCGATTTAAGCCCGCAGGCCATTGCCCGCACCGTACAGGCGGCGCTGGATATTGCTCGTTATACCTCGCCAGATCCGTATGCCGGCGTGGCAGACAAAGAACTGCTGGCCTTTGACGCACCGGATCTTGACTTGTTCCACCCTGCGGACGTTTCT…
NC_013364.1_cds_WP_000755097.1_3878	ATGAAAAAGGTATTTGCAAAATCTCTTCTGGTCGCAGCGATGTTTTCTGTTGCAGGCTCCGCATTGGCAGTACAAAAGGATATTACTGTAACGGCCAACGTTGATGCCGCTCTGGATATGACACAGACCGATAACACCGCGTTGCCGAAAGCAGTAGAAATGCAATATCTGCCGGGGCAGGGTCTGCAATCTTACCAGTTGATGACCAAAATCTGGTCTAACGACGTTACCAAAGATGTAAAAATGCAGTTAGTTTCCCCGGCGCAACTGGTTCAAAGCCTGGATGCTAGCAAGATTGTTCCGCTGACAGTAACCTGGGGCGGTGAAGAAATTAAAGCTGATGCGGCAACCACTTTTACCGCAACCAAAATCTTTGCTTCCGATGCGTTAACTAACGGT…
NC_002695.2_cds_NP_312469.1_4294	ATGTCTGAGAAAACTTTTCTGGTGGAAATCGGCACTGAAGAGCTGCCACCAAAAGCACTGCGCAGCCTGGCAGAGTCCTTTGCTGCGAACTTTACTGCGGAGCTGGATAACGCAGGCCTCGCACACGGCACCGTTCAATGGTTTGCTGCTCCGCGTCGTCTGGCGCTGAAAGTAGCTAACCTGGCGGAAGCGCAACCGGATCGTGAAATCGAAAAACGCGGCCCGGCGATTGCCCAGGCGTTCGACGCTGAAGGCAAACCGAGCAAAGCGGCAGAAGGTTGGGCGCGTGGTTGCGGTATTACCGTTGACCAGGCTGAGCGTCTGACTACCGATAAAGGCGAATGGCTGCTGTATCGCGCCCATGTGAAGGGCGAAAGCACTGAAGCACTGCTGCCGAAT…
NC_013654.1_cds_WP_000272188.1_180	ATGTACGACAATCTGAAAAGTCTGGGTATTACCAATCCTGAAGAAATTGATCGTTACAGCCTCCGGCAGGAAGCCAACAACGATATTCTGAAAATCTATTTCCAGAAAGACAAAGGCGAGTTTTTCGCCAAGAGCGTGAAGTTTAAATATCCGCGTCAGCGTAAAACGGTTGTCGCTGATGGTGTGGGGCAGGGTTATAAAGAAGTCCAGGAAATCAGCCCGAATCTACGGTATATCATTGATGAGCTTGATCAAATCTGCCAGCGTGACCGCAGCGAAGTTGATCTTAAGCGTAAGATCCTCGATGACTTACGTCACCTGGAGTCAGTAGTAACCAATAAGATCAGCGAGATTGAAGCCGATCTGGAAAAACTGACGCGTAAATAA
NC_013353.1_cds_WP_001259583.1_2148	ATGAGAACCTTATTAGCAATATTATTGTTTCCGCTGCTGGTGCAAGCCGCCGGGGAGGGGATGTGGCAGGCAAGTAGTGTAGGAATTACGCTAAATCATCGCGGTGAGTCGATGTCGTCTGCGCCTCTTTCTACGCGACAACCTGCTTCAGGATTGATGACGCTGGTAGCGTGGCGTTATCAGCTTATCGGCCCGACACCTTCAGGACTGCGGGTTCGCTTGTGTTCGCAATCTCGTTGTGTCGAATTAGAGGGGCAGAGCGGAACCACCGTGGCCTTTTCCGGTATAGCGGCAGCAGAACCGTTGCGATTTATCTGGGAAGTGCCAGGCGGTGGGCGGTTAATTCCACCGCTAAAGGTACAACGTAATGAAGTGATTGTGAATTATCGCTGA
NC_013353.1_cds_WP_085948136.1_2138	ATGACTAAAAATACTCGTTTTTCCCCCGAAGTCCGTCAGCGGGCGATTCGTATGGTTCTGGAAAGTCAGGATGAATATGACTCACAGTGGGCGGCAATTTGTTCCATTGCCCCAAAGATTGGCTGTACGCCGGAGACTCTGCGTGTCTGGGTTCGCCAGCATGAGCGGGATACCGGGAGTGGTGATGGTGGACTCACCACCGCTGAACGTCAGCGTCTGAAAGAGCTGGAACGTGAAAATCGTGAACTGCGCCGCAGTAACGATATCCTTCGCCAGGCTTCCGCTTATTTTGCGAAGGCGGAGTTCGACCGCCTCTGGAAAAAATTAATGCCACTGCTGGATAAGCTGCGTGAGCAGTACGGGGTCGGACCGGTATGCAGCGAACTGCATATTGCCCCG…
NC_007946.1_cds_WP_000271154.1_620	ATGTATGCATTAACCCAGGGCCGGATCTTTACCGGCCACGAATTTCTTGATGACCACGCGGTTGTTATCGCTGATGGCCTGATTAAAAGCGTCTGTCCGGTAGCGGAACTGCCGCCAGAGATCGAACAACGTTCACTGAACGGGGCCATTCTCTCCCCCGGTTTTATCGATGTGCAGTTAAACGGCTGCGGCGGCGTACAGTTTAACGACACCGCTGAAGCGGTCAGCGTGGAAACGCTGGAAATCATGCAGAAAGCCAATGAGAAATCAGGCTGTACTAACTATCTGCCGACGCTTATCACCACCAGCGATGAGCTGATGAAACAGGGCGTGCGCGTTATGCGCGAGTACCTGGCAAAACATCCGAACCAGGCGTTAGGTCTGCATCTGGAAGGTCCG…
NC_008253.1_cds_WP_000224470.1_3910	TTGGCTACAATGAAAGATGTTGCCCGCCTGGCGGGCGTTTCTACCTCAACAGTTTCTCACGTTATCAATAAAGATCGCTTCGTCAGTGAAGCGATTACAGCCAAAGTTGAAGCGGCGATTAAAGAACTCAATTACGCGCCATCAGCTCTGGCGCGTAGCCTCAAACTCAATCAAACACATACCATTGGCATGTTGATCACTGCCAGTACCAATCCTTTCTATTCAGAACTGGTGCGTGGCGTTGAACGCAGCTGCTTCGAACGCGGTTATAGTCTTGTCCTTTGCAATACCGAAGGCGATGAACAGCGGATGAATCGTAATCTGGAAACGCTGATGCAAAAACGCGTTGATGGCTTGCTGTTACTGTGCACCGAAACGCATCAGCCTTCGCGTGAAATC…
NC_007779.1_cds_WP_000051560.1_1189	ATGTCTCTGTTTCACTTAATTGCCCCATCGGGTTACTGCATTAAACAGCACGCCGCGCTGCGTGGTATCCAGCGCCTTACCGACGCGGGGCATCAAGTCAATAACGTCGAGGTTATTGCCCGTCGTTGTGAGCGTTTTGCGGGTACGGAAACAGAGCGTCTGGAAGATCTCAATTCCCTTGCCAGACTGACTACCCCCAACACCATCGTGCTGGCTGTACGCGGCGGTTACGGTGCCAGTCGTTTACTGGCAGATATTGACTGGCAGGCACTGGTGGCTCGCCAACAACATGACCCGTTGCTCATTTGCGGACATAGCGATTTTACCGCCATTCAGTGCGGTCTTCTGGCGCATGGCAATGTCATCACCTTTAGCGGCCCCATGCTGGTAGCAAACTTT…
NC_002695.2_cds_NP_312522.1_4348	ATGCGTGGAGAATTTTATCAGCAGTTAACCAACGATCTGGAAACCGCACGGGCGGAAGGGTTGTTTAAAGAAGAGCGCATTATTACGTCTGCGCAGCAAGCAGATATCACTGTGGCTGATGGAAGCCACGTCATTAACTTTTGTGCCAACAACTATCTCGGGCTGGCGAATCATCCGGATCTGATTGCGGCAGCAAAGGCGGGAATGGATTCTCACGGTTTCGGCATGGCTTCGGTGCGTTTTATTTGCGGCACTCAGGACAGCCATAAAGAGCTTGAACAAAAACTGGCGGCATTCCTGGGGATGGAAGATGCGATTCTCTACTCTTCCTGCTTTGATGCTAACGGTGGACTGTTTGAAACGCTGCTGGGTGCGGAAGACGCCATTATCTCCGACGCA…
NC_013364.1_cds_WP_000940530.1_5030	ATGGCGCATATTGTAACCCTAAATACCCCATCCAGAGAAGATTGGTTAACGCAACTTGCCGATGTTGTGACCGATCCTGATGAACTTCTGCGTCTTTTGAATATAGACGCGGACGAAAAACTGTTGGCCGGACGCAGCGCCAAAAAGCTGTTTGCCCTGCGTGTGCCCCGCTCATTTATCGATCGCATGGAGAAAGGCAATCCGGACGATCCTCTTTTGCGTCAGGTACTTACCTCGCAAGATGAGTTTGTCGTCGCGTCCGGATTCTCCACCGACCCGCTGGAAGAACAGCACAGCGTAGTGCCTGGTTTGTTGCATAAATACCACAACCGGGCGCTTTTGCTGGTCAAAGGCGGCTGCGCGGTAAATTGCCGCTATTGCTTCCGTCGCCACTTCCCC…
NC_007946.1_cds_WP_000746170.1_59	ATGAAAAAACGTATCCCCACTCTCCTGGCCACCATGATTGCCACCGCCCTTTATAGTCAACAGGGACTGGCAGCCGACCTCGCCTCACAGTGCATGTTGGGCGTGCCAAGCTATGACCGTCCTCTGGTACAGGGCGATACCAATGACTTACCCGTGACTATCAATGCTGACCACGCGAAAGGGGACTACCCGGATGACGCCGTGTTTACTGGCAGCGTGGATATCATGCAGGGTAACAGCCGTCTGCAGGCCGACGAAGTGCAGCTCCATCAAAAAGAGGCACCAGGACAACCGGAGCCGGTACGTACCGTTGATGCGCTCGGTAATGTCCATTACGACGATAACCAGGTGATCCTCAAAGGGCCGAAAGGCTGGGCGAATCTGAACACCAAAGATACC…
NC_004431.1_cds_WP_000612591.1_3233	ATGATCCCGTTACCTTCCGGGACCAAAATTTGGCTGGTTGCCGGTATCACCGATATGAGAAATGGCTTCAACGGCCTGGCTGCGAAAGTACAGACGGCGCTGAAAGACGATCCCATGTCCGGCCATGTTTTCATTTTCCGGGGCCGCAGCGGCAGTCAGGTTAAACTGCTGTGGTCCACCGGTGACGGACTGTGCCTCCTGACCAAACGGCTGGAGCGTGGGCGCTTCGCCTGGCCGTCAGCCCGTGATGGCAAAGTGTTCCTTACACAGGCGCAGCTGGCGATGCTGCTGGAAGGTATCGACTGGCGACAGCCTAAGCGGCTGCTGACCTCCCTGACCATGCTGTAA
NC_011415.1_cds_WP_001291774.1_3787	ATGTCTGAGAAAACTTTTCTGGTGGAAATCGGCACTGAAGAGCTGCCACCAAAAGCACTGCGCAGCCTGGCTGAGTCCTTTGCTGCGAATTTTACTGCGGAGCTGGATAACGCTGGCCTCGCACACGGCACCGTTCAATGGTTTGCTGCTCCGCGTCGTCTGGCGCTGAAAGTAGCTAACCTGGCGGAAGCGCAACCGGATCGTGAAATCGAAAAACGCGGCCCGGCGATTGCCCAGGCGTTCGACGCTGAAGGCAAACCGAGCAAAGCGGCAGAAGGTTGGGCGCGTGGTTGCGGTATTACCGTTGACCAGGCTGAGCGTCTGACTACCGATAAAGGCGAATGGCTGCTGTATCGCGCCCATGTGAAGGGCGAAAGCACCGAAGCACTGCTGCCGAAT…
NC_013654.1_cds_WP_000963794.1_3228	ATGGCAATTGAACAAACAGCAATTACACGCGCGACTTTCGATGAAGTGATCCTGCCGATTTATGCTCCGGCAGAGTTTATTCCGGTAAAAGGTCAGGGCAGCCGAATCTGGGATCAGCAAGGCAAGGAGTATGTCGATTTCGCGGGTGGCATTGCAGTTACGGCGTTGGGCCATTGCCATCCTGCGCTGGTGAACGCGTTAAAAACCCAGGGCGAAACTCTGTGGCATATCAGTAACGTTTTCACCAATGAACCGGCGCTGCGTCTTGGTCGTAAACTGATTGAGGCAACGTTTGCCGAACGCGTGGTGTTTATGAACTCCGGCACGGAAGCTAACGAAACCGCCTTTAAACTGGCACGCCATTACGCCTGTGTGCGTCATAGCCCGTTCAAAACCAAA…
NC_008253.1_cds_WP_000093169.1_4296	ATGTCTTCGGATGCTGATGCTCACAAAGTGGGCTTAATCCCCGTCACCCTGATGGTGTCGGGGAATATTATGGGGTCAGGTGTTTTTCTGTTACCTGCAAACCTGGCCTCCACTGGCGGGATTGCCATTTATGGATGGTTGGTGACGATTATCGGTGCGCTGGGGCTCTCGATGGTATACGCCAAAATGTCGTTCCTCGACCCAAGTCCTGGTGGTTCTTACGCTTACGCCCGCCGCTGCTTTGGCCCGTTTCTCGGTTATCAAACCAACGTCCTCTACTGGCTGGCCTGCTGGATCGGCAATATCGCTATGGTGGTCATTGGCGTAGGATATTTAAGTTACTTCTTCCCGATTCTGAAAGATCCATTGGTATTAACCATCACCTGCGTCGTGGTGCTG…
NC_013353.1_cds_WP_001298998.1_479	ATGGCAAAAATGAGAGCCGTTGACGCGGCAATGTATGTGCTGGAGAAAGAAGGTATCACCACCGCCTTCGGTGTTCCGGGAGCTGCAATCAATCCGTTCTACTCAGCGATGCGTAAGCACGGCGGTATTCGTCACATTCTGGCGCGTCATGTGGAAGGTGCTTCGCACATGGCGGAAGGTTATACCCGCGCAACGGCAGGGAATATCGGCGTATGTCTGGGGACTTCCGGTCCTGCGGGCACGGACATGATCACCGCGCTCTATTCCGCTTCTGCTGATTCCATTCCTATTCTGTGCATTACCGGCCAGGCACCGCGCGCCCGTCTGCATAAAGAAGATTTTCAGGCCGTAGATATTGAAGCAATTGCTAAACCGGTCAGCAAAATGGCGGTTACAGTA…
NC_002695.2_cds_NP_311658.1_3497	ATGCAACACAACTCATATCGCCGTTGGATAACCCTCGCGATAATTAGTTTTAGCGGCGGCGTTAGTTTCGACCTGGCTTATTTACGTTATATTTATCAAATTCCCATGGCGAAATTTATGGGATTCAGCAATACCGAGATAGGTTTAATAATGAGTACCTTTGGTATTGCGGCTATTATTCTTTATGCCCCCAGCGGCGTTATTGCCGATAAATTTTCACACCGCAAAATGATTACTTCCGCGATGATCATTACCGGATTACTGGGTCTGTTAATGGCAACGTATCCACCGCTGTGGGTAATGCTCTGTATTCAGGTCGCCTTTGCGATAACAACGATTTTAATGCTGTGGTCGGTGTCGATTAAAGCCGCATCGTTGCTTGGCGATCATAGCGAGCAA…
NC_007946.1_cds_WP_000109282.1_897	ATGTCCACGTATACCCGGCCTGTCATGCTTTTGCTGTCTGGCCTGCTTTTGTTGACTCTGGCGATTGCGGTGTTAAATACACTCGTGCCGCTTTGGCTCGCCCAGGAACACATGTCTACATGGCAGGTAGGCGTTGTCAGCTCATCCTATTTTACCGGCAACCTTGTCGGTACATTGCTGACAGGGTATGTCATTAAACGCATTGGCTTTAACCGTAGCTATTATCTGGCCTCCTTCATTTTTGCCGCTGGCTGTGCCGGCCTTGGCCTGATGATTGGATTCTGGAGTTGGTTGGCGTGGCGTTTTGTCGCTGGCATCGGCTGTGCCATGATTTGGGTGGTTGTTGAGAGTGCGCTGATGTGCAGTGGGACGTCGCGTAACCGCGGGCGGTTGCTTGCT…
NC_013353.1_cds_WP_000179165.1_4795	ATGGCGAGCGTACAGCTGCAAAATGTAACGAAAGCCTGGGGCGAGGTCGTGGTATCGAAAGATATCAATCTCGATATCCATGAAGGTGAATTCGTGGTGTTTGTCGGACCGTCTGGCTGCGGTAAATCGACTTTACTGCGCATGATTGCCGGGCTTGAGACGATCACCAGCGGCGACCTGTTCATCGGTGAGAAACGGATGAATGACACACCGCCAGCAGAACGCGGCGTTGGTATGGTGTTTCAGTCTTACGCGCTCTATCCCCACCTGTCAGTAGCAGAAAACATGTCATTTGGCCTGAAACTGGCTGGCGCAAAAAAAGAGGTGATTAACCAACGCGTTAACCAGGTGGCGGAAGTGCTGCAACTGGCGCATTTGCTGGATCGCAAACCGAAAGCG…
NC_013364.1_cds_WP_000189314.1_3939	ATGACACCCTGGTTTCTTTACTTGATCCGTACCGCCGACAATAAGCTTTATACCGGGATCACCACGGATGTCGAACGCCGCTATCAGCAGCACCAAAGCGGCAAAGGGGCGAAAGCACTGCGCGGGAAAGGAGAACTGACGCTGGCGTTTTCTGCGCCAGTGGGCGATCGTTCGCTGGCGTTACGGGCGGAATATCGCGTTAAGCAACTGACCAAACGGCAAAAAGAGCGTCTGGTAGCGGAAGGCGCAGGGTTTGCAGAGCTGTTAAGCAGTCTGCAAACCCCGGAGATTAAAAGCGATTGA
NC_012892.2_cds_WP_000228655.1_1817	ATGGTTGATACAACTCAAACTACCACCGAGAAAAAACTCACTCAAAGTGATATTCGTGGCGTCTTCCTGCGTTCTAACCTCTTCCAGGGTTCATGGAACTTCGAACGTATGCAGGCACTGGGTTTCTGCTTCTCTATGGTACCGGCAATTCGTCGCCTCTACCCTGAGAACAACGAAGCTCGTAAACAAGCTATTCGCCGTCACCTGGAGTTCTTTAACACCCAGCCGTTCGTGGCTGCGCCGATTCTCGGCGTAACCCTGGCGCTGGAAGAACAGCGTGCTAATGGCGCAGAGATCGACGACGGTGCTATCAACGGTATCAAAGTCGGTTTGATGGGGCCGCTGGCTGGTGTAGGCGACCCGATCTTCTGGGGAACCGTACGTCCGGTATTTGCAGCA…
NC_011415.1_cds_WP_000668483.1_1818	GTGAAGTTTCATTTAGATGAACTTAAAAGAATGGCAACGCTCGATAATTTTGCGCGTTTTCTCAATGAGTCGTCTACGAATGAAAAATGTTTGTCGTGTGGCGATACGGATATGTACATGTATTTGACGAATATTGTTGAGGTGGGGCCTGAGCCGAAAACTGCTGAGGAGTGTGATTTAGGCACTTTTGTTATGCTTGATTACATCGGTCCATTTACTGGGTATCCGGGATATGAGGGACATGATCGGGAAAATATCCATAACTATGAATTCCGACTTACCTGTAACAGATGTGGGTTTGTTCATCGTTACTCGGCCCGGGCCTTTATGAACTGGGTAGGCAAGCAGGGTGATGAGAAGTGA
NC_013353.1_cds_WP_000002446.1_611	ATGGCCAATCTCTACGACTTGAAAAAGTTCGACTTAAACCTTCTTGTCATATTTGAGTGTATTTACCAGCATTTAAGCATTAGCAAAGCTGCTGAATCACTATATATCACCCCATCAGCCGTGAGCCAGTCGTTACAACGCTTACGTGCGCAATTTAATGACCCTTTATTCATTCGCTCAGGAAAAGGTATCGCGCCGACGACAACAGGGTTGAATCTGCATCACCATCTTGAGAAAAACCTCAAAGGCCTTGAACAAACAATTAATATAGTCAATAAGTCCGAACTAAAGAAAAACTTTATTATTTACGGCCCTCAGCTCATTTCTTGCTCTAATAATAGTATGCTGATCCGCTGCCTACGGCAAGATGCCTCTGTCGAGATTGAGTGCCATGATATC…
NC_012892.2_cds_WP_122987105.1_3295	ATAATGCAAAACAGAAAATGGATTTTGACCTCGCTGGTAATGACTTTTTTCGGCATCCCCATTCTGGCGCAGTTTTTGGCGGCGGTTATTGCCATGCTGGGTGTCGGACTTGCCGGTATTATTGAAGTTTGTAATATCTTTATCACGCCAACAATTTACCTTCTGCTCAACATTTTTATGCTGGCGCTGGGCGCATTAATGCTATTTTTCTCGGGGCGAGTGTGGGCGGACGATAGTGCACCAGAAAAAAGAGAAATAGCCGTCTGGCGACAATGTCTTTTTTTAGTACCCGCATTATTAACCCTGGGGGTCTGGATAATCGCGCTGCATCTGGCAGATTATCAATTTCGCCAGATGGGAGCGGGTTGGTTGGCTGATCTTATGCTCCCCTGGCTGGGC…
NC_012892.2_cds_603	ATGATTTTTACGTCAAGTTGCTGCGATAATTTATCAATAGATGAGATTATCGAACGTGCTGAACAAGGCGATAGTGAGGCTCAATATATTGTTGGGTTTTATTATAATCGCGATAGCGCAATTGACTCTCCGGACGACGAAAAGGCCTTTTACTGGCTGAAGCTTGCCGCTGAGCAAGGCCATTGTGAAGCACAATATTCCTTAGGGCGGAAATACTCCGAGGATAAAAGCCGTCATAGAGATAATGAGCAAGCCATCTTTTGGCTGAAAAAAGCTGCCCTACAAGGCCATACTTTTGCTTCCAACGCCCTTGGCTGGATACTGGATCGTGGAGAAGACCCCAACTATAAAGAAGCGGTTGCCTGGTATCAGATAGCCGCGGAGAGCGGAATGTCATAT…
NC_002695.2_cds_NP_311317.1_3161	ATGAGTAGTTTGTTGTTGTTTAACGATAAGAGCAGGGCGCTGCAGGCGGATATCGTCGCCGTGCAGTCGCAGGTGGTTTACGGCAGCGTGGGCAACAGCATTGCCGTGCCTGCTATCAAACAGAACGGCCTGAATGTCTTTGCCGTGCCGACGGTATTGCTGAGCAATACGCCGCATTATGACACTTTCTACGGTGGTGCGATTCCGGATGAATGGTTTAGCGGCTATTTGCGTGCACTTCAGGAGCGTGATGCGCTGCGCCAACTTCGTGCTGTAACCACGGGCTATATGGGAACGGCATCGCAAATCAAAATCCTTGCCGAGTGGCTGACTGCGCTACGCAAAGACCATCCTGACCTATTGATCATGGTCGATCCGGTGATTGGCGATATTGACAGC…
NC_007779.1_cds_WP_000829498.1_4117	ATGGCTGAGATGAAAAACCTGAAAATTGAGGTGGTGCGCTATAACCCGGAAGTCGATACCGCACCGCATAGCGCATTCTATGAAGTGCCTTATGACGCAACTACCTCATTACTGGATGCGCTGGGCTACATCAAAGACAACCTGGCACCGGACCTGAGCTACCGCTGGTCCTGCCGTATGGCGATTTGTGGTTCCTGCGGCATGATGGTTAACAACGTGCCAAAACTGGCATGTAAAACCTTCCTGCGTGATTACACCGACGGTATGAAGGTTGAAGCGTTAGCTAACTTCCCGATTGAACGCGATCTGGTGGTCGATATGACCCACTTCATCGAAAGTCTGGAAGCGATCAAACCGTACATCATCGGCAACTCCCGCACCGCGGATCAGGGTACTAAC…
NC_013364.1_cds_WP_000763731.1_4531	ATGGCAGATATCACTCTTATCAGCGGCAGCACCCTCGGCGGTGCCGAATATGTAGCAGAACACCTGGCTGAAAAGCTGGAAGAGGCGGGTTTTACCACCGAAACGCTGCACGGTCCGCTGTTGGAAGATTTATCTGCCTCGGGGATCTGGCTGATTATCAGCTCCACCCACGGTGCCGGAGATATTCCGGACAACCTTTCTCCTTTCTATGAAGCATTGCAGGAACAGAAGCCCGATCTTTCTGCGGTCCGCTTTGGCGCAATCGGTATTGGTAGTCGTGAATATGACACCTTTTGTGGGGCTATCGATAAACTCGAGGCAGAACTCAAAAATTCCGGTGCAAAACAGACAGGCGAAACACTGAAGATCAACATTCTTGATCACGACATTCCGGAAGAT…
NC_008253.1_cds_WP_001225679.1_245	ATGCGTAAAATCGCATTAATTCTTGCGATGTTGTTGATCCCGTGCGTTTCGTTTGCCGGTTTGCTGGGCAGCAGTAGCTCGACCACGCCAGTGAGCAAAGAGTATAAGCAGCAGTTGATGGGATCCCCTGTCTACATCCAGATCTTCAAGGAAGAACGTACGCTCGATCTCTACGTCAAAATGGGCGAGCAATATCAACTGCTCGACAGCTATAAAATCTGTAAATATTCCGGCGGCTTAGGGCCAAAACAGCGTCAGGGCGATTTCAAAAGCCCGGAAGGGTTTTATAGCGTCCAGCGTAATCAGTTAAAACCAGACAGCCGTTACTACAAAGCGATTAATATTGGATTCCCAAACGCCTATGACCGTGCGCATGGTTATGAAGGGAAATACCTGATG…
NC_004431.1_cds_WP_000048611.1_3620	ATGAGTAAGGTCTTCACAATTGGAGAAATTCTGGTTGAAATTATGGCGAGTAAAATCGGCCAGCCATTTGATCAACCAGGTATCTGGAACGGCCCTTATCCCAGTGGTGCGCCCGCTATTTTTATCGACCAGGTGACACGTCTTGGCGTTCCGTGCGGCATCATTAGCTGCGTGGGGAATGATGGCTTTGGTGATATTAATATACATCGTCTGGCTGCTGACGGTGTGGACATCAGGGGGATTTCAGTCTTACCTCTGGAAGCCACCGGTAGTGCCTTTGTTACTTATCATAACTCTGGCGATCGCGATTTTATTTTTAATATCAAGAATGCTGCTTGCGGTAAATTATCGGCACAGCATGTTGATGAAAATATTCTGAAGGATTGTACCCATTTTCAT…
NC_002695.2_cds_NP_309077.2_1010	ATGATTGCCAGCAAATTCGGTATCGGCCAGCAGGTCCGCCATTCCCTGTTAGGTTATCTCGGAGTGGTCGTGGATATCGACCCGGTTTATTCGCTCTCTGAACCGTCGCCTGATGAGCTGGCGGTGAATGACGAGCTTCGCGCCGCTCCGTGGTATCACGTGGTGATGGAGGACGATAACGGCCTACCGGTTCATACCTACCTGGCTGAAGCCCAGCTAAGTAGCGAATTGCAGGATGAACATCCTGAACAGCCATCCATGGATGAGCTGGCGCAGACCATCCGCAAACAACTCCAGGCCCCGCGTCTGCGTAACTAA
NC_013654.1_cds_WP_001115960.1_1967	ATGCCATTTAAAAAAATCTCCCGACGCACCTTCCTGACGGCAAGCTCGGTGCTTGCCTTCCTCCATACCCCTTTCGCTCGCGCGCTTCCCGCCCGACCAAGCGTTAACATTAACGACTACAACCCACACGACTGGATTGCCTCATTTAAACAAGCTTTTAGTGAAGGGCAAACGGTCGTCGTGCCTGCCGGATTGGTTTGTGACAATATCAACACCGGCATCTTCATTCCTCCTGGCAAAACGTTACACATCCTTGGAAGCCTGCGCGGCAACGGCAGAGGGCGATTTGTCTTACAGGACGGCAGCCAGGTGACAGGGGAGGAGGGCGGCAGTATGCATAACATCACCCTGGATGTGCGCGGCTCTGACTGCACCATCAAAGGTCTGGCGATGAGCGGC…
NC_008253.1_cds_WP_000123794.1_1377	GTGACCGCTTTTTCTACCCTGAATGTTTTGTCTTCCGCCCAACTCACAAACCTTAATGAGTTGGGTTATTTAACCATGACGCCGGTGCAGGCCGCCGCGCTTCCGGCGATCCTTGCCGGAAAAGATGTTCGCGTGCAGGCGAAAACCGGCAGCGGCAAAACGGCGGCTTTTGGCCTCGGCTTGTTACAGCAAATTGATGCGTCGCTATTTCAAACCCAGGCTTTAGTGCTGTGTCCTACGCGTGAACTGGCGGATCAGGTGGCAGGTGAATTGCGTCGGCTGGCGCGTTTTCTGCCAAATACCAAAATTTTGACGTTGTGCGGTGGTCAACCGTTCGGTATGCAGCGTGATTCGTTACAACATGCGCCGCATATTATCGTGGCAACGCCGGGCCGTTTG…
NC_013364.1_cds_WP_000075132.1_4849	ATGTCGCCGTCATTACGCAAGGCTGTTGCAGCTGCTATTGGTGGTGGGGCTGTTGCCATAGCGTCTGTGCTCATCACTGGTCCAGGTGGTAACGATGGTCTGGAAGGTGTCAGCTACATACCATACAAAGATATCGTTGGCGTATGGACTGTATGTCACGGACACACCGGAAAAGACATCATGCCCGGTAAAACGTATACCGAAGCAGAATGCAAAGCCCTCCTGAATAAAGACCTTGCCACGGTCGCCAGACAAATTAACCCGTACATCAACGTCGATATACCGGAAACAACGCGCGGCGCTCTTTACTCGTTCGTTTACAACGTGGGCGCTGGCAATTTCAGAACATCGACGCTTCTTCGCAAAATAAACCAGGGCGATATCAAAGGCGCATGTGAT…
NC_007779.1_cds_WP_001107467.1_3159	ATGGCGAAAAACCTAATACTCTGGCTGGTCATTGCCGTTGTGCTGATGTCAGTATTCCAGAGCTTTGGGCCCAGCGAGTCTAATGGCCGTAAGGTGGATTACTCTACCTTCCTACAAGAGGTCAATAACGACCAGGTTCGTGAAGCGCGTATCAACGGACGTGAAATCAACGTTACCAAGAAAGATAGTAACCGTTATACCACTTACATTCCGGTTCAGGATCCGAAATTACTGGATAACCTGTTGACCAAGAACGTCAAGGTTGTCGGTGAACCGCCTGAAGAACCAAGCCTGCTGGCTTCTATCTTCATCTCCTGGTTCCCGATGCTGTTGCTGATTGGTGTCTGGATCTTCTTCATGCGTCAAATGCAGGGCGGCGGTGGCAAAGGTGCCATGTCG…
NC_007946.1_cds_WP_001195435.1_4297	ATGCAAACGTGGTTAAATTTGCAGGATAAAATCATTATTGTCACCGGTGGCGCATCCGGTATTGGTCTGGCGATTGTAGAGGAATTATTAGCACAAGGCGCGAATGTACAGATGGTCGATATTCACGGTGGCGATGGTCAATATGAAAGCCATAAAGGTTATCAGTTCTGGCCGACCGATATTTCCAGCGCCAAAGAGATAAATCATACGGTAGCAGAAATTATCCAGCGTTTTGGTCGCATCGACGGTCTGGTTAACAACGCCGGGGTCAATTTCCCGCGTCTGCTGGTCGATGAGAAAGCGCCTGCCGGGCAGTATGAACTCAACGAAGCTGCATTCGAAAAAATGGTCAATATCAACCAGAAAGGCGTTTTTCTGATGTCGCAGGCGGTGGCGCGA…
NC_007946.1_cds_WP_000243741.1_3457	ATGGTACTGATGATCGTCAGCGGACGTTCAGGTTCAGGTAAATCTGTCGCCCTGCGTGCGCTGGAAGATATGGGTTTTTACTGCGTGGATAACCTTCCCGTAGTGTTGTTACCCGATCTGGCTCGAACTCTGGCCGATCGAGAGATTTCTGCCGCCGTCAGCATTGATGTTCGTAATATGCCGGAGTCACCAGAAATATTCGAACAGGCGATGAGTAACCTGCCTGACGCTTTCTCACCGCAACTACTGTTCCTGGATGCCGACCGTAATACCTTAATTCGTCGTTACAGTGACACGCGCCGACTGCATCCGCTTTCCAGCAAAAACCTGTCGCTGGAAAGTGCTATCGACAAAGAAAGCGATTTGCTGGAGCCTCTGCGTTCGCGAGCGGATCTGATT…
NC_013654.1_cds_WP_000046307.1_2942	ATGGCTCAGGAAATCGAATTAAAGTTTATTGTTAATCACAGTGCCGTTGAGGCGCTGCGTGACCATCTCAATACGCTGGGCGGCGAGCACCATGACCCCGTGCAGTTGCTGAATATTTACTACGAAACGCCGGATAATTGGCTGCGTGGGCACGACATGGGCTTGCGTATTCGTGGCGAAAACGGTCGCTATGAGATGACCATGAAAGTTGCAGGAAGAGTGACAGGCGGCTTACACCAGCGCCCGGAATATAACGTGGCGTTGAGCGAACCGACGCTCGACCTGGCGCAGTTACCGACGGAAGTCTGGCCGAACGGCGAATTGCCTACCGATCTCGCTTCCCGCGTGCAGCCGCTGTTTAGCACCGATTTTTATCGCGAAAAATGGCTAGTAGAGGTC…
NC_013364.1_cds_WP_001146163.1_1657	ATGCCTTACGATAGCGTATACAGCGAAAAGCGCCCGCCGGGCACGCTGCGTACCGCCTGGCGCAAATTTTATAGTGACGCCTCTGCGATGGTCGGCCTGTACGGCTGCGCGGGGCTGGCTGTACTGTGTATTTTTGGCGGCTGGTTTGCGCCTTACGGCATCGACCAGCAATTTCTCGGTTATCAATTATTGCCGCCGTCATGGTCGCGCTATGGCGAAGTTTCTTTCTTCCTGGGGACTGACGACCTCGGACGCGATGTTTTAAGCCGTTTACTGAGCGGAGCTGCGCCAACCGTGGGTGGCGCATTTGTGGTGACGCTTGCCGCGACGATCTGTGGCCTGGTACTGGGCACCTTCGCCGGGGCGACACACGGCCTCCGCTCAGCGGTGCTTAACCAT…
NC_013364.1_cds_WP_000799911.1_5185	ATGAAAAACGTTGGCGACCTGATGCAACGCCTGCAAAAAATGATGCCTGCCCATATCAAACCTGCATTCAAAACGGGTGAAGAGCTACTGGCCTGGCAGAAAGAACAAGGAGCGATCCGCTCCGCCGCTCTCGAACGTGAAAATCGGGCGATGAAAATGCAGCGCACCTTTAACCGCTCCGGTATTCGGCCACTGCATCAGAACTGCTCCTTTGAGAACTATCGCGTTGAGTGTGAAGGGCAGATGAATGCGTTAAGCAAAGCGCGCCAGTACGTCGAAGAGTTTGACGGCAACATCGCCAGCTTCATCTTTTCTGGTAAGCCAGGAACCGGCAAAAACCATCTGGCGGCGGCAATCTGCAACGAGCTGCTGCTACGCGGTAAATCCGTATTGATCATC…
NC_007779.1_cds_WP_001236433.1_3616	ATGCGCTTAGGAACTTTTCACAAAAAGAAAAGATTTTATATAAACAAAATCAAGATTAATTTCCTTTCTTTTTTATTTCGTAATAAAATAAATAATCAAATTACAGATCCAGCACAAGTTAAATCATGCCTTATTATTCATGATAATAATAAACTTGGTGATCTAATTGTATTAAGTTCGATTTATCGTGAACTTTATAGTAAAGGGGTTAAAATAACTCTTCTCACAAATAGAAAGGGTGGGGAATTTCTCTCTAATAATAAAAATATATTTGAGTTCTGTATTAAAGAATCAACCGGTTTTCTTGAAATGCTTACTCTATGTAAGCATCTGCGGGATTTACAGTTCGATATTGTATTAGACCCCTTTGAAACTATGCCCTCATTTAAGCATAGCTTA…
NC_007946.1_cds_WP_000806987.1_3120	GTGAAACAGGAGCTGGCACGCATCGAGCAGTTTCTTGATGCTCTGTGGCTGGAAAAAAATCTGGCTGAAAATACGTTGAACGCTTACCGTCGCGATCTGTCAATGATGGTGGAGTGGTTGCATCACCGCGGGTTGACGCTGGCGACGGCGCAAAGTGACGATTTGCAGGCATTACTGGCAGAACGGCTGGAGGGCGGGTATAAAGCCACCAGCTCAGCGCGTTTGCTGAGTGCAGTGCGCCGATTGTTCCAGTATCTTTATCGCGAAAAGTTTCGTGAAGATGATCCCAGTGCGCATCTCGCTTCACCGAAATTGCCCCAGCGTTTGCCAAAAGATTTAAGCGAAGCGCAGGTCGAACGTTTATTACAGGCACCATTAATTGATCAGCCACTGGAGCTA…
NC_013353.1_cds_WP_000705378.1_1374	ATGAAAATCACCCCTGAACAGGTTTGTGAGGCTCTGGATGCCTGGGTATGTCGACCAGGAATGACACAGGAGCAGGCGACGATATTAATCACGGAAGCATTCTGGGCTCTGAAAGAACGCCCGAACATCGATGTTCAACGCGTCACGTTTAATGATGGCGAGGTTGATCAACGGGCGCTGGGCGTTAACCGGGTGAAGATATTCGAACGCTGGAAAGCTATCGACACCAGGGATAAGCGGGAAAAATTCACGGCGCTGATTCCGGCAATTATGGAGGCTATCCGAATTAGTGATTTCAGGTTGTATCGTGAGATCAGTGATGGAAAAAGCATTACGTACATGATCGCCGGATTAAACAAAGAATATGGCGATGTGGTGGAGTCCGGGCTGCTTTTTGCG…
NC_011415.1_cds_WP_000248037.1_558	ATGGTAAATCAGCAACAGCAACAGATTAACGAAAATCTAAAAATTGAGGCAATCCGTTGGTATCAGAAGCTGCAGGAGATTACTTATCTTGAAGCAGGACAACACATGCGGGCTTTAAATCAGCTCATGTGGCAAATCCCTAGTTTCGTAATTGCTGTCAATGGTGGGTTGTGGTATGCAACAACACTGGCAAATGAAAGTTCCCTATGGATTATCTTTGCAGTGTTAGCATTGTTTGATTTCACAACAATGATTACACTTTATCGCTTAAGGTCTTTAATTGGTTCGAAAATAGCACTACAAAAAAACATTGAAGATCCTTCAAAAAACTATATTTTAAATGAAATTACTAGAGACGCTGGATTTAAATTGCCCTCTAGCTATGATAATAAGGAAACT…
NC_007779.1_cds_WP_001183198.1_42	ATGCAACCGTCCAGAAACTTTGACGATCTCAAATTCTCCTCTATTCACCGCCGCATTTTGCTGTGGGGAAGCGGTGGTCCGTTTCTGGATGGTTATGTACTGGTAATGATTGGCGTGGCGCTGGAGCAACTGACGCCGGCGCTGAAACTGGACGCTGACTGGATTGGCTTGCTGGGCGCGGGAACGCTCGCCGGGCTGTTCGTTGGCACATCGCTGTTTGGTTATATTTCCGATAAAGTCGGACGGCGCAAAATGTTCCTCATTGATATCATCGCCATCGGCGTGATATCGGTGGCGACGATGTTTGTTTCATCCCCCGTCGAACTGTTGGTGATGCGGGTACTTATCGGCATTGTCATCGGTGCAGATTATCCCATCGCCACCTCAATGATCACCGAG…
NC_012892.2_cds_WP_000949511.1_4102	ATGTTGTCCAAACAAATCCCGCTTGGCATCTATGAAAAAGCGCTCCCCGCCGGGGAGTGCTGGCTGGAACGCCTGCAACTGGCAAAAACGTTGGGCTTCGATTTTGTCGAGATGTCGGTAGATGAAACGGACGAGCGCCTGTCGCGCCTCGACTGGAGCCGCGAGCAGCGTCTGGCGCTGGTGAACGCGATTGTTGAAACCGGCGTGCGCGTGCCGTCCATGTGCCTTTCTGCTCATCGTCGTTTCCCGCTGGGCAGTGAAGATGACGCGGTGCGGGCGCAGGGGCTGGAGATTATGCGTAAAGCTATCCAGTTCGCCCAGGATGTCGGTATTCGCGTGATCCAACTGGCGGGCTATGACGTTTACTATCAGGAAGCCAATAACGAAACGCGTCGTCGT…
NC_013654.1_cds_WP_000436917.1_848	ATGGAACAGCTGCGTGCCGAATTAAGCCATTTACTGGGCGAAAAACTCAGTCGTATTGAGTGCGTCAATGAAAAAGCGGATACGGCGTTGTGGGCTTTGTATGACAGCCAGGGAAACCCAATGCCGTTAATGGCAAGAAGCTTTAGTACGCCCGGAAAAGCCCGACAACTGGCATGGAAAACCACCATGCTGGCAAGAAGTGGGACTGTCCGTATGCCGACTATTTATGGTGTGATGACGCATGAAGAACACCCCGGCCCCGATGTCCTGCTACTGGAGCGAATGCGTGGTGTTTCGGTGGAGGCACCAGCCCGAACACCAGAACGCTGGGAACAACTCAAAGACCAAATCGTTGAAGCCTTACTGGCCTGGCACCGTCAGGACAGTCGTGGTTGCGTC…
NC_013654.1_cds_WP_000698843.1_360	ATGAAAATTCTCAGCCTGCGCCTGAAAAACCTGAACTCATTAAAAGGCGAATGGAAGATTGATTTCACCCGCGAGCCGTTCGCCAGCAACGGGCTGTTTGCTATTACCGGCCCAACCGGTGCGGGGAAAACCACCCTGCTGGACGCCATTTGTCTGGCGCTGTATCACGAAACTCCGCGCCTCTCTAACGTTTCACAATCGCAAAATGATCTCATGACCCGCGATACCGCCGAATGTCTGGCGGAAGTGGAGTTTGAAGTCAAAGATGAAGCGTATCGCGCGTTCTGGAGCCAGAATCGGGCGCGTAACCAGCCGGACGGTAATTTGCAGGTGCCACGCGTAGAGCTGGCGCGCTGTGCAGACGGCAAAATTCTCGCCGACAAAGTGAAAGATAAGCTG…
NC_004431.1_cds_WP_000412169.1_1917	ATGGAAAAGAAACACATTTATCTGTTTTGTTCTGCGGGCATGTCTACCTCTTTACTGGTATCAAAAATGCGCGCACAGGCAGAAAAATATGAAGTTCCGGTCATTATTGAAGCATTTCCGGAAACACTGGCTGGTGAAAAAGGTCAGAATGCCGATGTCGTGTTATTAGGGCCGCAGATTGCTTATATGTTGCCCGAAATCCAGCGTTTGTTACCCAACAAACCGGTTGAAGTAATTGACTCGCTGCTTTATGGCAAAGTCGATGGTTTAGGCGTGCTTAAGGCTGCGGTTGCAGCGATTAAAAAAGCCGCAGCAAATTAA
NC_013654.1_cds_WP_000184272.1_2648	ATGACAAACCCGCAATTCGCCGGACATCCGTTCGGCACAACCGTAACCGCAGAAACGTTACGCAATACCTTCGCACCGTTGACGCAATGGGAAGATAAATATCGGCAGTTGATCATGCTGGGGAAACAGCTTCCGGCTTTGCCAGAGGAGTTAAAAGCGCAGGCTAAAGAGATTGCCGGATGCGAAAACCGCGTCTGGCTGGGATATACCGTGGCTGAAAACGGCAAGATGCATTTCTTTGGCGACAGCGAAGGGCGCATTGTGCGCGGCCTGTTGGCGGTGTTGTTGACTGCCGTTGAGGGGAAAACCGCTGCCGAATTGCAGGCACAGTCGCCGCTGGCATTGTTTGATGAGCTGGGATTACGTGCGCAACTTAGCGCCTCACGCAGCCAGGGGTTG…
NC_008253.1_cds_WP_011579202.1_3066	ATGGCGGACAAAAAGCTTGATACTCAACTGGTGAACGCAGGACGCAGCAAAAAATACACTCTCGGCGCGGTAAATAGCGTGATTCAGCGCGCTTCTTCGCTGGTCTTTGACAGTGTGGAAGCCAAAAAACACGCGACGCGCAATCGCGCCAATGGCGAGTTGTTTTATGGACGGCGCGGAACGTTAACCCATTTCTCCTTACAAGAAGCGATGTGCGAACTGGAAGGTGGCGCAGGCTGCGTGCTGTTCCCCTGCGGGGCGGCGGCGGTTGCTAATTCTATTCTTGCTTTTGTCGAACAGGGCGATCATGTGTTGATGACCAACACCGCCTATGAACCGAGTCAGGATTTCTGTAGCAAAATCCTCAGCAAACTGGGCGTAACGACATCGTGGTTTGAT…
NC_007779.1_cds_WP_001102367.1_11	ATGAATGTTAATTACCTGAATGATTCAGATCTGGATTTTCTTCAGCATTGTAGTGAGGAACAGTTGGCAAATTTCGCCCGATTGCTCACCCATAATGAAAAAGGCAAAACTCGCCTCTCCAGCGTACTGATGCGCAACGAACTGTTTAAATCGATGGAAGGGCATCCCGAGCAACATCGCCGCAACTGGCAGCTGATTGCCGGAGAATTACAGCATTTTGGTGGCGATAGTATCGCCAACAAACTGCGCGGACACGGTAAATTGTATCGGGCCATTTTGCTCGATGTTTCAAAGCGATTGAAGCTGAAAGCCGACAAAGAGATGTCTACGTTTGAAATTGAGCAACAGTTACTGGAACAATTTCTGCGTAATACCTGGAAGAAAATGGACGAGGAACAT…
NC_013364.1_cds_WP_000140327.1_973	ATGACTGAATCTTTTGCTCAACTCTTTGAAGAGTCCTTAAAAGAAATCGAAACCCGCCCGGGTTCTATCGTTCGTGGCGTTGTTGTTGCTATCGACAAAGACGTAGTACTGGTTGACGCTGGTCTGAAATCTGAGTCCGCCATCCCGGCTGAGCAGTTCAAAAACGCCCAGGGCGAGCTGGAAATCCAGGTAGGTGATGAAGTTGACGTTGCTCTGGACGCAGTAGAAGACGGCTTCGGTGAAACTCTGCTGTCCCGTGAGAAAGCTAAACGTCACGAAGCCTGGATCACGCTGGAAAAAGCTTACGAAGATGCTGAAACTGTTACCGGTGTTATCAACGGCAAAGTTAAGGGCGGCTTCACTGTTGAGCTGAACGGTATTCGTGCGTTCCTGCCAGGT…
NC_008253.1_cds_WP_000211959.1_4591	ATGACAACTCAGGTCCGTAAAAACGTCATGGATATGTTTATTGATGGCGCGCGCCGTGGCTTTACTATCGCTACCACCAACCTGCTGCCAAACGTGGTGATGGCCTTTGCCATCATCCAGGCGCTGAAAATTACTGGCCTGCTCGACTGGGTGGGACATATCTGTGAACCCGTAATGGCGCTGTGGGGATTGCCCGGTGAAGCGGCAACCGTCCTTTTAGCCGCATTGATGAGCATGGGCGGCGCAGTCGGTGTTGCCGCCAGTCTGGCAACCGCTGGCGCATTAACCGGCCACGATGTCACCGTTTTACTGCCCGCGATGTATTTAATGGGCAACCCGGTGCAAAATGTCGGTCGCTGCCTGGGGACAGCCGAAGTGAATGCCAAATATTATCCGCAT…
NC_013364.1_cds_WP_001056806.1_1420	ATGAATATGATGGCCGTGCCGTTTCACGGCAACTCTCTTTATGTAGTTAACCATAATGGCGAACCATACGTTCCCATGAAACCTGTCGTTGCGGGGATGGGGCTGGCCTGGCAATCACAGTTGGCTAAGTTAAGACAGCGTTTTGCGTCAACTATAACGGAAATCGTTATGGTTGCTGAGGATGGGAAACAACGCAATATGGTGTCCATGCCACTTCGAAAACTTGCCGGCTGGCTACAAACCATTAATCCCAACAAAGTAAAACCCGAAATCCGCGATAAGGTCATCCGGTATCAGGAAGAGTGCGACGATGTTCTTTACGAGTACTGGACGAAGGGTTTTGTCGTTAATCCCCGTAAAATGAGCGTGATGGAAGAACTCAACCAGGCTTGTGCTGAC…
NC_013654.1_cds_WP_001241393.1_3120	ATGAGATTAACGACGAAATTTTCGGCCTTTGTCACGCTGCTCACCGGGTTAACAATTTTTGTGACTTTGCTGGGCTGTTCGCTAAGTTTCTACAACGCCATTCAGTATAAGTTTAGTCATCGTGTTCAGGCGGTGGCGACGGCGATTGATACCCACCTACTGTCGAATGACTTCAGCACATTAAGGCCACAAATTACCGAATTAATGATGTCGGCAGATATCGTTCGTGTAGACCTGCTCCATGGTGATAAGCAGGTTTATACCCTGGCCAGAAATGGTAGTTATCGTCCGGTTGGCACCAACGATCTGTTTCGTGAACTGAGCGTTCCGTTGATAAAGCATCCGGGGATGTCGCTGCGTCTGGTTTATCAGGATCCGATGGGCAACTATTTCCATTCT…
NC_008253.1_cds_WP_000443689.1_2415	ATGGAATCAATCGAACAACAACTGACAGAACTGCGAACGACGCTTCGCCATCATGAATATCTTTATCATGTGATGGATGCGCCGGAAATTCCCGACGCTGAATACGACAGGCTGATGCGCGAACTGCGCGAGCTGGAAACCAAACATCCAGAACTGATTACGCCTGATTCGCCTACCCAACGTGTAGGTGCTGCGCCGCTGGCGGCTTTCAGCCAGATCCGCCATGAAGTGCCAATGCTGTCGCTGGATAACGTTTTTGATGAAGAAAGCTTTCTTGCCTTCAACAAACGAGTGCAGGACCGTCTGAAAAGCAACGAGAAAGTCACCTGGTGCTGTGAGCTGAAGCTGGATGGTCTTGCCGTCAGTATTCTGTATGAAAATGGCGTTTTAGTCAGTGCC…
NC_007779.1_cds_WP_000148503.1_3254	ATGACGCACGATAATATCGATATTCTGGTGGTGGATGATGACATTAGCCACTGCACTATTTTGCAGGCTTTACTGCGCGGCTGGGGCTATAACGTCGCGCTGGCGAACAGCGGGCGACAGGCGTTGGAGCAGGTGCGGGAACAGGTTTTTGATCTTGTGCTTTGCGATGTGCGAATGGCGGAGATGGACGGCATCGCCACGCTGAAAGAGATCAAAGCGTTAAACCCGGCAATTCCGGTGCTGATTATGACTGCGTACTCCAGCGTCGAGACGGCGGTAGAGGCACTGAAAACTGGGGCGCTGGATTATCTCATCAAGCCGCTGGATTTCGATAACCTACAGGCGACGCTGGAAAAAGCGCTCGCGCATACGCACAGTATTGATGCTGAAACACCTGCG…
NC_002695.2_cds_NP_312658.1_4478	ATGAAGTTGAATTTTAAGGGATTTTTTAAGGCTGCCAGTTTATTCCCACTGGCGCTGATGCTTTCAGGCTGTATCTCGTATGCTCTGGTTTCCCATACCGCAAAGGGTAGTTCAGGAAAGTATCAATCGCAGTCAGACACCATCACTGGGCTATCGCAGGCAAAAGATAGTAATGGAACAAAAGGCTATGTTTTTGTAGGGGAATCGCTGGATTACCTTATCACTGATGGTGCCGATGACATCGTTAAGATGCTCAATGATCCAGCACTTAACCGGCACAATATTCAGGTTGCCAATGACGCAAGATTTGTTTTAAATGCGGGGAAAAAGAAATTTACCGGCACAATATCGCTTTACTACTACTGGAATAACGAAGAAGAAAAGGCACTGGCAACGCAT…
NC_004431.1_cds_WP_001304723.1_1062	ATGAAATTTGCATTAAATATTACCAACTGGCAGGCACTGGCGCCTGGACTTAGCGATGTGCAGCAATGGCAAGCATGGTCGCGCCAGCCGTGGGCGATTGACCCTGCCGCGCCGTTGGCAAAATTAAGTGAACTGCCAATGATGACCGCTCGTCGTCTCAGTTCAGGCAGCAAACTGGCTGTTGAATGCGGTCTGACAATGCTACGCCGCCATCAGCCAGACGCTGTTTTGTATACCAGTCGTCATGGCGAACTGGAGCGCAATTACCGCATTGTTCATGCACTGGCAACCGAACAGGCGCTTTCTCCGACGGACTTCGCGCTTTCCGTACACAACTCTTCCGTGGGTAACCTGACCATTGTGGCCAAACAGCCGATCGTTTCGTCATCGCTTTCGGCT…
NC_012892.2_cds_WP_000469743.1_2008	GTGTTTATTGGTTTTGATTACGGTACAGCAAACTGTTCAGTGGCGGTCATGCGTGACGGTAAACCGCAATTACTGAAAATGGAAAACGACAGCACGCTGCTGCCTTCAATGCTTTGTGCGCCAACGCGTGAAGCGGTAAGCGAATGGTTGTACCGCCATCATGATGTTCCGGCAGACGACGATGAAACGCAGGCGCTGTTGCGTCGGGCGATTCGTTATAACCGCGAAGAAGATATCGATGTTACGGCGAAAAGCGTGCAGTTCGGACTTTCCTCACTGGCACAGTACATTGATGATCCGGAAGAAGTGTGGTTTGTGAAATCACCAAAATCGTTCCTCGGTGCCAGCGGCTTAAAACCGCAGCAGGTAGCGCTGTTTGAGGATCTGGTCTGCGCAATG…
NC_011415.1_cds_WP_000646844.1_2658	ATGAAAGCACCAGGCTTGCCCGCCGATCAACAATTTTTCGCCGATCTGTTCAGCGGCCTGGTGCTTAACCCGCAACTACTGGGGCGCGTCTGGTTTGCCAGCCAGCCTGCCTCGTTACCGGTGGGCAGTTTATGTATTGATTTTCCCCGTCTGGATATCGTGCTGCGCGGCGAATACGGCAACCTGCTGGAAGCAAAGCAGCAGCGAATGGTGGAAGGAGAAATGCTGTTTATTCCGGCACGCGCGGCTAATTTACCGATCAACAACAAACCGGTGATGCTGTTAAGCCTGGTGTTCGCACCGACCTGGCTTGGGTTATCGTTTTACGATAGCCGCACCACGTCGTTGTTGCATCCTGCTCGCCAGATCCAGCTTCCCAGCCTGCAACGCGGTGAAGGT…
NC_013353.1_cds_WP_001125332.1_3742	ATGCCAAAATTACGCCTGATCGGATTAACTTTACTCGCACTTAGCGCCACTGCCGTCTCACACGCTGAAGAAACGCGCTATGTTTCTGATGAACTGAATACCTGGGTCCGTAGCGGTCCGGGAGATCATTATCGCCTCGTGGGCACGGTTAACGCCGGCGAGGAAGTGACCTTATTACAAACTGACGCCAACACCAATTATGCCCAGGTGAAAGACAGCTCTGGCCGTACCGCCTGGATCCCGTTGAAACAACTTAGCACTGAGCCAAGCCTGCGCTCCCGTGTGCCAGATCTGGAAAATCAGGTCAAAACCCTGACCGATAAACTCACCAATATCGATAACACCTGGAATCAGCGCACCGCAGAAATGCAGCAAAAAGTGGCGCAGAGCGACAGCGTG…
NC_012892.2_cds_WP_000109943.1_3758	ATGTCTGTAGAAGATACTCAACCGCTTATCACGCATCTGATTGAGCTGCGTAAGCGTCTGCTGAACTGCATTATCGCGGTGATCGTGATATTCCTGTGTCTGGTCTATTTCGCCAATGACATCTATCACCTGGTATCCGCGCCATTGATCAAGCAGTTGCCGCAAGGTTCAACGATGATCGCCACCGACGTGGCCTCGCCGTTCTTTACGCCGATCAAGCTGACCTTTATGGTGTCGCTGATTCTGTCAGCGCCGGTGATTCTCTATCAGGTGTGGGCATTTATCGCCCCAGCGCTGTATAAGCATGAACGTCGCCTGGTGGTGCCGCTGCTGGTTTCCAGCTCTCTGCTGTTTTATATCGGCATGGCGTTCGCCTACTTTGTGGTCTTTCCGCTGGCA…
NC_008253.1_cds_WP_000673572.1_3240	ATGAAGTTTGTTGATGAGGCATCGATTCTGGTCGTTGCAGGTGATGGCGGTAATGGTTGCGTGAGCTTCCGCCGCGAAAAGTATATTCCGAAAGGCGGCCCGGATGGCGGCGACGGCGGTGATGGTGGTGACGTATGGATGGAAGCCGACGAGAACCTGAACACGCTTATCGATTATCGTTTTGAAAAATCTTTCCGTGCAGAGCGCGGTCAGAACGGTGCAAGCCGAGACTGTACCGGTAAGCGCGGTAAAGACGTCACGATTAAAGTACCGGTAGGTACGCGTGTAATCGACCAGGGTACCGGTGAAACCATGGGCGATATGACCAAACACGGTCAGCGTCTGCTGGTTGCTAAGGGCGGCTGGCACGGTCTGGGCAATACCCGTTTCAAGTCGTCA…
NC_011415.1_cds_WP_000082949.1_2852	ATGAGTCAGCGAGGACTGGAAGCACTACTGCGACCAAAATCGATAGCGGTAATTGGCGCATCGATGAAACCCAATCGCGCAGGTTACCTGATGATGCGTAACCTGCTGGCGGGAGGCTTTAACGGACCGGTACTTCCGGTGACGCCAGCCTGGAAAGCGGTGTTGGGTGTGTTAGCCTGGCCGGATATTGCCAGCTTGCCCTTTACACCCGACCTTGCGGTTTTATGTACCAATGCCAGCCGTAATCTTGCTCTTCTGGAAGAGCTCGGCGAGAAAGGCTGTAAAACCTGCATTATTCTTTCCGCCCCGGCATCGCAACATGAAGATCTCCGCGCCTGCGCCCTGCGCCATAACATGCGCCTGCTAGGACCAAACAGTCTGGGTTTACTGGCTCCCTGG…
NC_013654.1_cds_WP_000905920.1_2819	ATGTTGATAAAAGTGAAGTCTGCCGTATCCTGGATGCGTGCTCGTCTGTCTGCCATCTCACTGGCAGATATCCAAAAACACCTGGCGAAAATCATCATTCTGGCACCGATGGCGGTGCTGCTGATCTATCTGGCTATCTTCAGCCAGCCTCGCTATATGAGCGAGTCGAAAGTCGCCATTAAACGCTCGGATGATTTAAACAGCGGCAGCCTGAATTTTGGTCTGCTTCTGGGTGCCTCTAACCCCAGTTCCGCAGAAGATGCGTTGTATCTGAAAGAGTACATCAACTCGCCGGATATGCTGGCGGCGCTGGATAAGCAACTAAATTTTCGTGAAGCGTTTAGCCACAGCGGGCTCGATTTTCTTAATCATCTTAGCAAGGATGAAACTGCAGAAGGC…
NC_013654.1_cds_WP_000195961.1_772	ATGACGCAATACTCCTCTCTCCTTCGTGGTCTTGCAGCGGGTTCTGCATTTTTATTCCTTTTTGCCCCAACGGCATTCGCGGCGGAACAAACCGTTGAAGCGCCGAGCGTGGATGCCCGTGCATGGATTTTAATGGATTACGCCAGCGGTAAAGTGCTGGCAGAAGGCAATGCGGATGAGAAACTGGATCCCGCGAGCCTGACTAAAATCATGACCAGCTATGTGGTTGGGCAGGCGCTTAAGGCCGATAAAATTAAACTCACCGATATGGTGACGGTCGGTAAAGATGCCTGGGCGACGGGAAATCCGGCACTGCGTGGTTCATCGGTAATGTTCCTCAAACCGGGCGATCAGGTTTCGGTGGCAGACTTGAACAAAGGTGTGATTATCCAGTCCGGT…
NC_007779.1_cds_WP_000905458.1_1064	ATGCTGATAATAAAACGTAGCGTGGCGATCATCGCGATACTGTTCAGTCCGTTAAGTACGGCGAGCAATCTCACATCGCAATTGCACAACTTTTTTAGCGCCCAACTCGCGGGGGTAAGTGATGAGGTTCGTGTTTCTATTCGTACAGCGCCCAATCTACTACCGCCATGCGAGCAGCCATTGCTTTCGATGAGCAATAATTCCCGCCTGTGGGGCAATGTGAATGTGTTGGCACGCTGCGGTAACGACAAACGATATTTACAGGTTAATGTACAGGCCACAGGAAATTATGTGGTTGCCGCGATGCCCATTGCGCGGGGAGGAAAGCTGGAAGCTGGCAATGTCAAACTGAAACGCGGACGGCTGGATACCCTGCCACCGCGTACGGTGCTGGATATC…
NC_013654.1_cds_WP_001295452.1_2064	ATGAGTAAGACACTGAACATTATCTGGCAATATTTACGTGCTTTTGTCCTGATTTATGCCTGCCTGTATGCAGGCATTTTCATTGCTTCCCTGCTACCGGTAACCATTCCGGGCAGCATCATCGGGATGCTGATCCTGTTTGTCCTGCTGGCCTTGCAAATTCTTCCGGCGAAATGGGTCAATCCGGGGTGCTACGTACTGATTCGCTATATGGCGCTATTGTTTGTGCCGATTGGTGTAGGCGTCATGCAATATTTTGATTTGCTCCGCGCACAGTTTGGTCCGGTAGTGGTTTCCTGTGCAGTCAGTACGCTGGTGGTTTTTCTGGTGGTGAGCTGGAGTTCACAACTGGTGCATGGTGAACGTAAAGTCGTAGGTCAGAAAGGATCAGAAGAATGA
NC_013654.1_cds_WP_000936635.1_4332	ATGTTGCCAGGATGCTGCAAAAATGGAATTGTTATCAGTAAAATACCTGTTATGCAAGCAGGGTTAAAAGAGGTCATGAGGACTCACTTCCCTGAATATGAAATAATATCCAGCGCCTCTGCGGAGGACCTTACCTTATTACAATTACGTCGTTCCGGATTAGTCATTGCTGATTTAGCCGGTGAAAGTGAAGATCCACGTTCTGTTTGTGAACATTATTATTCTTTAATCTCACAATATCGGGAAATTCACTGGGTTTTCATGGTGTCACGCTCCTGGTATTCCCAGGCAGTAGAACTGCTCATGTGCCCTACGGCGACGTTATTGTCTGATGTTGAACCCATTGAGAATCTGGTCAAGACCGTACGTTCCGGCAATACGCACGCAGAGCGTATCAGC…
NC_007946.1_cds_WP_001135216.1_2841	ATGCCCCCACGAACCCCAAAAGCCTGCCGCGTTCGCGGCTGCCGCCAAACCACCACTGATCCGTCAGGCTATTGTGAAAGCCACAAAAGCGAAGGCTGGAAACAATACAAGCCAGGACAATCCCGTCACCAGCGCGGCTACGGTTCGAAGTGGGATGTTATCCGCGCGCGCGTGCTGAAGCGTGACAAAGGCCTGTGTCAGTTGTGCCTGCATGTCGGTGTGGTGCGTGAGGCGAAAACCGTTGACCACATCATCCCTAAAGCGCATGGCGGCACTGATGCAGACTGCAATCTGCAGAGCCTGTGCTGGCCGTGTCATAAGGCGAAGACGGCCCGTGAACGACTGAAGTGA
NC_008253.1_cds_WP_000422149.1_3162	ATGGAACTTTTGACCCAATTGCTGCAAGCCCTGTGGGCGCAGGATTTTGAAACCCTGGCCAATCCGTCGATGATTGGCATGTTGTATTTTGTCTTGTTTGTCATTTTGTTCCTTGAAAACGGCTTGCTTCCGGCGGCCTTTTTACCGGGCGACAGTTTACTGGTACTGGTCGGCGTATTGATTGCGAAAGGCGCGATGGGCTATCCGCAAACGATTCTGCTGCTGACCGTTGCCGCCAGCCTCGGCTGCTGGGTCAGCTATATTCAGGGGCGATGGCTGGGCAATACCCGCACCGTACAAAACTGGCTATCTCATTTACCCGCGCATTATCATCAACGCGCACACCATCTTTTTCATAAACACGGTTTATCGGCGCTGTTAATTGGTCGCTTTATTGCG…
NC_013353.1_cds_WP_000781776.1_3124	ATGAAAATGCACAATGCTCCTCATTCCTGGCCTGACTTACTGGAACTCTTACAAAGTTGGTGGCGTGGAGATACGCCGTTGGGCGCAGTGGTTATGTCAATTGTTATGGCTGGCTTGCGCATTGCCTATTTTGGCGGTGGCGGCGGCTGGAAACGAAAAACGCTTGAGATTTTGCTCTGTGGTGCTCTGACGCTGACCTTTGCATCCGCTCTTGAGTATGTTGGATGGCCTAAATCTCTTTCTGTTGCCATTGGTGGTGGTGTTGGGCTGATCGGTGTCGATGCTATTCGTGGGGCTGCAATGCGAGTAATCGGTAACAAGTTTGGTGGCTCTAAGGAGTAA
NC_013364.1_cds_WP_001240529.1_215	ATGGCAATGGACTTACGCGATCCGAATGTCTGGATATCGCACCTGCTGGAAAACCTGCCGGAAGAGAAACTGGCATCGGCGCTGAAAGATGACAACCCGAACTGGGAGTATATCGACGGCGAAATCGTCAAGCTGGGATCGCTGGCCCACAGTCAACTGGATATCCCGGAACTCCAGCGCCGTGGGCTGGTCATTCTGGCTTCGGAGAGTAAGGATTTTCGTCTGCTGGCGCATCTGCTGAGAACCCTGCAACACGCCGGTGATCCTCATCTCGCATTGCGCCTGCTGGCGCTGTATGTGGAGCATTACTGGGCGGTGGCTGCGCCGCAGAATATGGCGCATAAAAAACGCTTTGCCAGCCAGGTCATTAAACGCTTTGAAACAGGTATTGAAGTTTTT…
NC_008253.1_cds_WP_000067950.1_1865	ATGAGTAACCTGACAGGCACCGATAAAAGCGTCATCCTGCTGATGACCATTGGCGAAGACCGGGCGGCAGAGGTGTTCAAGCACCTCTCCCAGCGCGAAGTGCAAACCCTGAGCGCTGCAATGGCGAACGTCACGCAGATCTCCAACAAGCAGCTAACCGATGTGCTGGCGGAGTTTGAGCAAGAAGCTGAACAGTTTGCCGCACTGAATATCAACGCCAACGATTATCTGCGTTCGGTATTGGTCAAAGCTCTGGGTGAAGAACGTGCCGCCAGCCTGCTGGAAGATATTCTCGAAACCCGCGATACCGCCAGCGGTATTGAAACGCTCAACTTTATGGAGCCGCAGAGCGCCGCCGATCTGATTCGCGATGAGCATCCGCAAATTATCGCCACCATT…
NC_013364.1_cds_WP_000870592.1_5138	ATGAAATGGTGCAAACGTGGGTATGTATTGGCGGCAATATTGGCGCTCGCAAGTGCGACGATACAGGCAGCCGATGTCACCATCACGGTGAACGGTAAGGTCGTCGCCAAACCGTGCACAGTTTCCACCACCAATGCCACGGTTGATCTCGGCGATCTTTATTCTTTCAGTCTGATGTCTGCCGGGGCGGCATCGGCCTGGCATGATGTTGCGCTTGAGTTGACTAATTGTCCGGTGGGAACGTCGAGGGTCACTGCCAGCTTCAGCGGGGCAGCCGACAGTACCGGATATTATAAAAACCAGGGGACCGCGCAAAACATCCAGTTAGAGCTACAGGATGACAGTGGCAACACATTGAATACTGGCGCAACCAAAACAGTTCAGGTGGATGATTCCTCA…
NC_012892.2_cds_WP_000963518.1_113	ATGGCTATCGAAATCAAAGTACCGGACATCGGGGCTGATGAAGTTGAAATCACCGAGATCCTGGTCAAAGTGGGCGACAAAGTTGAAGCCGAACAGTCGCTGATCACCGTAGAAGGCGACAAAGCCTCTATGGAAGTTCCGTCTCCGCAGGCGGGTATCGTTAAAGAGATCAAAGTCTCTGTTGGCGATAAAACCCAGACCGGCGCACTGATTATGATTTTCGATTCCGCCGACGGTGCAGCAGACGCTGCACCTGCTCAGGCAGAAGAGAAGAAAGAAGCAGCTCCGGCAGCAGCACCAGCGGCTGCGGCGGCAAAAGACGTTAACGTTCCGGATATCGGCAGCGACGAAGTTGAAGTGACCGAAATCCTGGTGAAAGTTGGCGATAAAGTTGAAGCT…
NC_011415.1_cds_WP_000116764.1_3953	ATGTCTGTTTCACGTCGGGTAATACATCACGGACTTTATTTTGCGGTTTTAGGACCGTTAATTGGTGTTCTGTTTCTTGTCCTCTACATATTCTTCGCAAAAGAACCGCTGGTTCTTTTGCGAAGAATACAGGTACTTCCATTGTTTCTCTTATTGTCGATTACTACGGGAGTTATTCCTGCATTGTTAACCGGCGTGATGGTCGCCTGTCTGCCGGAAAAGATCGGGTCACAGAAAAATTATCGTTGTCTGGCTGGTGGCATAGGTGGCGTCGTTATCACCGAGATCTATTGTGCAGTTATTGTACATATTAAGGGCATGGCTTCCTCGGAGTTGTATGAAAACATTCTTTCTGGTGACAGTCTCGTTGTCCGCATCATTCCTGCATTGCTGGCAGGT…
NC_002695.2_cds_2535	ATGAAGACTCTTGATATCCGGGTCGCTTTCAGCGCCGTTGACAGGCTGACCCGACCTGCCGAAAACGCACGCCGCCTGATGGGGCAGTTTGGTGACTCCATCCAGCGAACGCAGGGGGCGATCAAAAATCTCGAGCGTCAGGCGCGATCATTTGAGCGCGCCCGCGACGCTGTCAGTAAAGCGGATGCTGGCATCGTGAAAGCACGACGCCAGCTTAACGCCCTTAATCAGTTACAACGCACGGGTACAGTGCTCAGCGAAAAACAACAAAAGCTGATGCAGCAGTTAAGCACCCGGCTTGAACGCCTGAATGAATCGCGCACACGGGAAATTCAGAAAATGAGGGAACTTGGCGGAGAGCTGAAACGCCACGGCATTTCCCTGACAGGCAGCGATAAC…
NC_011413.1_cds_WP_000993248.1_4742	ATGAATGCGAATGATGTTAACAAACGGAATAAAGAATGGATGATTGTAATCATTATTATCTATCTTTTTATTTTGTTATGTATAGCAACATACGCTATTGGGGCTATGTCTCTAGGTTGGTTACCAACACCTTACGCACCATTAAGGGTGCCACTGATGTGCGGAGCAATTGCCTATATAGGTGGTTGTTTATATTGTTTTCGTGCAATTTACCTCAATAAATGTATTAGAAAACAATGGGATCCAGATTGGCATGTATGGTATTTCATTCGCCCACTGACCAGTACAATCGCAGGTGCTATCAGTTATTTATTCCTTAAGGCGGGGTTGTTAGTTTTGGAGTCTAGTTCCAATGTAGGAGCTAGTGAAATGGGTTTCTTTGCGCTGGCATTTATTGCT…
NC_007946.1_cds_WP_000560592.1_4520	ATGATCGCTATTACTGGTGCCACTGGCCAACTTGGTCACTATGTTATTGAATCCTTGATGAAAACGGTTCCTGCCAGCCAAATAGTGGCTATCGTTCGTAATCCGGCAAAAGCACAGGTACTGACAGCACAAGGCATTACCGTGCGTCAGGCTGATTACGGCGATGAAGCCGCACTGACATCTGCGCTTCAGGGAGTGGAAAAACTACTGCTGATCTCTTCCAGCGAAGTGGGTCAACGTGCCCCGCAGCATCGTAATGTTATTAATGCCGCAAAGGCGGCCGACGTGAAATTTATCGCTTATACCAGCCTGCTACATGCCGATTCCTCCCCGCTCGGCCTCGCCGATGAGCACATCGAGACGGAGAAAATGCTGGCTGATTCTGGCATCGTTTACACT…
NC_013654.1_cds_WP_000215152.1_154	ATGACAGTGGCGTATATTGCCATAGGCAGCAATCTGGCCTCTCCGCTGGAGCAGGTCAATGCTGCCCTGAAAGCATTAGGCGATATTCCAGAAAGCCGCATTCTTGCCGTTTCTTCGTTTTACCGCACCCCACCTCTGGGGCCGCAAGATCAACCCGATTACTTAAATGCCGCCGTCGCGCTGAAAACCACTCTTGCCCCTGAAGAGCTACTCAATCACACACAGCGTATCGAATTGCAGCAAGGTCGCGTCCGTAAAGCTGAACGCTGGGGACCGCGCACGCTGGATCTCGACATCATGCTGTTTGGTAATGAAGTAATAAATACCGAACGTCTGACCGTTCCGCACTACGATATGAAAAATCGTGGCTTTATGCTGTGGCCACTGTTTGAAATTGCG…
NC_013364.1_cds_WP_000936950.1_2330	ATGCTACCAAAAGCCGCCCGCATTCCCCACGCCATGACGCTTCATGGCGATACGCGCATCGATAATTACTACTGGCTGCGGGACGATACGCGTTCTCAGCCAGAAGTCCTGGACTACCTGCAACAAGAAAATAGTTACGGTCATCGGGTGATGGCCTCACAACAAGCCTTGCAGGATCGCATCTTAAAGGAAATCATCGACCGCATTCCGCAACGAGAAGTTTCTGCGCCCTACATCAAAAATGGCTACCGCTATCGGCATATTTATGAACCAGGCTGTGAATATGCTATCTACCAGCGTCAATCGGCATTCAGTGAAGAGTGGGATGAGTGGGAAACATTGCTCGATGCCAATAAGCGCGCAGCTCATAGTGAGTTTTATTCGATGGGCGGAATGGCG…
NC_012892.2_cds_WP_000090140.1_826	ATGGCAAGAGCTGTACACCGTAGTGGGTTAGTGGCGCTGGGCATTGCGACAGCGTTGATGGCATCTTGTGCATTCGCTGCCAAAGATGTGGTGGTGGCGGTAGGATCGAATTTCACCACGCTCGATCCGTATGACGCAAATGACACGTTATCTCAGGCCGTAGCGAAATCGTTTTACCAGGGGCTGTTCGGTCTGGATAAAGAGATGAAACTGAAAAACGTGCTGGCGGAGAGTTATACCGTTTCCGATGACGGCATTACTTACACCGTGAAATTGCGGGAAGGCATTAAATTCCAGGATGGCACCGATTTCAACGCCGCGGCGGTGAAAGCGAATCTGGACCGGGCCAGCGATCCGGCGAATCATCTTAAACGCTATAACCTGTATAAGAATATTGCT…
NC_013353.1_cds_WP_001299244.1_4995	GTGCACTGGCAAACTCACACCGTTTTTAATCAACCTATACCATTAAATAACAGCAACTTATACCTGTCTGATGGCGCGCTCTGCGAAGCGGTAACGCGTGAAGGTGCTGGCTGGGATAGCGATTTTCTAGCCAGTATTGGTCAGCAGTTAGGAACGGCTGAATCCCTTGAACTGGGGCGGCTGGCGAATGTGAATCCGCCTGAATTATTGCGCTACGATGCGCAAGGACGCCGTCTGGACGATGTGCGTTTTCACCCCGCCTGGCACCTGCTGATGCAGGCGCTATGTACCAATCGGGTGCACAATCTTGCCTGGGAAGAAGACGCTCGCTCCGGCGCATTTGTGGCGCGCGCGGCGCGTTTTATGTTGCACGCACAGGTTGAGGCAGGGTCGTTATGT…
NC_008253.1_cds_WP_001350351.1_3950	ATGTTAGACAATGTTTTAAGAATTGCCACACGCCAAAGCCCACTTGCACTCTGGCAGGCACACTATGTCAAAGACAAGTTGATGGCGAGCCATCCGGGCCTGGTCGTTGAACTGGTACCGATGGTGACGCGCGGCGATGTGATTCTTGATACGCCGCTGGCGAAAGTAGGCGGGAAAGGCTTATTTGTGAAAGAGCTGGAAGTCGCGCTCCTGGAAAATCGCGCCGATATTGCCGTTCATTCAATGAAAGATGTGCCCGTTGAATTCCCGCAAGGTCTGGGGCTGGTCACCATTTGCGAGCGCGAAGATCCCCGCGATGCCTTTGTATCCAACACCTATGACAGTCTGGATGCGTTACCGGCAGGCAGTATCGTCGGGACGTCCAGTTTACGTCGCCAG…
NC_004431.1_cds_WP_000687708.1_3176	GTGAAAATTGAATTAACGGTGAATGGGCTGAAGATACAGGCACAGTACCAGAACGAAGAGATTGAAAATGTACATAAACCGTTGCTGCGTATGCTGGCGGCCTTACAGACAGTAAATCCGCAGCGGCGTACGGTGGTTTTTCTTTGCGCTCCGCCGGGGACGGGTAAATCTACCCTAACCACCTTCTGGGAATATCTCGCGCAACAAGACCCGGAACTGCCCGCTATTCAGACGCTGCCGATGGATGGTTTTCACCATTACAATAGCTGGCTGGATGCGCATCAATTGCGCCCCTTCAAAGGCGCACCAGAGACATTTGACGTTGCGAAACTGGCGGAAAATCTGTGCCGGGTTGTGGAAGGGGATTGTACGTGGCCGCAGTACGATCGACAAAAGCAT…
NC_007946.1_cds_WP_001151604.1_3139	ATGGCAAAGGTATCGCTGGAGAAAGACAAGATTAAGTTTCTGCTGGTAGAAGGCGTGCACCAAAAGGCGCTGGAAAGCCTTCGTGCAGCTGGTTACACCAACATCGAATTTCACAAAGGCGCGCTGGATGATGAACAATTAAAAGAATCCATCCGCGATGCCCACTTCATCGGCCTGCGATCCCGTACCCATCTGACTGAAGACGTGATCAACGCCGCAGAAAAACTGGTCGCTATTGGCTGTTTCTGTATAGGAACAAACCAGGTTGATCTGGATGCGGCGGCAAAGCGCGGGATCCCGGTATTTAACGCACCGTTCTCAAATACGCGCTCTGTTGCGGAGCTGGTGATTGGCGAACTGCTGCTGCTATTGCGCGGCGTGCCGGAAGCCAATGCTAAA…
NC_007779.1_cds_WP_001350535.1_2134	ATGTCACCGCAGAATAATCATCTGCAGCGTCCGCCTGCTGCTGTGTTATACGCCGATGAACTGGCAAAATTAAAACAAAATGATAACGCACCTTGCCCGCCCGGTTGGCAGTTAAGTTTGCCTGCGGCCCGTGCTTTTATCCTTGGCGACGAAGCGCAAAATATCAGCCGTAAAGTGGTGATTAGCCCCTCCGCTGTCGAACGTATGTTAGTCACTCTTGCTACCGGCCGCGGTTTGATGTTGGTGGGGGAACCGGGTACCGCAAAATCTCTTCTTTCTGAATTACTGGCAACCGCTATTAGCGGCGATGCCGGGTTAACCATCCAGGGCGGGGCATCTACCACCGAAGATCAAATCAAGTATGGCTGGAACTACGCCCTGCTTATCAATCATGGTCCG…
NC_008253.1_cds_WP_000107663.1_2730	ATGAGCACAAGAGTATGGGTACTCGGTGATGCGGTTGTTGATTTATTACCCGAAAGCCAGGGGAGACTACTACAGTGTCCTGGTGGGGCGCCTGCTAATGTTGCAGTCGGTATCGCAAGGCTGGGGGGGGAAAGTGCCTTTATTGGCAAAGTTGGCGATGATCCTTTCGGTCGCTTTATGTATCAGACACTGAGTAAAGAAAATGTTGATACACGTTATATGTCTCTTGATCCTCAACATCGCACCTCAATTGTGGCTGTAGGACTTGATGAGCAAGGAGAAAGAAACTTTACCTTTATGGTACGCCCAAGTGCCGATCTTTTTTTACAACCTGATGACCTTCCTACATTTGGGCCGGGTGAATGGCTCCATCTTTGTTCCATTGCGCTCAGTGCAGAA…
NC_012892.2_cds_WP_000468833.1_3538	ATGTTTCATCTCGATACTTTAGCAACGCTTGTTGCCGCAACGCTGACGTTGCTGCTCGGGCGTAAGTTGGTCCATTCCGTCTCCTTTTTGAAGAAATACACCATACCGGAACCTGTTGCGGGTGGTTTGTTGGTGGCGCTGGCGCTACTAGTACTGAAAAAAAGCATGGGCTGGGAAGTCAACTTTGATATGTCCCTGCGCGATCCGTTAATGCTGGCTTTCTTCGCCACCATTGGCCTGAACGCCAACATTGCCAGTTTGCGTGCCGGTGGGCGTGTGGTTGGCATCTTCTTGATTGTGGTTGTTGGTCTGTTGGTGATGCAAAATGCCATTGGCATTGGTATGGCTAGCTTGTTAGGGCTTGATCCGCTGATGGGGCTGTTGGCCGGTTCTATTACG…
NC_007779.1_cds_WP_000628576.1_1504	ATGATAACCATTCCCATTACGCTTCGTATGTTGATAGCAAAGTATCTCTGTCTGTTGAAGCCCTTTTGGCTGCGTAAGAATAATAAAACTTCAGTGTTGTTAATCATTATTATCCTCGCCATGATCCTTGGCGTGGTTAAAATTCAGGTCTGGTTAAACGACTGGAATAATGATTTTTTCAATGCGCTAAGCCAGAAAGAAACCGATAAGCTTTGGCAGCTTGTCCTTTGGTTCCCTGCCCTGCTGGGGATCTTTGTATTAATATCCGTAAACAAAACATGGTTAATTAAACTACTGACTATTCGCTGGCGCGAATGGTTAACAGATTACTACCTTAATCGGTGGTTTGCAGATAAAAACTACTACTTCACGCAGATCTACGGCGAGCATAAAAATACA…
NC_007779.1_cds_WP_001149682.1_852	ATGCAGTGCGCACTTTACGACGCGGGTCGCTGTCGTTCCTGTCAGTGGATAATGCAGCCGATTCCAGAGCAACTCTCCGCTAAAACCGCCGATCTTAAAAATCTGCTCGCCGACTTTCCGGTTGAGGAATGGTGCGCGCCGGTGTCAGGCCCGGAACAAGGGTTTCGTAATAAAGCCAAAATGGTGGTGAGTGGTAGCGTTGAAAAACCACTGCTCGGTATGCTGCATCGCGATGGCACACCAGAAGACCTTTGTGACTGCCCGCTTTATCCTGCCTCATTTGCGCCCGTTTTTGCGGCGCTAAAACCGTTTATCGCCCGAGCGGGGTTAACGCCCTACAACGTGGCGCGTAAGCGTGGCGAACTGAAATACATTCTGCTGACTGAAAGCCAGAGTGAT…
NC_004431.1_cds_WP_001076405.1_2303	ATGAATCAATCAGAGCAGAGAAAAAAAATACTGGTTCTTACACCTCGCTTTCCCTACCCTGTCATTGGAGGGGATAGATTAAGAGTCTATATGTTATGTAAAGAACTTTCCAAAAAATATGATCTTATTCTTCTGAGCTTATGTGATCAACCACTAGAACTTGAAATAAATATAAATGACTCGGTCTTCAAAGAAATTCATCGTGTCTATCTACCAAAATATAAATCATATTATAATGTATTAAAAGCTTTGGTTACGCAAAAACCGTTGCAAATTGCTTATTATCAATCGGACACATTTAAGAATAAATACAATAAATTAATTAAACAATGCGATGCAGTATTTTGTCATCTGATAAGAGTTGCTGATTATGTTAAGGATACAGACAAGTTCAAAATT…
NC_007946.1_cds_WP_000489817.1_4019	ATGTTTAGACGAAATATTATTACCTCTGCCATCTTATTAATGGCACCGTTAGCCTTTTCCGCACAATCATTGGCTGAATCATTAACAGTGGAACAACGCCTTGAGCTATTAGAAAAGGCGTTAAGAGAAACGCAAAGCGAACTGAAAAAATATAAAGATGAAGAGAAGAAAAAGTATACGCCAGCGACGGTGAATCGTAGCGTAAGTACGAATGATCAAGGGTATGCCGCCAATCCATTCCCGACCAGTCGTGCCGCAAAGCCTGATGCTGTACTGGTTAAAAATGAAGAGAAAAATGCCAGTGAGACAGGCTCGATTTATTCTTCCATGACTCTGAAAGATTTCAGTAAATTTGTGAAAGATGAAATCGGCTTTAGTTACAACGGCTACTACCGTTCT…
NC_013353.1_cds_WP_001289657.1_1783	GTGAGCGAAATTAAAGACGTTATTGTTCAGGGGTTGTGGAAAAACAACTCTGCGCTGGTCCAGTTGCTCGGCCTTTGTCCTCTGTTGGCGGTCACGTCCACTGCCACTAACGCTCTGGGTTTAGGACTTGCGACTACGCTGGTACTGACGCTGACCAACCTGACCATTTCGACGCTGCGTCACTGGACGCCAGCCGAGATCCGCATTCCCATTTACGTGATGATCATCGCCTCGGTGGTCAGCGCTGTACAGATGCTGATCAACGCCTACGCCTTTGGCCTGTATCAATCATTAGGGATTTTTATTCCGCTGATTGTCACTAACTGTATCGTTGTGGGCCGCGCTGAAGCCTTCGCCGCCAAAAAAGGTCCGGCGCTTTCGGCACTGGACGGCTTTTCA…
NC_013364.1_cds_WP_001295552.1_3941	GTGTTGGATAAACTGCGTTCCCGTATTGTGCATTTGGGGCCATCTCTGTTGAGTGTACCGGTAAAACTGACGCCATTTGCGCTAAAACGCCAGGTTCTTGAGCAGGTCTTAAGCTGGCAATTCCGTCAGGCGCTGGATGATGGCGAGCTGGAGTTTCTTGAAGGCCGCTGGTTAAGTATTCATGTGCGTGATATTGACCTGCAATGGTTTACCTCGGTGGTGAATGGCAAACTGGTGGTCAGCCAGAACGCGCAAGCTGATGTGAGTTTTAGTGCCGACGCCAGCGATCTGCTGATGATTGCGGCGCGTAAACAAGATCCGGATACGCTCTTCTTCCAGCGTCGGCTGGTGATTGAAGGCGATACGGAGCTGGGGCTGTATGTGAAAAACCTGATGGAC…
NC_007779.1_cds_WP_001158034.1_3131	GTGCAAGAAAGAATTAAAGCTTGCTTCACTGAAAGCATTCAAACTCAAATTGCGGCGGCAGAGGCGCTTCCGGATGCCATCTCCCGTGCAGCCATGACGCTGGTTCAGTCTCTGCTCAATGGCAACAAAATCCTCTGTTGTGGTAATGGAACTTCCGCTGCCAATGCACAGCATTTTGCTGCCAGCATGATCAACCGTTTCGAAACGGAGCGGCCCAGCTTACCTGCCATTGCACTAAATACTGATAATGTTGTCTTAACGGCGATTGCCAACGATCGCTTACATGATGAAGTGTATGCAAAACAGGTGCGGGCGCTGGGTCATGCGGGAGATGTATTGTTAGCCATTTCCACCCGTGGCAACAGCCGCGATATTGTTAAAGCAGTTGAAGCCGCCGTT…
NC_008253.1_cds_WP_000002542.1_2550	ATGGCGAATATGTTTGCCCTGATTCTGGTGATTGCCACACTAGTGACGGGCATTTTATGGTGCGTGGATAAATTCTTTTTCGCACCTAAACGGCGGGAACGTCAGGCAGCGGCGCAGGCGGCTGCCGGTGACTCACTGGATAAAGCAACACTGAAAAAGGTTGCGCCGAAGCCTGGCTGGCTGGAAACTGGTGCTTCTGTTTTTCCGGTGCTGGCTATCGTATTGATTGTGCGTTCGTTTATTTATGAACCGTTCCAGATCCCGTCAGGTTCGATGATGCCGACTCTGTTAATCGGTGATTTTATTCTGGTAGAGAAGTTTGCTTATGGCATTAAAGATCCTATTTACCAGAAAACACTGATCGAAACCGGTCATCCGAAACGCGGCGATATCGTGGTC…
NC_013654.1_cds_WP_000937457.1_520	ATGTTACCGCAAGAAATTGCCCCCCCCCAGACTGATGAATCACCTGTAATCATAGAAACGCATGACTTATCGCGTATTTATCCGGGTGTGGTGGCGTTAGATAACGTGAATTACCGAGTCTATCGCAATAAAGTAAATGTGCTTATTGGTGAAAACGGTGCGGGTAAATCCACAATGATGAAAATGCTGGCGGGGGTTGAAACACCTTCCTCAGGCAAGATCATTCTTGATGGTAAAGAAGTTACCCTAAATTCTACCCATCAGGCCGAAAAACATGGAATTAGTATCATTTTTCAGGAGCTGAATTTATTCCCGAATATGAATGTCATGGATAATATTTTCATGGCGAATGAATTTTTTCAGAAAGGGAAGATTAACGAAAAATATCAATATGAATTA…
NC_011415.1_cds_WP_000815976.1_3614	ATGAAGCAATGGATAGCCGCACTACTGTTGATGCTGATACCCGGCGTACAGGCGGCAAAGCCGCAAAAAGTGACGCTGATGGTGGATGACGTTCCGGTGGCTCAGGTGTTGCAGGCGCTGGCTGAACAGGAGAAGTTGAACCTGGTCGTGTCGCCAGACGTCAGCGGTACGGTGTCGTTACATCTAACAGATGTTCCCTGGAAGCAGGCACTACAAACTGTAGTGAAAAGCGCCGGGCTGATAACGCGCCAGGAGGGCAACATTCTCTCAGTGCATTCTATTGCCTGGCAGAATGACAATATCGCCCGCCAGGAGGCGGAGCAGGCGCGGGCGCAGGCAAATCTGCCGCTGGAAAATCGCAGTATAACCCTGCAATACGCCGACGCGGGAGAACTGGCG…
NC_007779.1_cds_WP_000417791.1_2858	ATGGAGCTTGCTACTACGCAGTCAGTATTGATGCAAATTCAACCGACAATTCAGCGTTTTGCCAGAATGCTTGCCAGCGTTTTGCAGCTTGAGGTTGAGATCGTTGATGAAAACTTGTGTCGCGTTGCCGGAACGGGCGCGTATGGGAAGTTTCTTGGTCGCCAGTTGAGCGGCAACTCACGCCTGCTCCGCCACGTCCTGGAAACGAAAACTGAAAAAGTTGTGACACAGTCTCGCTTCGATCCCCTTTGCGAAGGTTGCGATAGTAAAGAAAATTGCCGCGAAAAAGCATTTCTGGGTACGCCTGTCATTTTACAGGATCGTTGTGTTGGGGTGATAAGTTTGATTGCCGTTACCCACGAGCAACAAGAGCATATCAGTGATAATTTACGCGAATTT…
NC_013353.1_cds_WP_000904103.1_2343	ATGCTCATAGATTTGGTTTTACCTTACCCGCCGACGGTGAACACTTACTGGCGACGCCGTGGCAGCACATATTTTATCTCGGAGGAGGGAAAGCGTTATCGCCGGGCTGTGGCGCTTATTGTTCGCCAGCAGCGGCTGAAATTAAGCCTGTCCGGAAGGCTGGCGATAAAGGTGATTGCAGAGCCACCGGATAAGCGCCGCCGTGACCTGGACAACATTCTGAAAGCACCGCTGGATGCGCTGACGCATGCGGAAGTGCTCATTGATGACGAGCAGTTTGATGAAATCAATATTGTGCGCGGTCAGCCAGTATCTGGTGGACGGCTGGGTGTGAAGATTTACAAAATTGAGAGTGAGTGA
NC_007779.1_cds_WP_000522415.1_2664	ATGGGTCTGTTCAATTTTGTGAAAGATGCCGGAGAAAAACTCTGGGACGCGGTTACAGGTCAGCACGATAAAGACGATCAGGCGAAGAAGGTGCAGGAGCATCTGAACAAAACCGGTATACCGGATGCCGATAAAGTGAATATTCAAATTGCCGACGGCAAAGCGACGGTCACTGGTGACGGCCTGAGTCAGGAGGCGAAGGAGAAAATCCTTGTTGCGGTGGGGAATATTTCCGGTATTGCCAGTGTCGATGATCAGGTGAAAACGGCGACACCAGCCACTGCCAGCCAGTTTTATACCGTTAAGTCTGGCGACACTCTGAGTGCCATTTCCAAACAGGTCTACGGTAACGCTAATCTGTACAATAAAATCTTCGAAGCGAATAAACCGATGCTAAAA…
NC_013353.1_cds_1290	ATGACTGAAATCGTTGCAGATAAAACGGTAGAAGTAGTTAAAAACGCAATCGAAACTGCAGATGGAGCATTAGATCTTTATAATAAATATCTCGATCAGGTCATCCCCTGGCAGACCTTTGATGAAACCATAAAAGAGTTAAGTCGCTTTAAACAGGAGTATTCACAGGCAGCCTCCGTTTTAGTCGGCGATATTAAAACCTTACTTATGGATAGCCAGGATAAGTATTTTGAAGCAACCCAAACAGTGTATGAATGGTGTGGTGTTGCGACGCAATTGCTCGCAGCGTATATTTTTCTATTTGATGAGTACAATGAGAAGAAAGCATCCGCCCAGAAAGACATTCTCATTAAGGTACTGGATGACGGCATCACGAAGCTGAATGAAGCGCAAAAATCC…
NC_013364.1_cds_WP_000626410.1_3481	ATGATTAGCGTATTCGATATTTTCAAAATCGGCATTGGCCCTTCCAGTTCTCATACCGTTGGACCAATGAAAGCGGGTAAACAATTTACCGACGATCTGATTGCCCGTAACCTGCTTAAAGACGTGACCCGCGTGGTGGTTGACGTGTACGGCTCGCTCTCTCTGACTGGTAAAGGCCACCACACTGATATCGCCATTATTATGGGCCTGGCGGGTAACCTGCCGGATACCGTGGATATCGATTCCATCCCTGGTTTTATTCAGGATGTGAATACTCATGGTCGCCTGATGCTGGCAAACGGTCAGCATGAAGTGGAGTTCCCGGTTGATCAGTGCATGAACTTCCATGCAGACAACCTTTCTCTGCATGAAAACGGTATGCGCATTACCGCGCTGGCG…
NC_004431.1_cds_WP_000922688.1_2134	ATGCTTTTGGCCGGGAGTAGTTTACTGACGTTGCTCGATGATATCGCCACACTGCTGGACGATATCTCCGTGATGGGCAAACTGGCGGCGAAGAAAACCGCCGGTGTATTAGGGGATGATCTATCGCTCAATGCGCAACAAGTTTCAGGCGTGCGGGCCAACCGGGAACTTCCCGTGGTCTGGGGCGTGGCGAAAGGATCGCTGATCAATAAAGTGATTCTGGTGCCGCTGGCGCTGATCATCAGTGCGTTTATCCCGTGGGCGATTACGCCACTGTTGATGATTGGTGGCGCGTTTCTCTGCTTTGAAGGGGTAGAGAAAGTGCTGCATATGCTGGAGGCGCGTAAACATAAAGAAGATCCGGCGCAGAGTCAGCAGCGTCTGGAGAAGCTGGCGGCG…
NC_013364.1_cds_WP_000741827.1_3525	ATGGCCGCCGTTAACTTACGTCATATTGAAATTTTTCATGCGGTAATGACCGCCGGAAGCCTGACTGAGGCAGCACACCTGCTACACACCTCACAGCCAACCGTCAGCCGCGAACTGGCGCGCTTTGAGAAGGTGATCGGGCTAAAATTGTTTGAGCGCGTACGTGGACGATTACATCCTACCGTGCAAGGACTGCGTCTGTTTGAAGAAGTGCAACGATCCTGGTACGGACTGGATCGCATTGTCAGCGCCGCAGAAAGTCTGCGCGAGTTTCGCCAGGGAGAACTGTCTATTGCCTGCCTGCCGGTCTTTTCGCAATCTTTTTTACCGCAGCTCCTGCAACCCTTTCTGGCACGTTATCCCGATGTCAGCTTAAATATCGTGCCCCAGGAATCACCG…
NC_008253.1_cds_WP_001212973.1_2673	ATGCGTTTTGTTGATGAATATCGCGCGCCGGAACAGGTAATGCAGTTAATTGAGCATCTGCGCGAACGTGCTTCACATCTCTCTTACACCGCCGAACGCCCTCTGCGGATTATGGAAGTGTGTGGCGGTCATACCCACGCCATTTTTAAATTCGGCCTCGACCAGTTGCTACCGGAAAACGTTGAGTTTATCCACGGTCCGGGTTGCCCGGTGTGCGTACTGCCAATGGGTAGAATCGACACCTGCGTGGAGATTGCCAGCCATCCGGAAGTCATCTTCTGTACCTTTGGCGATGCCATGCGCGTACCAGGGAAACAGGGGTCGCTGTTGCAGGCAAAAGCACGCGGTGCCGATGTGCGCATCGTTTACTCGCCAATGGATGCGTTGAAACTGGCGCAG…
NC_007946.1_cds_WP_000595129.1_3722	ATGATAAAACCGACGTTTTTACGCCGGGTGGCCATTGCTGCTCTGCTCACAGGAAGTTGTTTTAGTACGGTAGCCGCGCCACCTGTTTCTTATGGTGTGGAGGAAGATGTCTTTCATCCGGTACGCGCTAAGCAGGGAATGGTGGCGTCTGTAGATGCTACTGCCACTCAGGTGGGGGTGGATATCCTCAAGGAGGGCGGGAATGCCGTTGATGCCGCCGTGGCGGTGGGCTACGCGCTGGCAGTAACGCATCCGCAGGCAGGGAATCTGGGCGGCGGTGGTTTTATGCTGATCCGCTCGAAAAATGGCAATACCACGGCTATCGATTTCCGCGAAATGGCACCCGCCAAAGCGACCCGCGATATGTTCCTCGATGATCAGGGCAACCCGGACAGCAAA…
NC_013353.1_cds_WP_000041691.1_1736	ATGTCCAAAAATGAACGAATGGTGGGCATCAGCCGCAGAACACTCGTTAAATCTACCGCGATAGGTTCTCTGGCGCTGGCTGCAGGCGGTTTTTCTTTGCCGTTTACCCTGCGCAGTGCAGCAGCAGCGGTACAACAGGCCCGCGAAAAAGTGGTCTGGGGTGCCTGTTCCGTCAACTGTGGTAGCCGCTGTGCACTTCGTCTACATGTTAAAGATAATGAAGTGACCTGGGTGGAAACTGACAATACCGGCAGCGATGAGTACGGCAACCATCAGGTACGCGCCTGTTTGCGCGGTCGCTCCATCCGTCGGCGTATTAATCATCCCGATCGCTTGAATTATCCAATGAAACGCGTGGGCAAACGCGGCGAAGGCAAATTCGAACGGATTAGCTGGGAT…
NC_013364.1_cds_WP_001246104.1_3432	ATGCGTAATAGCCATAACATTACACTAACAAATAACGACAGCCTTACTGAGGATGAAGAAACCACATGGTCACTGCCTGGTGCCGTGGTCGGTTTTATCTCCTGGTTATTTGCGCTGGCGATGCCGATGTTGATTTATGGCTCTAACACGCTGTTCTTCTTTATCTACACCTGGCCTTTCTTTCTGGCGCTGATGCCCGTCGCGGTAGTGGTGGGGATTGCGCTGCATTCATTGATGGACGGAAAGCTACGCTACAGTATTGTTTTCACCCTGGTGACAGTAGGCATTATGTTTGGCGCACTGTTTATGTGGCTACTGGGCTAA
NC_004431.1_cds_WP_001305234.1_2763	ATGAACTCACTACGTTATTTTGATTTTGGCACTGCCCGCCCCGTTTTATTATTAATTGCCCGTATCGCCGTGGTCTTAATTTTCATTATTTTTGGTTTTCCCAAAATGATGGGCTTTGGCGGTACGGTCCAATATATGGCCTCGCTGGGCGCGCCAATGCCGATGCTGGCAGCGATTATTGCGGTAGTTATGGAAGTGCCCGCCGCGATATTAATCGTGCTTGGCTTTTTCACCCGTCCGCTGGCGGTGCTGTTTATTTTCTACACGCTGGGTACGGCGGTGATTGGCCACCATTACTGGGATATGACCGGCGATGCGGTTGGGCCAAATATGATTAATTTCTGGAAGAATGTCAGTATCGCTGGCGCATTCCTGCTGTTGGCAATTACCGGGCCGGGG…
NC_012892.2_cds_WP_001269802.1_2927	ATGCGCTACTTGTTAATTGTTATTACTTTTTTTATGGGTTTTAGTTCATTACCTGCATGGGCAATGGACTGCTATGCTGAACATGAAGGTGGAAATACCGTTGTCATTGGTTACGTACCAAGAATCTCTATCCCCAGCGATGGTAAAAAAGGTGATAAAATCTGGCAAAGCAGTGAATATTTTATGAATGTTTTCTGTAATAATGCACTACCAGGCCCATCTCCAGGAGAAGAATACCCATCTGCATGGGCAAATATAATGATGTTGTTAGCATCAGGTCAAGACTTTTATAATCAAAACTCTTATACTTTCGGTGTAACTTATAATGGGGTTGATTATGATTCTACATCTCCACTACCTATTGCAGCACCTGTATGTATTGATATAAAAGGAGCCGGA…
NC_002695.2_cds_NP_310195.1_2068	ATGTTTCTGAAAACAGAACAATTTGAATATAACGGTGTGTCCGTCACGCTTTCCGAATTGTCTGCGCTGCAGCGGTTTGATTATATAAAGTTTGTTTCAGACGCAGAACAACAGGAGACAACGAAGCATGATGTCGTGCACATTAACCAGCGATATCTGGAAACGGCATCCCTGCTTGTGGCGATGTCGCTATGGCATTCCCATTCCCTCAAAGGCACTCTGGCCTCTCCGGAGACAGAGATGCAGCAGATCCGCCGTGAAGTGATGCTGGGATGGCCTGCTGATGCACTGAATCAGGCAACGAACCGGGTGCTTTATCTTTCAGGTATGCTGGATAACCGGCACGATGCCGATCCTGAACAAACCGGTAAAGCAGAAGCGACTGAGTCGGTAACATCA…
NC_004431.1_cds_WP_001298347.1_553	ATGATTACACATTTCCGTCAAGCTATAGAAGAAACGCTGCCCTGGCTTTCCTCTTTTGGCGCTGACCCAGCGGGTGGGATGACCCGTTTACTTTATTCGCCGGAATGGCTGGAAACCCAGCAGCAGTTTAAAAAAAGAATGGTAGCAAGCGGGCTGGAAACACGTTTCGATGAAGTGGGGAATTTATACGGTCGCCTGAGTGGCACCGAATATCCACAGGAAGTGGTTCTGAGCGGTTCGCATATCGATACCGTGGTTAACGGCGGTAACCTCGACGGGCAATTCGGTGCGCTGGCGGCGTGGCTGGCTATTGACTGGCTGAAAACGCAATACGGCGCGCCGTTACGTACGGTCGAAGTGGTGGCGATGGCAGAAGAAGAAGGCAGCCGCTTCCCGTAT…
NC_013654.1_cds_WP_001004469.1_3845	ATGAATGAGTTGGTGCAGATCCTGAAAAATACCCGTCAGCATTTAATGACGGGCGTTTCACACATGATTCCCTTCGTGGTATCGGGCGGTATTTTGCTGGCGGTTTCCGTCATGTTGTATGGCAAAGGCGCAGTGCCGGATGCCGTAGCCGATCCGAATCTGAAAAAACTGTTTGATATCGGCGTTGCAGGTTTGACGCTGATGGTGCCTTTCCTCGCCGCTTACATCGGTTATTCCATTGCAGAACGTTCTGCGCTGGCTCCATGCGCTATCGGTGCCTGGGTTGGTAACAGCTTTGGCGCGGGCTTCTTTGGTGCGCTGATCGCCGGGATTATCGGCGGCATCGTGGTGCATTACCTGAAGAAAATTCCAGTGCATAAAGTTCTGCGCTCGGTAATG…
NC_012892.2_cds_WP_000495379.1_474	ATGTTTACATCAGTGGCGCAAGCCAATGCTGCGGTTATCGAACAAATTCGTCGCGCTCGTCCACACTGGCTGGATGTGCAACCGGCTTCTTCACTTATCAGCGAACTAAACGAGGGCAAAACACTGCTTCACGCCGGGCCGCCAATGCGCTGGCAGGAGATGACCGGACCCATGAAAGGGGCGTGCGTGGGCGCATGTCTGTTCGAAGGCTGGGCGAAAGATGAAGCGCAGGCACTGGCGATGCTGGAGCAGGGGGAAGTGAACTTCATTCCTTGTCACCATGTGAATGCCGTCGGGCCAATGGGCGGCATTACTTCTGCCAGTATGCCGATGCTGGTGGTCGAGAACGTGACCGACGGCAACCGGGCGTACTGCAACCTCAACGAAGGTATCGGCAAA…
NC_013654.1_cds_WP_000095204.1_2890	ATGAGCTCTATCTCCCTGATCCAACCGGATCGCGACCTGTTCTCCTGGCCGCAGTACTGGGCCGCCTGTTTTGGACCGGCACCGTTTTTGCCGATGTCACGTGAAGAGATGGATCAACTTGGCTGGGATAGCTGCGACATCATTTTGGTTACTGGCGACGCGTATGTCGATCACCCAAGCTTCGGGATGGCGATTTGCGGTCGTATGCTGGAAGCGCAGGGCTTTCGCGTCGGGATCATCGCCCAGCCAGACTGGAGCAGCAAAGACGACTTTATGCGTCTGGGTAAACCGAATCTGTTTTTCGGTGTTACTGCTGGCAACATGGACTCGATGATCAACCGCTATACCGCCGATCGCCGTTTACGTCATGACGATGCCTACACGCCAGATAATGTCGCG…
NC_007779.1_cds_WP_000410113.1_4318	GTGGAAAAAGAAAATATCACCATCGATCCGCGTTCTTCATTTACTCCATCTTCGTCGGCAGATATTCCCGTGCCACCAGATGGATTAGTTCAACGCAGTACCCGAATTAAACGCATTCAAACCACCGCCATGTTGTTATTATTTTTTGCGGCGGTAATCAATTATCTCGACCGCAGTTCGCTGTCGGTAGCAAATTTAACGATTCGTGAAGAATTGGGATTAAGTGCCACCGAAATCGGCGCTTTGCTCTCCGTGTTTTCACTCGCTTACGGGATTGCGCAACTTCCTTGCGGCCCACTATTGGATCGTAAAGGCCCACGCCTGATGCTGGGACTGGGGATGTTCTTCTGGTCACTGTTCCAGGCAATGTCTGGCATGGTGCACAACTTTACGCAGTTC…
NC_004431.1_cds_WP_001229265.1_1892	ATGGCGCTTACAAAAGCTGAAATGTCAGAATATCTGTTTGATAAGCTTGGGCTTAGCAAGCGGGATGCCAAAGAACTGGTTGAACTGTTTTTCGAAGAGATCCGTCGCGCTCTGGAAAACGGCGAACAGGTGAAACTCTCTGGTTTTGGTAACTTCGATCTGCGTGATAAGAATCAACGCCCGGGACGTAACCCGAAAACGGGCGAGGATATTCCCATTACAGCACGGCGCGTGGTGACCTTCAGACCCGGGCAGAAGTTAAAAAGCCGGGTCGAAAACGCTTCGCCCAAAGACGAGTAA
NC_007779.1_cds_WP_000667319.1_406	ATGAAATTTGAACTGGACACCACCGACGGTCGCGCACGCCGTGGCCGCCTGGTCTTTGATCGTGGCGTAGTGGAAACGCCTTGTTTTATGCCTGTTGGCACCTACGGCACCGTAAAAGGGATGACGCCGGAAGAAGTTGAAGCCACTGGCGCGCAAATTATCCTCGGCAACACCTTCCACCTGTGGCTGCGCCCGGGCCAGGAAATCATGAAACTGCACGGCGATCTGCACGATTTTATGCAGTGGAAGGGGCCGATCCTCACCGACTCCGGCGGCTTCCAGGTCTTCAGCCTTGGCGATATTCGTAAAATCACCGAACAGGGCGTGCACTTCCGTAACCCGATCAACGGCGATCCGATTTTCCTCGATCCTGAAAAATCAATGGAGATTCAGTACGAT…
NC_013353.1_cds_WP_000589828.1_3184	ATGATAAAGCACCTGGTAGCACCCCTGATTTTCACCTCACTAATACTGACTGGCTGCCAGTCCCCTCAGGGAAAGTTTACTCCTGAGCAAGTCGCCGCTATGCAATCTTATGGATTTACTGAATCCGCCGGCGACTGGTCGCTGGGCTTATCAGATGCCATTCTGTTCGCAAAAAATGACTACAAATTGCTCCCGGAAAGCCAGCAACAGATCCAAACCATGGCAGCCAAATTGGCCTCGACAGGGCTAACACATGCCCGTATGGATGGACACACCGATAACTATGGTGAAGACAGTTACAACGAAGGCTTATCATTGAAACGGGCGAATGTCGTGGCCGATGCATGGGCTATGGGTGGACAAATTCCACGCAGCAATCTCACCACACAGGGTTTAGGA…
NC_012892.2_cds_WP_001262182.1_1826	ATGGCTAACGCAGATCTGGATAAACAGCCTGATTCTGTATCTTCCGTGCTAAAAGTTTTTGGCATTTTGCAGGCGCTGGGTGAAGAGCGCGAAATAGGGATAACCGAGCTGTCGCAGCGCGTCATGATGTCAAAAAGCACCGTTTATCGCTTTTTACAGACCATGAAAACCTTAGGTTATGTGGCGCAGGAAGGGGAGTCGGAGAAATATTCCCTGACCCTGAAATTGTTTGAACTGGGCGCTCGCGCGTTACAAAACGTCGATTTAATTCGTAGCGCAGATATCCAGATGCGTGAGATCTCCCGCCTGACCAAAGAAACTATCCACCTCGGCGCACTGGACGAAGACAGTATTGTTTACATTCACAAAATTGACTCTATGTACAATTTGCGCATGTAT…
NC_011415.1_cds_WP_000647882.1_4179	ATGAAAGCTTCACTGGCGCTGCTCAGCCTGCTAACGGCATTTACCAGCCACTCCTTAAAATCTCCCGCCGTTCCACCAACCGTGGTACAAATCCAGGCCAATACCAACCTTGCCATCGCAGACGGTGCCAGACAGCAAATCGGCAGCACGCTATTTTACGATCCGGCGTATATGCAGCTTACCTATCCTGGCGGTGATGTCCCGCAAGAACGCGGGGTATGTTCCGATGTGGTGATCCGTGCATTGCGCAGCCAGAAGGTCGATTTGCAGAAACTGGTGCACGAAGATATGGCGAAGAATTTTGCCGAGTACCCGCAAAAATGGCAGTTAAAGCGCCCGGACAGCAACATCGATCACCGTCGGGTGCCTAATCTGGAAACCTGGTTTACCCGCCACGAT…
NC_012892.2_cds_WP_000517428.1_2338	ATGGGTAAACTCACGGGCAAGACAGCACTGATTACGGGCGCATTGCAGGGAATTGGCGAAGGAATTGCCAGAACTTTTGCACGTCATGGCGCGAACCTAATCTTGCTGGATATCTCCCCTGAGATCGAAAAGCTAGCGGACGAACTGTGTGGTCGTGGTCATCGCTGTACGGCGGTTGTCGCCGATGTGCGTGACCCGGCGTCGGTAGCCGCAGCTATCAAACGCGCGAAGGAAAAAGAAGGGCGCATTGATATCCTGGTGAATAACGCAGGCGTTTGTCGTCTGGGCAGTTTCCTCGATATGAGCGATGACGATCGCGATTTCCATATTGACATCAATATTAAAGGCGTATGGAACGTCACGAAGGCGGTGCTGCCGGAGATGATTGCCCGCAAAGAT…
NC_007946.1_cds_WP_001555889.1_1259	ATGCTTACCACCCTTATTTATCGTAGCCATATACGTGGCGACGAACCTGTCAAAAAAATTGAAGAAATGGTTTCGATAGCAAATCGCAGGAACATGCGGTCTGACGTAACAGGGATCTTACTGTTTAATGGTTCTCATTTTTTCCAGCTTCTGGAAGGTCCGGAAGAACAGGTTCAAATGATATATCGGGCCATATGCCAGGATCCACGGCACTATAATATTGTTGAACTGTTGTGCGATTACGCGCCTGCTCGCCGTTTTGGCAAAGCAGGAATGGAATTATTTGATTTACGCCTGCACGAGCGAGATGACGTTTTACAGGCCGTATTCGACAAAGGCACATCAAAATTTCAGCTAACTTATGATGACAGAGCGCTACAATTTTTTCGTACTTTTGTC…
NC_007946.1_cds_WP_000589066.1_2756	ATGATCAAAGAGTGGGCTACCGTCGTCTCCTGGCAAAACGGGCAGGCGCTGGTCAGTTGTGATGTTAAAGCCTCATGCAGCAGCTGCGCTTCACGCGCCGGTTGCGGTAGCCGCGTGTTGAATAAACTTGGCCCGCAAACCACGCATACCATTGTCGTACCCTGTGATGAGCCGTTAGTGCCGGGGCAAAAAGTAGAATTAGGAATCGCCGAAGGCAGCCTGCTTAGCTCCGCATTACTGGTTTATATGTCGCCGCTGGTGGGATTATTCCTCATCGCTTCGCTATTTCAGCTACTCTTTGCTTCTGACGTCGCAGCATTATGTGGTGCGATCCTCGGCGGTTTTGGCGGGTTCCTGATTGCGCGCGGCTACTCGCGTAAGTTTGCTGCCCGGGCAGAA…
NC_013353.1_cds_WP_000100270.1_4240	ATGAGTAGTTGGCTTGCGATGCTGCAAGATGCCGCAGAGATGTTTGTGTTTCTCGCCGTCGAGCTTTCGTTGCTGTTTATAGTGATTAGTGCCGGTGTCAGCCTGATAAGACAAAAGGTGCCAGACCATAAAATCCAGCAGATGATGGGGGCCAGAAAAGGGAGAGGCTATCTCCTGGCTGCTCTGTTGGGAGCCGTTACCCCGTTCTGTAGTTGCTCGACAATACCCATGTTACGTGGATTGTTGTCAGCGAAAGCCGGGTTTGGTCCGACTCTCACTTTTTTATTTGTTTCACCATTACTTAATCCCATTATCGTCGGACTAATGTGGATGACCTTTGGTTGGAAAGTCACCTTGTTGTACGCGATTATCGCCGCCGGCGTCTCCGTTCTTGCCAGT…
NC_007779.1_cds_WP_000572177.1_3797	ATGATTGAGAACCGTCCGTGGCTGACGATATTCAGCCATACCATGCTGATCCTCGGGATCGCGGTGATCCTCTTCCCGCTGTACGTGGCGTTTGTCGCGGCGACGCTGGATAAACAGGCCGTCTATGCCGCGCCGATGACGCTCATCCCCGGCACACATCTGCTGGAAAACATCCACAACATCTGGGTGAACGGGGTAGGCACGAATAGCGCGCCGTTCTGGCGGATGTTGCTTAACAGCTTTGTGATGGCGTTCAGCATTACGCTCGGCAAAATTACCGTCTCGATGCTCTCGGCATTTGCCATTGTCTGGTTTCGTTTTCCGCTACGTAACCTCTTCTTCTGGATGATTTTTATCACCCTGATGCTGCCGGTTGAAGTACGTATCTTCCCGACGGTG…
NC_012892.2_cds_WP_012775979.1_1921	ATGGCTACGAAGAAGAGAAGTGGAGAAGAAATAAATGACCGACAAATATTATGCGGGATGGGAATTAAACTACGCCGCTTAACTGCGGGTATCTGTCTGATAACTCAACTTGCGTTCCCTATGGCTGCGGCAGCACAAGGTGTGGTAAACGCCGCAACCCAACAACCAGTTCCTGCACAAATTGCCATTGCAAATGCCAATACGGTGCCCTACACCCTTGGAGCGTTGGAATCGGCCCAAAGCGTTGCCGAACGTTTCGGTATTTCGGTGGCTGAGTTACGCAAACTCAACCAGTTTCGTACGTTTGCTCGAGGTTTTGATAATGTCCGCCAGGGTGATGAACTGGATGTCCCGGCACAAGTTAGTGAAAAAAAATTAACCCCGCCGCCGGGTAATAGC…
NC_008253.1_cds_WP_000807627.1_1202	ATGGCGGAACACCTGATGAGCGATGTACCTTTCTGGCAAAGTAAAACCCTGGACGAAATGAGCGATGCGGAATGGGAGTCGTTGTGTGATGGTTGCGGTCAGTGTTGCCTGCATAAACTGATGGATGAAGACACCGACGAAATCTACTTCACTAACGTCGCCTGTCGCCAGCTCAATATTAAAACCTGTCAATGTCGGAACTACGAACGTCGTTTCGAGTTTGAACCCGACTGCATTAAATTAACCCGTGAAAATCTGCCAACATTCGAATGGCTGCCAATGACCTGCGCTTATCGTTTGCTGGCGGAAGGTAAAGGTTTACCTGCGTGGCATCCGCTACTTACTGGTTCGAAAGCGGCAATGCATGGTGAACGTATCTCTGTGCGTCATATCGCAGTA…
NC_011415.1_cds_WP_001219611.1_4599	ATGCGTATCGGCATGCGGTTGCTGCTGGGCTATTTTTTACTGGTGGCGGTGGCGGCCTGGTTCGTACTGGCTATTTTTGTCAAAGAAGTTAAACCGGGCGTGCGAAGAGCAACGGAGGGGACGTTAATCGATACCGCAACGTTGCTGGCGGAGCTGGCGCGTCCCGATTTGCTCTCTGGGGACCCAACGCATGGGCAACTGGCGCAGGCGTTTAATCAGCTACAACATCGCCCGTTTCGCGCCAATATCGGTGGCATTAACAAAGTGCGCAATGAATATCATGTCTATATGACCGATTCGCAGGGTAAAGTATTGTTCGATTCGGCAAATAAAGCCGTTGGGCAGGATTATTCGCGCTGGAATGACGTCTGGCTAACGTTGCGTGGTCAGTATGGTGCG…
NC_011415.1_cds_WP_000786620.1_710	ATGAAAAATTGCTGGAAGATTCTCGAAATAGAGGAAACGACTGACGTCGATATTATCCGCCGCGCTTATCTGGCGCTGTTACCGTCCTTTCATCCAGAAACCGATCCGCAGGGTTTTAAACAACTTCGTCAGGCGTATGAGGAGGCGCTACGGATTGCGCAGTCGCCTGCTAAATCTGTTTGGCAACCAGAAGAATATGAGGTAGCAGAACATGAAATTCTGCTCGCCTTTCGTGCGTTACTTGCCTCTGATAGCGAACGTTTTCTGCCCTCCGCCTGGCAGCGATTCATTCAGCAATTAAATTATTGCTCGATGGAAGAGATTGATGAATTACGCTGGTCGCTGTGCACAATCGCCATGAACACTGCCCATTTATCCTTCGAGTGCGTGGTGTTATTA…
NC_007946.1_cds_WP_000787056.1_3499	ATGAAAAACGAAATTTGGTCGTGGATTGGCGATCTCTCGCAGGTTGCCGGAATTAAACACTATGAGTTACGTAGTGGCAGAGCAAAGGGTACAGAAGCGTTTGATGTCCGTACTGGTGCGGGACTGGCATTTACGGTGGTAAAAGATCGCGCGCTGGATATTGCATGGGCCAGCTACAAGGACACTGCGCTCTCTTTTATCACCCCCAACGGTGTTGTCGCCCCCGCTTTTTTTGAGTCTCAGGGCAACGGGTTTTTACGTAGCTTTTACGCGGGGTTACTGACTACCTGCGGACTTAGCTACATTGGCACGCCCTGTGAGGATGAAGGAGAAACGCTGGGGTTACACGGGCGTTTGGCTGCGACTCCAGCAGAAGAGGTGGGGTATCGCACAGAACGG…
NC_004431.1_cds_WP_001160187.1_2087	ATGCAATTTAATATCCCTACGTTGCTTACACTGTTCCGTGTCATCCTTATCCCATTCTTTGTATTGGTCTTTTATCTGCCTGTCACCTGGTCGCCGTTTGCCGCCGCGCTCATTTTCTGCGTCGCGGCGGTGACTGACTGGTTCGATGGTTTTCTGGCACGTCGCTGGAACCAGAGTACCCGGTTTGGTGCTTTCCTTGACCCTGTCGCAGATAAAGTTCTCGTGGCTATCGCCATGGTGCTGGTAACCGAGCATTACCACAGCTGGTGGGTGACCTTACCGGCAGCAACGATGATCGCCCGTGAAATTATTATTTCTGCGCTACGCGAATGGATGGCGGAGTTGGGTAAACGCAGTAGCGTGGCTGTCTCCTGGATTGGGAAAGTGAAAACCACTGCC…
NC_007946.1_cds_WP_001160654.1_4100	ATGCAGTTCTCGAAAATGCATGGCCTTGGCAACGATTTTATGGTCGTCGACGCGGTAACGCAGAATGTCTTTTTTTCACCGGAGCTGATTCGTCGCCTGGCGGATCGGCACCTGGGGGTAGGGTTTGACCAATTGCTGGTGGTTGAGCCGCCGTATGATCCTGAACTGGATTTTCACTATCGCATTTTCAATGCTGATGGCAGTGAAGTGGCGCAGTGCGGCAACGGCGCGCGCTGCTTTGCCCGTTTTGTGCGCCTGAAAGGGCTGACCAATAAGCGCGATATCCGCGTCAGCACCGCCAACGGGCGGATGGTTCTGACCGTCACCGATGATGATCTGGTCCGCGTAAATATGGGCGAACCCAACTTCGAACCTTCCGCCGTGCCGTTTCGCGCTAAC…
NC_007779.1_cds_WP_000116695.1_3492	ATGTCTGTGTCGCTCGTGAGTCGAAACGTTGCTCGGAAGCTTCTGCTCGTTCAGTTACTGGTGGTGATAGCAAGTGGATTGCTGTTCAGCCTCAAAGACCCCTTCTGGGGCGTCTCTGCAATAAGCGGGGGCCTGGCAGTCTTTCTGCCTAACGTTTTGTTTATGATATTTGCCTGGCGTCACCAGGCGCATACACCAGCGAAAGGCCGGGTGGCCTGGACATTCGCATTTGGCGAAGCTTTCAAAGTTCTGGCGATGTTGGTGTTACTGGTGGTGGCGTTGGCGGTTTTAAAGGCGGTATTCTTGCCGCTGATCGTTACGTGGGTTTTGGTGCTGGTGGTTCAGATACTGGCACCGGCTGTAATTAACAACAAAGGGTAA
NC_013353.1_cds_WP_001099102.1_1761	ATGAATACAGTACGCAGCGAAAAAGATTCGATGGGGGCGATTGATGTCCCGGCAGATAAGCTGTGGGGCGCACAAACTCAACGCTCGCTGGAGCATTTCCGCATTTCGACGGAGAAAATGCCCACCTCACTGATTCATGCGCTGGCGCTAACCAAGCGCGCAGCGGCAAAAGTTAATGAAGATTTAGGCTTGTTGTCTGAAGAGAAAGCGAGCGCCATTCGGCAGGCGGCGGATGAAGTACTGGCAGGACAGCATGACGACGAATTCCCGCTGGCTATCTGGCAGACCGGCTCCGGCACGCAAAGTAACATGAACATGAACGAAGTGCTGGCTAACCGGGCCAGTGAATTACTCGGCGGCGTGCGCGGGATGGAACGTAAAGTTCACCCTAACGACGAC…
NC_013364.1_cds_WP_071526354.1_3557	TTGAATCTTTGGTTAGATAAAGTCACAGTCTGCCAATACGGAAACGCTCCAGTGTTAGACAAAAAATCATTATATTGGTCCATTCATTTTGTAATTGGATTTAGTAAAACATGTTACAGAAGTCTTGTTGATATTGAAGTTGGTGATGTTTTATTAATCTCAAATAATTTGGCTTATGCGGTTATTTATAATACAAAAATTTGTGATTTAATTTATCCAGAGGAGTTAAAAATGGCTGATCATTTTGAGTACGAGGAAGAATTTGAAACAGATGATTTTGATATCAAAAAAAACGAGAGTAAGATTTATGATGAAAATGACGAACAGATGATTAATAGTTTTGAAGAGTTGCCTGTAAAAATTGAGTTTGTTCTTGGTAAGAAAATAATTAATCTTTAT…
NC_013654.1_cds_WP_001101733.1_1109	ATGAACGTGCTACTGGAACCCTTCAGCTATGAATATATGCTCAATGCGATGTGGGTCTCGGCGATGGTCGGCGGTCTCTGCGCTTTCCTGTCATGCTATCTGATGCTAAAAGGCTGGTCGCTGATTGGCGATGCGTTGTCGCACTCTATTGTCCCGGGTGTTGCGGGGGCATATATGCTGGGGCTTCCGTTTTCTCTGGGAGCCTTCTTTTCCGGCGGACTGGCTGCGGGCAGCATGCTGTTTCTTAACCAACGCACCCGCTTAAAAGAAGATGCCATCATCGGTCTGATCTTCTCGTCCTTTTTTGGCCTGGGGCTGTTTATGGTGTCATTGAACCCGACATCTGTGAACATTCAGACCATCGTCCTGGGCAATATTCTGGCAATCGATCCGGCGGAT…
NC_012892.2_cds_WP_000830546.1_1482	ATGAAGAGATCAATATCGTTTCGTCCCACATTGCTCGCGCTCGTCCTTGCCACAAATTTCCCGGTTGCGCACGCCGCCGTACCAAAAGATATGCTGGTGATTGGTAAGGCCGCCGATCCACAAACCCTCGACCCGGCGGTAACAATAGATAATAACGACTGGACAGTGACCTACCCGTCTTATCAGCGGCTGGTTCAGTACAAAACGGACGGTGATAAAGGCTCAACCGACGTTGAAGGCGATCTGGCAAGTAGCTGGAAAGCGTCTGACGATCAAAAAGAGTGGACGTTCACCCTGAAAGATAATGCTAAATTTGCCGATGGCACACCTGTCACTGCCGAAGCAGTAAAACTTTCTTTTGAGCGGCTACTAAAAATCGGCCAGGGGCCAGCAGAAGCA…
NC_004431.1_cds_WP_000884638.1_3618	ATGCTGGATAAAATTGTTATTGCCAACCGCGGCGAGATTGCATTGCGTATTCTTCGTGCCTGTAAAGAACTGGGCATCAAGACTGTCGCTGTGCACTCCAGTGCGGATCGCGATCTAAAACACGTATTACTGGCAGATGAAACGGTCTGTATCGGCCCTGCTCCGTCAGTAAAAAGTTATCTGAACATCCCGGCAATCATCAGCGCCGCTGAAATCACCGGCGCAGTAGCAATCCATCCGGGTTACGGCTTCCTCTCCGAGAACGCCAATTTTGCCGAGCAGGTTGAACGCTCCGGCTTTATCTTCATCGGCCCGAAAGCAGAAACCATTCGCCTGATGGGCGACAAAGTATCCGCAATCGCGGCGATGAAAAAAGCAGGCGTTCCTTGCGTACCGGGT…
NC_008253.1_cds_WP_001267445.1_4322	TTGCGCTGGTTACCTTTTATTGCCATTTTCCTTTATGTCTATATTGAGATTTCAATCTTTATTCAGGTTGCTCATGTATTGGGGGTATTGCTGACCCTCGTGCTGGTTATATTCACGTCAGTTATCGGTATGTCACTGGTACGTAACCAGGGCTTTAAGAATTTCGTGCTGATGCAGCAAAAAATGGCGGCGGGTGAAAACCCAGCGGCGGAGATGATTAAAAGTGTTTCGCTGATCATTGCCGGTTTGCTGCTTTTATTACCGGGCTTTTTCACCGATTTCCTCGGTTTGCTTCTTTTATTACCGCCGGTGCAAAAGCATCTGACAGTGAAGTTGATGCCTCATCTGCGTTTTTCCCGTATGCCAGGCGGCGGTTTTAGCGCCGGGACCGGTGGCGGT…
NC_004431.1_cds_WP_000198473.1_1047	ATGACACGTCGCGTAGTGATTACAGGAATGGGCGGCGTGACTGCCTTTGGTGAAAACTGGCAGGACGTTTCTGCACGCTTACTGGCGTATGAAAATGCGGTGCGCAAAATGCCGGAGTGGCAGGTTTACGACGGCCTGCACACCCTGCTTGGCGCGCCTGTTGATGATTTCACGCTGCCGGAGCACTACACCCGCAAGCGTATCCGTGCGATGGGCCGCGTGTCGCAAATGTCGACCCGTGCCAGCGAGCTGGCGTTAGAGCAGGCAGGGTTGATTGGCGATCCGATATTAACCAGCGGCGAAACGGGCATTGCATACGGCTCATCGACCGGCAGTACCGGCCCGGTAAGCGAGTTCGCCACCATGCTGACGGAAAAGCACACGAACAACATCACTGGC…
NC_004431.1_cds_WP_000931396.1_734	GTGCTGAACGAAACTCCCGCACTGGCACCCGATGGTCAGCCGTACCGACTGTTAACTTTGCGTAACAACGCAGGGATGGTAGTCACGCTGATGGACTGGGGTGCGACTTTACTTTCCGCCCGTATTCCGCTTTCCGATGGCAGCGTCCGCGAGGCGCTGCTTGGCTGCGCCAGCCCGGAATGCTATCAGGATCAGGCCGCATTTCTGGGGGCCTCTATTGGTCGTTATGCCAACCGCATCGCCAATAGCCGTTATACCTTTGACGGTGAAACCGTGACGCTTTCACCAAGTCAGGGCGTCAACCAATTGCATGGCGGCCCGGAAGGGTTCGACAAACGTCGCTGGCAGATTGTGAACCAGAACGATCGTCAGGTGCTGTTTGCCCTGAGTTCAGATGAT…
NC_013353.1_cds_WP_000644323.1_1029	ATGAAAGCGATCTTAATCCCATTTTTATCTCTTTTGATTCCGTTAACCCCGCAATCTGCATTCGCTCAGAGTGAGTCGGAGCTGAAGCTGGAAAGTGTGGTGATTGTCAGTCGTCATGGTGTGCGTGCCCCAACCAAGGCCACGCAACTGATGCAGGATGTCACCCCAGACGCATGGCCAACCTGGCCGGTAAAACTGGGTTGGCTGACACCGCGCGGTGGTGAGCTAATCGCTTATCTCGGACATTACCAACGCCAGCGTCTGGTGGCTGACGGATTGCTGGCGAAAAAGGGCTGCCCGCAGCCTGGTCAGGTCGCGATTATTGCTGATGTCGACGAGCGTACCCGTAAAACAGGCGAAGCCTTCGCCGCCGGGCTGGCACCTGACTGTGCAATAACC…
NC_008253.1_cds_WP_000047172.1_2638	ATGAGCAAGAGCACCGCTGAGATCCGTCAGGCGTTTCTCGACTTTTTCCATAGTAAGGGACATCAGGTAGTTGCCAGCAGCTCCCTGGTACCCCATAACGACCCAACTCTGTTGTTTACCAACGCCGGGATGAACCAGTTCAAGGATGTGTTCCTTGGGCTCGACAAGCGTAATTATTCCCGCGCTACCACTTCCCAACGCTGCGTGCGTGCGGGTGGTAAACACAACGACCTGGAAAACGTCGGTTACACCGCGCGTCACCATACCTTCTTCGAAATGCTGGGCAACTTCAGCTTCGGCGACTATTTCAAACACGATGCCATTCAGTTTGCATGGGAACTGCTGACCAGCGAAAAATGGTTTGCCCTGCCGAAAGAGCGTCTGTGGGTTACCGTCTAT…
NC_012892.2_cds_WP_000019664.1_3139	ATGTCTCATCGCCGCTCAACCGTTAAAGGCTCACTCTCCTTTGCCAACCCTACGGTTCGTGCCTGGTTATTCCAGATCCTTGCCGTTGTTGCTGTTGTCGGCATTGTTGGTTGGTTATTTCACAACACTGTAACGAATCTCAATAATCGTGGCATTACTTCAGGTTTTGCCTTTCTGGATCGCAGCGCTGGCTTCGGTATTGTCCAGCATTTGATCGATTACCAGCAGGGCGACACCTACGGACGCGTTTTTATTGTCGGCTTACTCAATACGCTACTGGTTTCTGCATTGTGTATTGTGTTCGCTTCTGTTTTGGGCTTCTTTATCGGTCTGGCGAGACTTTCGGATAACTGGCTGCTACGAAAGCTTTCCACAATTTATATTGAGATCTTCCGTAAT…
NC_008253.1_cds_WP_000380252.1_1125	ATGGATACTTTAAAATATGAGAAATTCTCTGATTTTGATCACAATGACCCATTTTTTGACTCTTTAAAAAAAGATTATAAAGAGTTTCCTCTTTGGTTAGAAAAAAAAGCCAGAGAAGGAGAATCAGCTTATGTGCTCTATGATGACAAGCATAAAATCGAAGGTTTTATGTATCTAAAAGAAAATGATGATGCAAATGACATTAATCCAGCGCTCCCACCAGGACGTCATCTAAAGATAGGAACATTCAAATTTGAATCTAAAGGCACCCTTCGCGGACAACGATTTCTAAAAAAAGCGTTTGACCATGCATTTTCATCAAAATCTGATGATATTTATGTTACTGTTTTCGACAAACACGTCCATCTAATAAAACTTTTCCAAACGTACGGATTTTAC…
NC_007779.1_cds_WP_001295932.1_918	ATGGACAAATTCGACGCTAATCGCCGCAAATTGCTGGCGCTTGGTGGCGTTGCACTCGGTGCCGCCATCCTGCCGACCCCTGCGTTTGCAACACTCTCTACCCCACGCCCGCGCATTTTGACACTCAATAATCTTCATACCGGAGAGTCAATCAAAGCGGAGTTTTTCGATGGCAGAGGCTATATTCAGGAAGAATTGGCAAAACTTAACCATTTTTTCCGCGATTACCGCGCGAACAAAATAAAGTCCATCGACCCAGGATTATTCGACCAGTTGTATCGCCTGCAAGGGTTGTTAGGCACGCGCAAACCGGTGCAACTCATTTCCGGTTATCGTTCTATTGATACCAACAATGAACTACGCGCCCGCAGCCGTGGAGTAGCGAAGAAAAGCTATCAC…
NC_013353.1_cds_WP_000087133.1_560	ATGTCTCGAATTTATGCTTACTGTCGGGTATCAACTCTGGAACAGACAACCAAAAATCAACGTCGGGAAATCGAAAGTGCAGGTTTTAACATCAAATCTCAGCAAATAATTGAAGAACAAATTAGCGGCTCAGCAGCAACCAGTGAGCGTCCTGGTTTTAACCAGTTGCTTGATCGACTGAAAAGAGGTGATGCATTGATTGTCACAAAACTGGATCGCCTCGGTTGTAATCCAATGGATATCAGTAAAACGGTGGAACAACTGACCAAAGCAGGTATCAAAGTGCATTGCTTAGCATTGGGGGGCGTTGACCTGACCAGTCCACCTGGAAAAATGATGATGCAAGTAATTTCAGCAGTCGCTGAATTTGAGCGAGACCTTTTACTTGAGCGTACTCAT…
NC_004431.1_cds_WP_000290498.1_2200	ATGGCTGTTCCATCATCAAAAGAAGAGTTAATTAAAGCTATTAATAGTAATTTTTCTTTATTAAATAAGAAGCTAGAATCTATTACGCCCCAACTCGCCTTTGAACCTCTATTGGAAGGGCACGCGAAGGGGACTACGATTAGCGTAGCGAATCTGGTTTCCTATCTGATTGGCTGGGGAGAGCTGGTGTTACACTGGCATGACCAAGAGGCAAAAGGAAAAACTATTATTTTTCCTGAGGAAGGATTTAAATGGAATGAATTGGGGCGTTTAGCACAGAAATTCTACCGTGACTATGAGGATATTACAGAGTACGAAGTTTTATTGGCACGGTTAAAGGAAAATAAGCAGCAACTCGTGGCTTTGATTGAACGATTCAGTAACGATGAGCTTTACGGT…
NC_013654.1_cds_WP_000873803.1_1289	ATGAAGTATATAGCAACATCTGTAGTGGCAATGCTGCTCTTATCGGGTTGTGATAATACGCAAAGTAACAATTCATCCCCGTCAGAAACAGAAGTCGGCGTTGTTACGCTCAAATCTCAACCGGTTTCGGTAGTCAGTGAATTAACCGGACGCACCAGTGCTGCGCTCAGTGCTGAAGTACGTCCGCAGGTTGGGGGAATTATCCAGAAACGCTTATTTAAGGAAGGTGATCTGGTCAAGGCTGGACAGCCTCTCTACCAGATTGATGCGGCCAGTTATCAGGCTGCATGGAATGAAGCTCGGGCAGCATTACAACAAGCACAGGCACTGGTAAAAGCCGATTGCCAGAAAGCGCAGCGTTATGCCCGACTGGTGAAAGAGAACGGTGTTTCACAACAG…
NC_013365.1_cds_WP_000133069.1_5379	ATGACCGATGTAACAATGAATGAAAGCGAGCATAAGGTACCTGACGTAAATACCCGCTCCCCTCATGCGTCCGATAATAGCCGTAGGGTCGTGCAAAGTAAAAATGAACATTACGGCATGGCTACAGTAACTATTACCCCAGGCACGCCAGACTTTAACCGATTTCTCACGGCACGTAATCGTTCCGTAATAAGAGGGTTTGATGATGTCAGTATTGCCATTTCATCCTTATTCAGAACGGTCAATGCAGTTAAGCACCCCGAACTAGTGCAGGCAATTCAAGACTGGTTCAATGAATTGCACGAAGAAAATAATCTAATGAAGAACAATCTGGAGCGCCACATTGCCACCATCCATATCGATGAAAGCGATCCGTTCTTCTCATCAACTGAGTTTTCA…
NC_004431.1_cds_WP_001104503.1_2494	GTGAACTGGCGCAGAATCGTCTGGCTATTGGCGTTGGTTACTCTGCCAACGCTTGCGGAGGAGACGCCGTTACAACTGGCGCTGCGGGGCGCGCAACACGATCAACTGTATCAGCTGTCGTCATCAGGCGTGACCAAAGTCTCGGCATTACCTGACACGCTCACCACGCCATTAGGGAGTTTGTGGAAACTGTATGTTTACGCCTGGCTGGAGGATACCCATCAACCGGAGCAGCCCTACCAGTGTCGCGGAAACTCCCCGGAAGAGGTTTATTGTTGTCAGGCTGGGGAGAGCATAACGCGCGATACCGCGCTGGTACGCTCCTGTGGACTCTATTTTGCGCCGCAGCGGTTGCATATTGGCGCAGATGTGTGGGGGCAATACTGGCAACAGCGTCAG…
NC_013654.1_cds_WP_001295755.1_20	ATGTCTCATATCAATTACAACCACTTGTATTACTTCTGGCATGTCTACAAAGAAGGTTCTGTGGTTGGCGCAGCGGAGGCGCTTTATTTAACACCACAAACCATTACCGGGCAGATCCGGGCGCTGGAAGAGCGCCTGCAAGGGAAACTATTTAAGCGTAAAGGACGTGGTCTGGAACCCAGCGAACTGGGGGAACTGGTCTATCGCTATGCCGATAAAATGTTCACCTTAAGCCAGGAAATGCTGGATATCGTCAACTATCGCAAAGAGTCCAACTTATTGTTTGATGTTGGTGTGGCAGATGCACTTTCCAAACGTCTGGTCAGTAGCGTACTTAACGCCGCAGTGGTAGAAGGCGAGCCGATTCATCTTCGCTGCTTCGAATCCACCCACGAAATG…
NC_007779.1_cds_WP_000810253.1_1106	ATGAAACAAAAAGAGCTATGGATTAACCAGATCAAAGGGTTATGTATTTGTCTGGTGGTGATTTATCACTCGGTCATTACCTTTTATCCGCATCTGACCACTTTTCAGCATCCGTTATCGGAAGTCCTGAGCAAATGCTGGATCTATTTCAATCTTTACCTTGCCCCCTTTCGTATGCCGGTTTTTTTCTTTATATCCGGCTATTTGATTCGCCGCTATATCGACAGCGTACCGTGGGGAAATTGTCTCGATAAACGGATCTGGAACATCTTCTGGGTGCTGGCGCTTTGGGGCGTGGTGCAGTGGCTGGCGTTAAGTGCGCTGAACCAGTGGCTGGCACCTGAGCGCGATTTAAGCAATGCCTCCAATGCCGCTTATGCCGATTCCACCGGTGAGTTC…
NC_004431.1_cds_WP_000200106.1_2816	ATGACATCGGAAAACCCGTTACTGGCGCTGCGAGAGAAAATCAGCGCGCTGGATGAAAAATTATTAGCATTACTGGCAGAGCGACGCGAACTGGCCGTCGAGGTGGGAAAAGCCAAACTGCTCTCGCATCGCCCGGTACGTGATATTGATCGTGAACGCGATTTGCTGGAAAGATTAATTACGCTCGGTAAAGCGCACCATCTGGACGCCCATTACATTACTCGCCTGTTCCAGCTCATCATTGAAGATTCCGTATTAACTCAGCAGGCTTTGCTCCAGCAACATCTCAATAAAATTAATCCGCACTCAGCACGCATCGCTTTTCTCGGCCCCAAAGGTTCTTATTCCCATCTTGCGGCGCGCCAGTATGCTGCTCGTCACTTTGAGCAATTCATTGAA…
NC_013364.1_cds_WP_000489667.1_3175	ATGTTCAGGCAGTTGAAAAAAAACCTGGTTGCAACCCTCATTGCTGCTATGACCATTGGTCAGGTAGCCCCGGCGTTTGCCGACAGCGCAGACACCTTGCCGGATATGGGAACCTCCGCAGGAAGCACGCTTTCCATTGGTCAGGAAATGCAGATGGGCGACTATTATGTCCGCCAGCTACGCGGCAGCGCGCCGTTAATTAATGACCCGCTGTTAACGCAATATATTAATTCGCTGGGGATGCGTCTGGTTTCGCATGCCAATTCGGTTAAGACACCGTTTCATTTTTTTCTGATCAACAACGACGAAATTAACGCCTTTGCTTTCTTTGGCGGCAACGTGGTGCTGCACTCTGCCCTGTTCCGTTATTCCGATAACGAAAGTCAACTGGCTTCAGTT…
NC_002695.2_cds_NP_312074.1_3902	ATGAGTCGTCCTCGTCGTCGCGGTCGCGACATTAACGGCGTTTTGTTGCTGGATAAACCGCAGGGTATGTCCAGCAACGATGCGCTGCAAAAAGTGAAACGTATATATAACGCCAATCGTGCCGGGCATACCGGTGCGCTGGACCCGCTGGCGACCGGCATGTTGCCGATTTGCCTCGGGGAAGCGACGAAGTTTTCCCAGTATCTGCTGGACTCCGACAAACGCTATCGGGTCATTGCGCGTCTTGGACAGCGTACCGATACTTCTGACGCCGACGGACAAATCGTTGAAGAGCGTCCGGTAACCTTTAGTGCAGAACAACTGGCGGCGGCACTGGATACTTTCCGTGGCGATATCGAACAGATCCCATCGATGTATTCAGCACTGAAATACCAGGGC…
NC_012892.2_cds_WP_001196237.1_3733	GTGGCGCTACTTATCATCACCACGATTCTGTGGGCCTTCTCCTTTAGCTTTTATGGCGAGTACCTTGCGGGGCACGTCGATAGCTATTTTGCGGTGCTGGTGCGCGTTGGCCTGGCGGCACTCGTTTTTCTGCCGTTTCTGCGTACCCGTGGCAATAGCCTGAAAACGGTCGGCCTGTATATGCTGGTGGGCGCGATGCAGCTCGGTGTGATGTATATGCTGAGTTTCCGCGCCTATCTCTACCTGACGGTCTCCGAATTGTTGCTGTTCACCGTACTGACGCCGCTCTACATCACGCTAATTTATGACATCATGAGTAAGCGCCGTCTGCGCTGGGGCTATGCCTTTAGCGCCTTGCTGGCGGTGATTGGTGCCGGGATTATTCGCTATGATCAGGTC…
NC_007779.1_cds_WP_000086527.1_1379	ATGTCTCGAATTTTTGCTTACTGTCGGATATCAACGCTGGATCAGACCACCGAAAATCAACGCCGGGAAATCGAAAGTGCAGGTTTTAAAATCAAACCTCAGCAAATAATCGAAGAACACATTAGCGGCTCAGCAGCAACCAGTGAGCGTCCTGGTTTTAACCGGTTGCTTGCTCGCCTGAAATGTGGTGATCAATTGATTGTGACAAAACTGGATCGCCTTGGTTGTAATGCAATGGATATCAGGAAAACAGTGGAACAACTGACCGAAACAGGTATCAGAGTGCATTGCTTAGCATTGGGTGGCATTGACCTGACCAGTCCAACAGGAAAAATGATGATGCAAGTAATTTCAGCAGTCGCTGAATTTGAACGAGACCTTTTACTTGAACGCACTCAT…
NC_007946.1_cds_WP_000010136.1_1913	ATGTCGTTTTCCTGTCCACTTTGCCATCAGCCTCTTTCGCGTGAAAAAAACAGCTATATCTGTCCCCAGCGACATCAGTTTGATATGGCGAAAGAAGGGTATGTCAATCTGCTGCCCGTTCAGCATAAACGGTCTCGTGATCCGGGCGACAGCGCGGAAATGATGCAAGCACGCCGCGCATTCTTAGATGCCGGACATTATCAGCCGCTGCGTGATGCAATTGTCGGCCAATTGCGGGAACGGCTTGATGAAAAGGCCGCGGCGGTGCTGGATATTGGCTGTGGTGAAGGGTATTACACACACGCATTTGCTGATGCGTTGCCCGAAATCACCACGTTTGGCCTGGATGTCTCGAAGGTAGCGATAAAAGCGGCGGCGAAACGCTATCCGCAGGTCACT…
NC_007946.1_cds_WP_000734302.1_129	TTGAAAAAACTGAAACTGCATGGCTTTAATAATCTGACCAAAAGTCTGAGTTTTTGTATTTACGATATCTGCTACGCCAAAACTACCGAAGAGCGCGACGGTTATATTGCTTATATCGATGAACTCTATAATGCCAACCGTCTGACCGAAATCCTGTCAGAAACCTGTTCCATTATCGGGGCCAATATTCTTAACATCGCCCGCCAGGATTACGAGCCACAAGGTGCCAGCGTCACTATTCTGGTGAGTGAAGAACCGGTCGACCCGAAACTTATCGACAAAACAGAACATCCCGGCCCACTGCCAGAAACGGTCGTTGCCCATCTCGATAAAAGTCATATTTGCGTACATACCTACCCGGAAAGTCATCCTGAAGGCGGTTTATGTACCTTCCGCGCC…
NC_007946.1_cds_WP_001331992.1_574	ATGAAAGCATTCTGGCGTAACGCCGCGTTGCTCGCGGTTTCTCTGCTTCCCTTCTCTTCTGCCAACGCCGTGGCGTTGCAGGCAAAACAGTATGACGATTTTGATCGCTATGTCCTGGCCCTCTCATGGCAAACCGGATTTTGTCAGAGTCAATACGACCGAAATCGTAACGAACGAGATGAATGTCGCCTGCAAACCGAAACGACCAACAAAGCTGATTTTTTGACCGTACATGGTCTGTGGCCAGGATTGCCTAAATCGGTTGCTGCCCGTGGTGTTGATGAACGCCGCTGGATGCGCTTCGGTTGCGCTACTCGCCCAATCCCGAATCTGCCAGAAGCACGTGCCAGCCGGATGTGTTCATCGCCGGAAACCGGGTTATCACTGGAAACGGCAGCT…
NC_004431.1_cds_WP_000478618.1_3875	ATGTTTCTTATAATTACCAGGGATACGATGTTTTTCACCGCGATGAAAAACATTCTGAGTAAAGGTAATGTCGTTCATATACAGAACGAAGAAGAGATCGACGTAATGTTGCATCAGAATGCCTTCGTCATTATTGATACATTAATGAATAATGTATTTCATTCTAATTTTCTCACTCAAATTGAACGATTAAAACCTGTCCATGTAATTATTTTCTCCCCCTTTAATATTAAACGCTGCCTGGGGAAAGTACCGGTGACCTTTGTTCCGCGAACTATCGCCATCATCGACTTTGTCGCACTCATCAATGGCAGTTACTGCTCTGTGCCTGAAGCGGATGTGTCCCTCTCGCGCAAGCAGCATCAGGTTCTGAGCTGTATTGCGAATCAAATGACAACG…
NC_011415.1_cds_WP_001282706.1_2149	ATGTCTGATAATCTGCCGTGGAAAACCTGGACGCCGGACGATCTCGCGCCACCACAGGCAGAGTTTGTGCCCATGGTCGAGCCGGAAGAAACCATCATTGAAGAGGCCGAACCCAGCCTTGAGCAGCAACTGGCGCAACTGCAAATGCAGGCCCATGAGCAAGGTTATCAGGCGGGGATTGCCGAAGGTCGCCAGCAAGGTCATGAGCAGGGCTATCAGGAAGGACTGGCCCGGGGGCTGGAGCAAGGTCTGGCAGAGGCGAAGTCTCAACAAGCGCCAATTCATGCCCGGATGCAGCAACTGGTCAGCGAATTTCAAACTACCCTTGATGCGCTTGATAGTGTGATTGCTTCGCGCCTGATGCAGATGGCGCTGGAGGCGGCACGTCAGGTGATCGGT…
NC_004431.1_cds_WP_001018040.1_658	TTGAACATAGACACTCGCGAAATCACCCTGGAGCCAGCAGACAATGCGCGTCTGTTGAGCCTGTGCGGCCCGTTTGATGACAACATCAAGCAGCTCGAACGCCGTCTCGGCATCGAGATCAATCGCCGCGATAACCACTTTAAACTGACCGGCCGTCCGATTTGCGTCACCGCTGCGGCAGACATTCTGCGTAGCCTGTATGTCGATACTGCCCCGATGCGTGGTCAGATTCAGGATATCGAACCGGAACAGATCCACCTTGCGATTAAAGAAGCGCGGGTACTGGAGCAAAGCGCGGAGAGCGTGCCGGAGTACGGCAAAGCGGTCAATATCAAGACCAAACGCGGCGTAATTAAGCCGCGCACGCCAAACCAGGCGCAGTACATCGCCAATATTCTC…
NC_008253.1_cds_WP_001297955.1_3870	ATGGCGACTCACTTTGCCCGAGGGATTTTAACGGAAGGACATCTGATTTCTGTTCGTCTCCCCTCCCTGTGTCATCAAGAAGCCCGAAACATTCCCCCTCATCGTCAAAGCCGTTTTCTGGCGTCCAGAGGTTTACTCGCAGAACTGATGTTCATGCTGTATGGCATTGGCGAATTGCCGGAAATCGTCACCCTGCCGAAAGGAAAACCGGTTTTCAGCGATAAAAATTTGCCTTCGTTTTCTATTTCCTATGCCGGGAATATGGTCAGCGTGGCGTTAACAACCGAAGGTGAATGTGGCCTCGATATGGAACTACAGCGTGCGACACGCGGGTTTCATAGCCCACACGCGCCCGATAACCACACCTTTTCCAGCAATGAATCGCTATGGATCAGTAAA…
NC_013364.1_cds_WP_001162704.1_4664	ATGGCACTGGAAAAAGGAATTGCAGAGTTAGTCGAAAAGTTTATCGCTGCGGGTCGCCCCTCATCGCGTCAACAAAGTATTGCGCAGCGCAGGGAGGGCTATATCGCCAGCGCTGTCCTTGCGGGTGAGACAGAAACGCGGGTAGATATTCAGACTATCGAACTTGAAGGGATGACCTTACGAATAGTGTCGCCGCTGAATGCCCCGACATTACTCCCGACGATAATTTATTACTACGGTGGCTGTTTTGTTAGCGGCGGGTTCGCAACTCACGACAACCAGCTGCGCCAGTTAGCCTATTACGGGCAATGTCGGGTTATTGCCGTCCAGTATCGGCTGGCACCGGAACATACTTTCCCCGCTGCCCATGATGATGCGCAACGAGGTGCAGAAATAGTC…
NC_011415.1_cds_WP_000027708.1_4123	ATGAGTATTCGCATAATCCCGCAAGATGAGCTGGGTTCGAGCGAGAAACGTACGGCGGATATGATTCCGCCGTTATTGTTCCCTCGGCTCAAGAATTTATACAACCGCCGCGCCGAGCGTCTGCGCGAGCTGGCAGAAAATAATCCGCTGGGTGATTACCTGCGCTTTGCTGCGCTTATCGCCCACGCCCAGGAAGTGGTGCTGTACGACCATCCGCTGGAGATGGATCTGACCGCGCGCATTAAAGAAGCCAGCGCACAGGGCAAGCCCCCGCTGGATATTCACGTTCTGCCGCGTGATAAGCACTGGCAAAAGCTGCTGATGGCGCTGATTGCTGAGCTGAAACCTGAAATGAGCGGCCCGGCGCTGGCAGTGATTGAGAATCTGGAGAAGGCATCA…
NC_013353.1_cds_WP_000045180.1_4344	ATGTCCAAGTCTGATGTTTTTCATCTCGGCCTCACTAAAAACGATTTACAAGGGGCTACGCTTGCCATCGTCCCTGGCGACCCGGATCGTGTGGAAAAGATCGCCGCGCTGATGGATAAGCCGGTTAAGCTGGCATCTCACCGCGAATTCACTACCTGGCGTGCAGAGCTGGATGGTAAACCTGTTATCGTCTGCTCTACCGGTATCGGCGGCCCGTCTACCTCTATTGCTGTTGAAGAGCTGGCACAGCTGGGCATTCGCACCTTCCTGCGTATCGGTACAACGGGCGCTATTCAGCCGCATATTAATGTGGGTGATGTCCTGGTTACCACGGCGTCTGTCCGTCTGGATGGCGCGAGCCTGCACTTCGCACCGCTGGAATTCCCGGCTGTCGCTGAT…
NC_011415.1_cds_WP_000071534.1_3098	ATGTCAAATAGCATTTCGCTGATAGCGATATTATCATTATTTACACTATTGCCGTTTATAATAGCATCCGGGACATGTTTTATTAAATTCTCGATTGTTTTTGTTATTGTCCGAAACGCGCTGGGACTTCAGCAAGTGCCATCAAATATGACACTTAATGGGGTTGCTTTGCTATTGTCAATGTTCGTAATGATGCCGGTTGGGAAGGAAATATATAATAACAGTCAGAATGAGAATCTTTCATTCAATAATGTAGCATCGGTTGTTAATTTTGTTGAGACAGGCATGAGTGGTTATAAATCATATTTGATAAAATATTCTGAACCTGAGTTGGTTAGCTTTTTTGAAAAGATTCAGAAGGTGAATAGTTCTGAAGACAATGAAGAGATAATCGATGAT…
NC_012892.2_cds_WP_000888560.1_2140	ATGCTTGAAGCCAGAGAGTTACTTTGTGAGCGGGATGAACGAACCTTATTTAGTGGCTTGTCATTTACGCTGAACGCAGGAGAGTGGGTACAAATCACCGGTAGCAACGGCGCGGGGAAGACAACGCTTCTCCGTTTGCTGACGGGGTTGTCTCGCCCTGACGCAGGCGAGGTTCTCTGGCAAGGGCAGCCCTTGCATCAGGTACGCGACAGCTACCATCAAAACCTGTTATGGATAGGCCATCAGCCGGGGATCAAAACCCGGCTGACGGCGTTAGAAAATCTGCACTTTTATCATCGCGATGGCGATACCGCACAATGTCTGGAAGCCCTGGCGCAGGCCGGGCTTGCCGGATTCGAAGATATTCCTGTAAATCAGCTCTCGGCCGGGCAACAACGC…
NC_002695.2_cds_NP_312633.1_4452	ATGATCACCGTTGCCCTTATAGACGATCACCTCATCGTCCGCTCCGGCTTTGCGCAGTTGCTGGGGCTGGAACCTGATTTGCAAGTAGTTGCCGAGTTTGGTTCGGGGCGCGAGGCGCTGGCGGGGCTGCCGGGGCGCGGTGTGCAGGTGTGTATTTGCGATATCTCCATGCCCGATATCTCCGGTCTGGAGCTGCTAAGCCAGCTGCCGAAAGGTATGGCGACAATTATGCTCTCCGTTCATGACAGTCCGGCGCTGGTTGAGCAGGCGCTTAACGCGGGGGCGCGTGGCTTTCTCTCCAAGCGTTGTAGCCCTGACGAACTGATTGCTGCGGTGCATACGGTTGCCACAGGCGGCTGTTATCTGACGCCGGATATTGCCATTAAACTGGCATCCGGT…
NC_004431.1_cds_WP_000758956.1_189	GTGAAAAAGTGGTTATTAGCTGCAGGTCTCGGTTTAGCACTGGCAACTTCTGCTCAGGCGGCTGACAAAATTGCAATCGTCAATATGGGCAGCCTGTTCCAGCAGGTAGCGCAGAAAACCGGTGTTTCTAACACGCTGGAAAACGAGTTCAAAGGCCGTGCCAGCGAACTGCAGCGTATGGAAACCGATCTGCAGGCTAAAATGAAAAAGCTGCAGTCCATGAAAGCGGGCAGCGATCGCACTAAGCTGGAAAAAGACGTGATGGCTCAGCGCCAGACTTTTGCTCAGAAAGCGCAGGCTTTTGAGCAGGATCGCGCACGTCGTTCCAACGAAGAACGCGGCAAACTGGTTACTCGTATCCAGACTGCTGTGAAATCAGTTGCCAACAGCCAGGATATC…
NC_013353.1_cds_WP_000591057.1_134	ATGATAAAAATAACGCCACATAAAATAGCGATACTGATGGGAATATTATTATCACCATCAGTATTTGCAACGGATATTAATGTAGAGTTTACAGCCACTGTCAAAGCGACAACCTGTAACATCACACTTACTGGTAATAACGTCACGAATGATGGCAATAATAACTACACATTGAGAATCCCTAAGATGGGTCTGGATAAGATCGCGAATAAAACGACAGAATCTCAGGCTGATTTTAAACTGGTTGCTAGTGGGTGCAGCAGTGGCATCAGTTGGATTGATACCACTCTGACCGGAAATGCATCATCAAGCTCACCTAAGCTTATTATACCGCAGTCTGGTGATTCATCTTCGACGACAAGTAATATCGGTATGGGTTTCAAAAAACGGACTACTGAT…
NC_004431.1_cds_WP_000964221.1_169	ATGCTCGTCTATTGGCTGGATATAGTCGGCACAGCGGTATTTGCCATCTCCGGCGTTTTGTTAGCCGGAAAATTGCGTATGGACCCTTTTGGTGTTCTGGTACTGGGCGTGGTAACCGCAGTAGGCGGCGGAACAATTCGCGACATGGCGCTGGATCACGGCCCGGTATTTTGGGTGAAAGATCCCACCGATCTGGTCGTTGCAATGGTCACCAGCATGCTGACCATCGTGCTGGTGCGCCAGCCAAGACGCTTACCAAAATGGATGTTGCCGGTGCTGGACGCCGTTGGTCTGGCGGTGTTTGTCGGCATTGGCGTGAATAAAGCCTTTAATGCGGAAGCCGGTCCGTTAATCGCGGTTTGTATGGGCGTCATTACTGGCGTTGGCGGCGGGATCATT…
NC_011415.1_cds_WP_000734287.1_117	TTGAAAAAACTTAAACTGCATGGCTTTAATAATCTGACCAAAAGTCTGAGTTTTTGTATTTACGATATCTGCTACGCCAAAACTGCCGAAGAACGCGACGGTTATATTGCTTATATCGATGAACTCTATAATGCCAACCGTCTGACCGAAATCCTGTCAGAAACCTGTTCCATTATCGGGGCCAATATTCTTAACATCGCCCGCCAGGATTACGAACCACAGGGTGCCAGCGTCACTATTCTGGTGAGTGAAGAACCGGTTGACCCGAAACTCATCGACAAAACAGAACACCCCGGCCCACTGCCAGAAACGGTCGTTGCCCATCTCGATAAAAGTCATATTTGCGTACATACCTACCCGGAAAGTCATCCTGAAGGCGGTTTATGTACCTTCCGCGCC…
NC_011415.1_cds_WP_000139038.1_4032	ATGACGGAACAAGAAAAAACCTCCGCCGTGGTTGAAGAGACCAGGGAGGCCGTGGACACCACGTCACAACCTGTCGCAACAGAAAAAAAGAGTAAGAACAATACTGCATTGATTCTCAGCGCGGTGGCTATCGCTATTGCTCTGGCGGCGGGTGTCGGTTTGTATGGCTGGGGTAAACAACAGGCCGTCAATCAGACCGCCACCAGCGATGCCCTGGCTAACCAACTGACGGCATTGCAAAAAGCCCAGGAGAGCCAAAAAGCCGAGCTGGAAGGCATTATTAAGCAACAAGCTGCACAGCTTAAGCAGGCGAATCGTCAGCAAGAAACGCTGGCAAAACAGTTGGATGAAGTCCAACAAAAGGTCGCCACCATTTCCGGCAGCGATGCTAAAACCTGG…
NC_011415.1_cds_WP_001161664.1_701	TTGCAGGGTAAAGCACTCCAGGATTTTGTTATCGACAAAATTGATGACCTCAAAGGTCAGGACATCATCGCCTTAGACGTTCAAGGCAAATCCAGCATCACCGACTGCATGATCATCTGTACGGGTACGTCCAGCCGTCATGTTATGTCCATTGCTGACCACGTTGTGCAGGAGTCTCGCGCAGCGGGCCTGTTACCGCTCGGCGTAGAAGGTGAAAACAGCGCCGACTGGATTGTCGTGGATTTGGGCGATGTGATTGTCCATGTCATGCAGGAAGAGAGCCGTCGCCTGTATGAACTGGAAAAACTCTGGAGTTAA
NC_013654.1_cds_WP_000779841.1_416	ATGAAACTCGTGCACATGGCCAGTGGTTTAGCGGTTGCGATTGCGTTGGCGGCTTGCGCAGATAAAAGCGCGGATATTCAGACGCCAGCACCGGCTGCAAATACGTCTATTTCAGCAACACAACAACCTGCTATCCAGCAACCGAATGTCTCCGGTACCGTTTGGATCCGTCAGAAAGTCGCACTGCCGCCTGATGCCGTGCTGACCGTGACACTTTCTGACGCGTCGTTAGCCGATGCGCCGTCGAAAGTGCTGGCGCAGAAAGCGGTGCGTACCGAAGGTAAACAGTCACCATTCAGCTTTGTTCTGCCATTTAACCCGGTAGATGTTCAACCGAACGCGCGTATTCTGTTGAGTGCGGCGATTACCGTGAATGACAAACTGGTATTTATTACCGAT…
NC_004431.1_cds_WP_000752955.1_2860	GTGGCTGATTTCGATAACCTGTTCGATGCTGCCATTGCCTGCGCCGATGAAACGATACGCGGGTACATGGGAACGTCAGCCACCATGACATCCGGTGAGCAGTCCGGTGCTGTGATACGTGGTGTTTTTGATGACCCTGAAAATATCAGCTATGCCGGACAGGGCGTGCGCGTTGAAGGCTCCAGCCCGTCCCTGTTTGTCCGGACTGATGATGTGCGGCAGCTGCGGCGCGGCGACACGCTGATCATCGGTGAGGAAAACTTCTGGATAGACCGGATTTCGCCGGATGATGGCGGAAGCTGTCATCTCTGGCTTGGTCGGGGCGTACCGCCTGCCGTTAACCGTCGCCGCTGA
NC_004431.1_cds_WP_000776253.1_1538	ATGAAATTACAACAACTTCGCTATATTGTTGAGGTGGTCAATCATAACCTGAATGTCTCATCAACGGCGGAAGGACTTTACACATCACAACCCGGGATCAGTAAACAAGTCAGAATGCTGGAAGACGAGCTGGGCATTCAAATTTTTTCCCGAAGCGGCAAGCACCTGACGCAGGTAACGCCAGCAGGACAAGAAATAATTCGTATCGCTCGTGAAGTTCTGTCGAAAGTCGATGCCATAAAATCGGTCGCCGGAGAGCACACCTGGCCGGATAAAGGCTCGTTGTATATCGCCACCACGCATACTCAGGCACGCTATGCGTTACCAAACGTTATCAAAGGCTTTATTGAGCGTTATCCTCGCGTTTCTTTGCATATGCACCAGGGCTCGCCGACACAA…
NC_002695.2_cds_NP_310583.1_2450	ATGGCTAACTGGTTAAATCAACTGCAATCCCTGCTTGGGCAAAGCAGTTCTTCTACCTCCTCGTCTGCGGATCAGGGATTGGGCAAACTTTTAGTGCCGGGCGCATTAGGCGGACTGGCTGGACTGCTGGTCGCAAATAAATCAGCACGTAAACTTCTTACGAAATATGGCACCAACGCGTTGCTGATTGGCGGCGGAGCGGTAGCGGGTACGGTGCTGTGGAATAAATACAAAGATAAAATTCGCGCGGCGCATCAGGACGAACCGCAGTTTGGCTCGCAAAGTACGCCGCTGGATGAGCGTACGGAACGTTTGATCCTTGCGCTAGTCTTTGCCGCTAAAAGTGATGGTCATATTGATGCCAAAGAACGTGCGGCAATCGACCAGCAATTGCGTGAA…
NC_011415.1_cds_WP_001387129.1_3644	ATGAAAAGGATGATTGCGCTGGATGGCGCACAGGGCGAAGGTGGCGGGCAGATCCTGCGCTCGGCGCTGAGCCTGTCGATGATAACCGGCCAGCCATTTACCATCACCAGCATTCGTGCCGGGCGGGCGAAACCGGGGCTGTTGCGCCAGCATCTGACCGCGGTAAAGGCGGCGACGGAAATTTGCGGAGCAACCGTGGAAGGCGCGGAGCTGGGGTCGCAGCGTCTGCTCTTCCGGCCTGGCACCGTGCGCGGCGGCGAGTACCGCTTTGCTATCGGTAGTGCCGGAAGCTGTACGCTGGTGCTGCAAACGGTGCTGCCCGCGCTGTGGTTTGCCGATGGACCTTCGCGTGTTGAAGTGAGCGGAGGCACCGATAACCCGTCGGCCCCGCCTGCGGAT…
NC_002695.2_cds_NP_311169.1_3014	ATGTTTGAAATCCACCCTGTTAAGAAAGTCTCGGTGGTTATTCCCGTTTATAACGAGCAGGAAAGCTTACCGGAATTAATCAGGCGCACCACCACAGCCTGTGAATCGTTGGGGAAAGAGTATGAGATCCTGCTGATTGATGACGGCAGTAGCGATAATTCCGCGCATATACTGGTCGAAGCCTCACAAGCGGAGAACAGCCATATTGTATCTATTTTGCTTAACCGCAATTACGGGCAACATTCAGCGATTATGGCGGGATTCAGTCACGTTACTGGCGACTTAATTATTACCCTTGATGCCGATCTCCAGAATCCGCCAGAAGAAATCCCCCGCCTGGTGGCAAAAGCCGATGAAGGTTACGACGTGGTAGGGACTGTACGCCAGAACCGCCAGGAC…
NC_012892.2_cds_WP_000386733.1_2222	ATGGATTATACGCTCACCCGCATAGATCCCAACGGTGAGAACGACCGTTACCCCCTGCAAAAGCAGGAGATCGTAACCGACCCTCTGGAGCAAGAAGTTAACAAAAACGTGTTTATGGGCAAGCTCAATGACATGGTTAACTGGGGTCGTAAAAACTCAATTTGGCCGTATAACTTCGGTCTTTCCTGCTGTTACGTTGAGATGGTGACTTCGTTTACCGCGGTGCATGACGTGGCGCGTTTTGGCGCAGAAGTATTGCGTGCTTCGCCGCGTCAGGCTGACCTGATGGTGGTTGCAGGAACCTGCTTTACCAAAATGGCACCGGTCATTCAGCGTCTGTATGACCAGATGCTGGAACCAAAATGGGTTATCTCAATGGGTGCCTGTGCCAACTCTGGT…
NC_004431.1_cds_WP_000610901.1_52	ATGATCAATTCGCCCCGAGTGTGTATTCAGGTTCAAAGCGTCTACATTGAGGCCCAATCTTCACCTGATAATGAACGTTACGTTTTTGCTTATACCGTAACCATACGCAATCTGGGGCGAGCGCCAGTGCAGTTGTTGGGGCGTTACTGGCTGATCACCAATGGCAATGGCCGTGAAACCGAAGTCCAGGGCGAAGGAGTGGTTGGCGTCCAGCCACTTATCGCGCCTGGCGAAGAGTACCAGTACACCAGCGGTGCAATCATTGAAACCCCGCTGGGCACCATGCAGGGTCACTACGAAATGATCGATGAAAATGGCGTCCCTTTCAGCATCGACATTCCCGTATTCCGACTCGCCGTTCCCACACTCATTCATTAA
NC_008253.1_cds_WP_000267670.1_1659	ATGTGGCAGGCAATCAGTCGTCTTTTGAGCGAGCAGTTAGGTGAAGGCGAAATCGAACTGCGTAATGAACTGCCTGGCGGAGAAGTCCATGCCGCATGGCATTTGCGCTATGCAGGACGTGACTTTTTCGTCAAATGTGATGAAAGGGAACTGCTTCCCGGTTTTACCGCCGAAGCCGACCAACTGGAGTTACTGTCGCGTAGTAAAACCGTCACCGTGCCTAAGGTTTGGGCAGTTGGCGCTGACCGTGACTACAGTTTTCTGGTGATGGATTATCTCCCACCTCGCCCGCTGGATGCGCATAGTGCATTTATTCTTGGTCAGCAAATTGCGCGTTTACATCAATGGAGCGACCAACCACAATTTGGCCTCGATTTCGATAACGCGCTCTCCACAACT…
NC_013353.1_cds_WP_042096775.1_5079	TTGAGCCTGAGTCAATTTTCATCAGGCCGAACCCCTTCAAATGTGCTCGTGAATTCTTGGTGCAATGCTCTGAATGAAGCTATTTCTACATCTGCAACTGTATGTGCAGAGGATCTTTATAAAGGTGGGCACTGGGCGACGGCTAAAGCCATCTTAGATGATTATCCTATTGATTTATGGATTCTTTCTGCTGGTTTAGGACTTCTTCACCACAAAGACAATGTTGTACCTTACAAAGCGACCTTTGCTGTTGGATATGACGAATCAATACCATTGTATTCTCAAGAATATGTAGGGAAAAGTTTTCATAGAACATGGTGGAAAGAAATAACCAATAGATCTATTTTTAAATCTAAGCATCCTACATCTATTGTAGAATTAATGAAAAAAAGAAAAAGA…
NC_007946.1_cds_WP_001187380.1_4088	ATGCAGCAACAGGTTCCAACGCGTGCTTTTCATGTGATGGCGAAACCGAGCGGTTCTGATTGTAATCTGAACTGTGACTACTGTTTTTATCTCGAAAAACAATCCCTTTACCACGAAAAGCCAGTCACGCATATGGACGATGACACGCTGGAAGCGTATGTCCGTCACTATATCGCTGCCAGCGAAACCCAAAACGAAGTGGCTTTTACCTGGCAGGGCGGCGAACCAACGTTACTCGGGCTGGATTTTTACCGCCGTGCCGTGGCGCTACAGGCGAAATATGGTGCTGGCAGGAAGATAAGTAATAGCTTCCAGACTAACGGCGTGCTGCTCGATGACGAATGGTGTGCATTTCTGGCAGAAAATCATTTTCTTGTAGGGTTATCGCTGGATGGTCCG…
NC_011415.1_cds_WP_000840353.1_2033	ATGGCTGAACCGGTAGGCGATCTGGTCGTTGATTTAAGTCTGGATGCGGCCAGATTTGACGAGCAGATGGCCAGAGTCAGGCGTCATTTTTCCGGTACGGAAACTGATGCGAAAAAAACAGCGGCAGTCGTTGAACAGTCGCTGAGCCGACAGGCGCTGGCTGCACAGAAAGCGGGGATTTCCGTCGGGCAGTATAAAGCCGCCATGCGTATGCTGCCTGCACAGTTCACCGACGTGGCCACGCAGCTTGCAGGCGGGCAAAGCCCGTGGCTGATCCTGCTGCAACAGGGTGGTCAGGTGAAGGACTCCTTCGGCGGGATGATCCCCATGTTCCGGGGGCTTGCCGGTGCGATCACCCTGCCGATGGTCGGGGCCACCTCGCTGGCGGTGGCGACCGGT…
NC_007779.1_cds_WP_000357740.1_4018	ATGGATAAGATCGAAGTTCGGGGCGCCCGCACCCATAATCTCAAAAACATCAACCTCGTTATCCCCCGCGACAAGCTCATTGTCGTGACCGGGCTTTCGGGTTCTGGCAAATCCTCGCTCGCTTTCGACACCTTATATGCCGAAGGGCAGCGCCGTTACGTTGAATCCCTTTCCGCCTACGCGCGGCAGTTTCTGTCACTGATGGAAAAGCCGGACGTCGATCATATTGAGGGGCTTTCTCCTGCCATCTCAATTGAGCAGAAATCGACGTCTCATAACCCGCGTTCTACGGTGGGGACAATCACCGAAATCCACGACTATTTGCGTTTGTTATTCGCCCGCGTTGGCGAGCCGCGCTGTCCGGACCACGACGTCCCGCTGGCGGCGCAAACCGTCAGC…
NC_013654.1_cds_WP_000196111.1_3457	ATGACGCAATACTGGCTGGGGTTAGATTGTGGCGGTAGCTGGCTGAAAGCCGGGCTGTATGACCGAGAAGGCCGGGAGGCGGGCGTGCAGCGCCTGCCGCTGTGCGCATTAAGTCCACAGCCAGGCTGGGCAGAGCGCGACATGGCAGAACTGTGGCAATGTTGCACTGCTGTCATTCGCTCCCTGCTTACCCATTCTGGCGTCAGCGGGGAACAAATTGTCGGTATCGGCATCTCCGCGCAGGGAAAGGGCTTATTTCTACTTGATAAAAACGACAAACCGCTCGGTAACGCCATTTTGTCCTCGGATCGCCGGGCGATGGAAATCGTTCGTCGCTGGCAGGAAGATGGCATCCCGGAAAAACTCTATCCGCTGACCCGACAAACCTTATGGACCGGG…
NC_004431.1_cds_WP_000079699.1_2100	ATGGCACAAGTCATTAATACCAACAGCCTCTCGCTGATCACTCAAAATAATATCAACAAGAACCAGTCTGCGCTGTCGAGTTCTATCGAGCGTCTGTCTTCTGGCTTGCGTATTAACAGCGCGAAGGATGACGCCGCGGGTCAGGCGATTGCTAACCGTTTTACTTCTAACATTAAAGGCCTGACTCAGGCTGCACGTAACGCCAACGACGGTATTTCTGTTGCACAGACCACTGAAGGCGCGCTGTCCGAAATCAACAACAACTTACAGCGTATCCGTGAGCTGACGGTTCAGGCTTCTACCGGGACTAACTCTGATTCGGATCTGGACTCCATTCAGGACGAAATCAAATCCCGTCTCGACGAAATTGACCGCGTATCCGGTCAGACCCAGTTCAAC…
NC_011415.1_cds_WP_001148478.1_3498	ATGCAGGCGTTACTTTTAGAACAGCAGGACGGCAAAACTCTCGCATCGGTACAGACACTTGACGAAAGTCGCCTGCCGGAGGGCGATGTCACGGTTGATGTTCACTGGTCGAGCCTGAACTATAAAGATGCGCTGGCGATTACCGGTAAGGGAAAAATCATCCGTAATTTTCCGATGATTCCTGGGATCGATTTTGCCGGAACTGTACGCACCAGCGAAGATCCGCGTTTTCATGCCGGTCAGGAGGTGTTACTCACTGGCTGGGGCGTTGGTGAAAACCACTGGGGTGGGCTGGCGGAGCAGGCGCGAGTGAAAGGTGACTGGCTGGTTGCCATGCCGCAAGGGCTGGACGCGCGTAAAGCAATGATTATCGGTACTGCCGGTTTTACCGCCATGCTG…
NC_008253.1_cds_WP_000161265.1_4112	ATGACGAAAATTATCGCAGTAACCGCATGTCCTTCAGGTGTTGCCCATACTTATATGGCGGCAGAGGCGCTGGAAAGCGCCGCGAAAGCGAAAGGCTGGGAAGTGAAAGTAGAAACCCAGGGGTCGATTGGTCTGGAAAATGAACTGACTGCGGAAGACGTGGCAAGCGCCGATATGGTGATTTTGACCAAAGATATCGGCATCAAATTTGAAGAGCGTTTTGCTGGCAAGACTATCGTGCGTGTCAACATCAGCGACGCGGTAAAACGTGCTGACGCCATTATGAGCAAAATTGAAGCTCACCTGGCACAAACCGCTTAA
NC_004431.1_cds_WP_001198388.1_478	ATGCAAGTTTCAGTTGAAACCACTCAAGGCCTTGGCCGCCGTGTAACGATTACTATCGCTGCTGACAGCATCGAGACCGCTGTTAAAAGCGAGCTGGTCAACGTTGCGAAAAAAGTACGTATTGACGGCTTCCGCAAAGGCAAAGTGCCAATGAATATCGTTGCTCAGCGTTATGGCGCGTCTGTACGCCAGGACGTCCTGGGCGACCTGATGAGCCGTAACTTCATTGACGCCATCATTAAAGAAAAAATCAATCCGGCTGGCGCACCGACCTATGTTCCGGGCGAATACAAGCTGGGTGAAGACTTCACCTACTCTGTAGAGTTTGAAGTTTATCCGGAAGTTGAACTGCAGGGTCTGGAAGCGATCGAAGTTGAAAAACCGATCGTTGAAGTGACC…
NC_013364.1_cds_WP_001336523.1_1498	ATGACTGAAATCGTTGCAGATAAAACGGTAGAAGTAGTTAAAAACGCAATCGAAACCGCAGATGGAGCATTAGATCTTTATAATAAATATCTCGATCAGGTCATCCCCTGGCAGACCTTTGATGAAACCATAAAAGAGTTAAGTCGCTTTAAACAGGAGTATTCACAGGCAGCCTCCGTTTTAGTCGGCGATATTAAAACCTTACTTATGGATAGCCAGGATAAGTATTTTGAAGCAACCCAAACAGTGTATGAATGGTGTGGTGTTGCGACGCAATTGCTCGCAGCGTATATTTTGCTATTTGATGAGTACAATGAGAAGAAAGCATCCGCCCAGAAAGACATTCTCATTAAGGTACTGGATGACGGCATCACGAAGCTGAATGAAGCGCAAAAATCC…
NC_004431.1_cds_WP_001350361.1_65	ATGGCTGAAGCGCAAAATGATCCCCTGCTGCCGGGATACTCGTTTAACGCCCATCTGGTGGCGGGTTTAACGCCGATTGAGGCCAACGGTTATCTCGATTTTTTTATCGACCGACCGCTGGGAATGAAAGGTTATATTCTCAATCTCACCATTCGCGGTCAGGGGGTGGTGAAAAATCAGGGACGAGAATTTGTCTGCCGACCGGGTGATATTTTGCTGTTCCCGCCTGGAGAGATTCATCACTACGGTCGTCATCCGGAGGCTCACGAATGGTATCACCAGTGGGTTTACTTTCGTCCGCGCGCCTACTGGCATGAATGGCTTAACTGGCCGTCGATATTTGCCAATACCGGTTTCTTTCGCCCGGATGAAGCGCACCAGCCGCATTTCAGCGACCTG…
NC_004431.1_cds_WP_000709873.1_579	ATGAAAAAAGCACTGCAAGTCGCAATGTTTAGTCTGTTTACCGTTATTGGCTTTAATGCCCAGGCTAACGAACATCATCATGAAACCATGAGCGAAGCACAACCACAGGTTATTAGCGCCACTGGCGTGGTAAAAGGTGTTGATCTGGAAAGCAAAAAAATCACCATCCATCACGATCCGATTGCTGCCGTGAACTGGCCGGAGATGACTATGCGCTTTACCATCACCCCGCAGACGAAAATGAGCGAAATTAAAACCGGCGATAAAGTAGCGTTTAATTTTGTCCAACAGGGCAACCTTTCTTTATTACAGGATATTAAAGTCAGCCAGTAA
NC_007946.1_cds_WP_000017354.1_4317	ATGTCCGGCTGGCCACGAATTTACTACAAATTACTGAATTTACCATTAAGCATCCTGGTAAAAAGCAAGTCTATTCCGGCGGATCCTGCCCCGGAACTGGGGCTGGATACCTCTCGTCCAATTATGTACGTTTTACCGTACAACTCGAAAGCTGACTTGCTGACGTTGCGCGCCCAGTGTCTGGCACATGACCTGCCTGACCCGTTAGAGCCGCTGGAAATCGACGGCACGCTACTGCCGCGCTATGTGTTCATTCACGGCGGGCCGCGTGTGTTCACCTATTACACGCCGAAAGAAGAGTCTATTAAGCTGTTCCACGACTATCTCGATTTGCACCGCAGCAACCCAAATCTGGATGTGCAGATGGTGCCAGTATCGGTGATGTTTGGTCGCGCGCCG…
NC_012892.2_cds_WP_000963792.1_3224	ATGGCAATTGAACAAACAGCAATTACACGCGCGACTTTCGATGAAGTGATCCTGCCGATTTATGCTCCGGCAGAGTTTATTCCGGTAAAAGGTCAGGGCAGCCGAATCTGGGATCAGCAAGGCAAGGAGTATGTCGATTTCGCGGGTGGCATTGCAGTTACGGCGTTGGGCCATTGCCATCCTGCGCTGGTGAACGCGTTAAAAACCCAGGGCGAAACTCTGTGGCATATCAGTAACGTTTTCACCAATGAACCGGCGCTGCGTCTTGGGCGTAAACTGATTGAGGCAACGTTTGCCGAACGCGTGGTGTTTATGAACTCCGGCACGGAAGCTAACGAAACCGCCTTTAAACTGGCACGCCATTACGCCTGTGTGCGTCATAGCCCGTTCAAAACCAAA…
NC_008253.1_cds_WP_000339107.1_3965	ATGGATGCAAAACAAACGCGGCAAGGCGTATTACTCGCTCTTGCCGCTTATTTTATTTGGGGTATTGCGCCAGCGTACTTCAAGCTGATTTACTACGTGCCCGCCGATGAGATCCTGACGCATCGCGTGATCTGGTCGTTTTTCTTTATGGTGGTGCTGATGAGCATTTGCCGCCAGTGGTCCTATTTAAAAACGCTGATTCAGACGCCACAGAAAATTTTTATGCTGGCAGTCTCTGCCGTGCTGATTGGCGGCAACTGGCTACTGTTTATCTGGGCGGTGAACAATCACCATATGCTGGAAGCGAGCCTTGGTTACTTTATTAACCCGCTGGTGAACATTGTGCTGGGGATGATTTTCCTCGGCGAGCGATTCCGCCGGATGCAATGGCTGGCGGTG…
NC_008253.1_cds_1090	ATGGCGATGCCTTTATCGTTATTGATTGGCCTGCGTTTTAGCCGCGGACGGCGACGCGGCGGCATGGTGTCGTTGATCTCCGTCATTTCTACCATTGGCATTGCCCTCGGCGTGGCGGTATTGCTCGTCGGCTTAAGCGCGATGAACGGCTTTGAACGCGAACTGAATAACCGCATTCTGGCGGTAGTACCGCACGGTGAAATTGAGGCGGTAGATCAGCCGTGGACCAACTGGCAGGAAGCACTGGATAACGTGCAGAAAGTGCCGGGTATTGCCGCCGCTGCGCCGTATATCAATTTCACCGGGCTGGTGGAGAGCGGCGCGAATCTGCGCGCAATCCAGGTGAAGGGCGTTAACCCGCAACAGGAACAGCGTCTGAGCGCATTACCCTCGTTTGTT…
NC_011415.1_cds_WP_000964221.1_155	ATGCTCGTCTATTGGCTGGATATAGTCGGCACAGCGGTATTTGCCATCTCCGGCGTTTTGTTAGCCGGAAAATTGCGTATGGACCCTTTTGGTGTTCTGGTACTGGGCGTGGTTACCGCTGTAGGCGGCGGGACAATTCGCGACATGGCGCTGGATCACGGCCCGGTATTTTGGGTGAAAGATCCCACCGATCTGGTCGTTGCAATGGTCACCAGCATGCTGACCATCGTGCTGGTGCGCCAGCCAAGACGCTTACCAAAATGGATGTTGCCGGTGCTGGACGCCGTTGGTCTGGCGGTGTTTGTCGGCATTGGCGTGAATAAAGCCTTTAATGCGGAAGCCGGTCCGTTAATCGCGGTTTGTATGGGCGTCATTACTGGCGTTGGCGGCGGGATCATT…
NC_011415.1_cds_WP_000460707.1_1942	ATGTTTGATGTCACTTTGCTGATCCTGCTCGGGTTAGCTGCGCTGGGCTTTATCAGTCATAACACCACTGTCGCCGTTTCAATTCTGGTGTTGATCATTGTCCGCGTCACACCGTTAAGCACCTTTTTCCCGTGGATTGAAAAACAGGGGCTAAGTATCGGGATAATCATTCTGACGATTGGCGTTATGGCCCCCATCGCCAGCGGGACGCTACCGCCCTCAACCTTGATTCACTCGTTTCTGAACTGGAAATCGCTGGTGGCAATTGCAGTAGGCGTTATTGTCTCCTGGCTGGGTGGGCGCGGCGTGACCTTAATGGGCAGCCAGCCGCAACTGGTCGCCGGGCTGCTGGTAGGCACTGTTTTAGGCGTGGCGCTGTTTCGCGGCGTACCGGTCGGC…
NC_007946.1_cds_WP_000844868.1_459	GTGAAAACCGCCCTGCTGCTGGAAAAACTGGAAGGACAGCTCGCTACGCTGCGTCAGCGTTGTGCCCCGGTAGCGCAATTTGCCACGCTAAGCGCCCGTTTTAACAGGCATCTTTTTCAGACTCGTGCGACAACACTGCAGGCTTGTCTCGATGAGGCGGGCGATAATCTGGCTGCGCTTCGTCATGCCGTTGAGCAACAGCAACTGCCGCAAGTCGCCTGGCTGGCGGAACATCTGGCGGCGCAACTGGAGGCTATAGCGCGTGAAGCCACAGCCTGGTCGCTACGCGAGTGGGACAGTGCGCCACCGAAAATTGCCCGCTGGCAGCGTAAACGTATTCAGCATCAGGATTTTGAGCGGCGGCTACGTGAGATGGTTGCCGAACGTAGAGCCCGTCTG…
NC_013654.1_cds_WP_001235263.1_663	ATGAGACTCGAGTTTTCAATTTATCGCTATAACCCGGATGTTGATGATGCTCCGCGTATGCAGGATTACACCCTGGAAGCGGAAGAAGGTCGCGACATGATGCTGCTGGATGCGCTTATTCAGCTGAAAGAGAAAGATCCCAGCCTGTCGTTCCGCCGCTCCTGCCGTGAAGGTGTGTGCGGTTCCGACGGTCTGAACATGAACGGTAAGAATGGTCTGGCCTGTATTACCCCGATTTCGGCACTCAACCAGCCGGGCAAGAAGATTGTGATTCGTCCGCTGCCAGGTTTACCGGTGATCCGCGATTTGGTGGTAGACATGGGACAATTCTATGCGCAATATGAGAAAATTAAGCCTTACCTGTTGAATAATGGACAAAATCCGCCAGCTCGCGAGCAT…
NC_004431.1_cds_WP_001288134.1_2966	ATGTCTGAAGAAAAATTAGGTCAACATTATCTCGCCGCGCTGAATGAGGCATTTCCTGGCGTCGTGCTGGACCACGCCTGGCAGACCAAAGATCAGCTAACCGTCACCGTGAAGGTGAACTACCTGCCGGAAGTGGTGGAGTTTCTCTACTACAAACAAGGGGGTTGGCTGTCGGTGCTGTTTGGTAACGACGAACGCAAACTGAATGGTCATTACGCCGTTTATTACGTGCTGTCGATGGAGAAGGGCACCAAGTGTTGGGTAACGGTTCGCGTCGAAGTTGACGCCAACAAACCGGAGTATCCTTCCGTGACGCCGCGCGTTCCGGCGGCGGTGTGGGGCGAGCGTGAAGTGCGCGATATGTACGGTTTGATTCCGGTTGGTCTGCCGGATGAACGT…
NC_002695.2_cds_NP_311354.1_3198	ATGTCCCGAAAAGACCTTGCCAATGCGATTCGCGCACTCAGTATGGATGCGGTACAAAAAGCCAATTCTGGTCATCCCGGCGCGCCGATGGGCATGGCTGATATTGCCGAAGTGCTGTGGAACGATTTTCTTAAACATAACCCTACCGACCCAACCTGGTATGATCGCGACCGCTTTATTCTTTCCAACGGTCACGCGTCGATGCTGCTCTACAGTTTGCTGCATCTGACCGGTTACGACCTGCCGCTGGAAGAGCTGAAGAACTTTCGTCAACTGCATTCGAAAACCCCTGGCCACCCGGAAATCGGCTATACGCCCGGAGTTGAAACCACCACCGGTCCTCTTGGACAAGGTTTGGCGAACGCCGTCGGGCTGGCGATAGCGGAACGTACACTGGCG…
NC_004431.1_cds_WP_000875041.1_973	ATGGCCTTTATGCTAAGTCCTTTGCTCAAACGCTATACCTGGAACAGCGCCTGGCTGTATTACGCGCGTATTTTTATTGCGCTTTGTGGAACCACAGCGTTTCCGTGGTGGCTGGGTGATGTAAAACTGACGATTCCGCTGACGCTTGGGATGGTGGCAGCGGCGCTGACCGATCTCGATGACCGACTGGCGGGACGTTTGCGTAACCTCATCATTACGCTGTTCTGCTTTTTTATCGCCTCGGCCTCAGTAGAATTGCTGTTTCCCTGGCCCTGGCTATTTGCGATTGGCTTAACGCTCTCTACCAGCGGCTTCATTTTGCTCGGCGGTCTGGGTCAACGCTATGCAACAATTGCCTTCGGTGCATTGCTGATCGCCATTTACACTATGTTGGGAACA…
NC_007946.1_cds_WP_001350640.1_1539	ATGGGAAATAAATACTCAAGGTTACAAATCAGCATTCACTGGCTGGTCTTTTTGCTGGTTATCGTAGCGTATTGCGCAATGGAGTTTCGTGGTTTCTTCCCACGTAGCGATCGGCCCCTCATCAACATGATTCATGTTTCCTGTGGCATCTCAATTCTCGTACTGATGGTGGTTCGTCTTTTGTTAAGGCTGAAATGCCCAACCCCGCCGATTATACCTAAGCCAAAACCGATGATGACGGGACTGGCGCATTTGGGCCATTTGGTGATTTATCTCCTGTTTATTGCGCTGCCAGTGATTGGTTTGGTGATGATGTATAACCGGGGCAACCCGTGGTTTGCGTTTGGTTTGACGATGCCTTACGCTTCAGAGGCCAATTTCGAACGGGTTGATAGCTTA…
NC_002695.2_cds_NP_310376.1_2245	ATGAAATCGGGCCGCTTTATTGGCGTTATGTCAGGCACCAGCCTTGATGGTGTTGATGTTGTGTTGGCGACAATTGATGAACACCGGGTCGCACAGCTGGCAAGTTTGAGCTGGCCGATCCCGGTGTCTCTGAAACAGGCTGTACTGGATATTTGCCAGGGCCAGCAGCTTACACTTTCGCAGTTTGGACAGCTTGATACTCAACTCGGGCGACTTTTTGCTGATGCGGTCAAGGCCTTGCTTAAGGAACAAAACCTGCAGGCGAGAGATATAGTTGCGATCGGCTGTCACGGTCAAACCGTCTGGCATGAACCGACGGGCGTGGCACCACACACTTTACAGATTGGCGATAACAATCAAATTGTGGCACGCACCGGAATTACGGTTGTCGGTGATTTT…
NC_007779.1_cds_WP_001042003.1_3786	ATGAATAAGCGCGATGCAATCAATCATATTCGGCAGTTTGGCGGGCGTCTTGATCGCTTCCGTAAATCGGTCGGCGGCTCAGGCGACGGCGGTCGTAACGCACCAAAACGCGCGAAATCCTCGCCAAAACCGGTAAATCGCAAAACCAACGTTTTCAACGAACAGGTGCGCTATGCCTTCCACGGCGCATTGCAGGATCTGAAAAGCAAACCGTTCGCCACGTTTTTAACGGTGATGGTTATCGCCATTTCTCTGACGCTGCCCAGCGTCTGTTATATGGTGTACAAAAACGTTAACCAGGCGGCGACGCAGTATTATCCGTCACCGCAAATCACTGTTTATCTGCAAAAAACGCTGGACGATGACGCTGCTGCGGGCGTGGTGGCACAGTTGCAGGCC…
NC_012892.2_cds_WP_000852812.1_3853	ATGGCTGAATGGAGCGGCGAATATATCAGCCCATACGCTGAGCACGGCAAGAAGAGTGAACAAGTCAAAAAGATTACGGTTTCCATTCCTCTTAAGGTGTTAAAAATCCTCACCGATGAACGCACGCGTCGTCAGGTGAACAACCTGCGTCACGCTACCAACAGCGAGCTGCTGTGCGAAGCGTTTCTGCATGCCTTTACCGGGCAACCTTTGCCGGATGATGCCGATCTGCGTAAAGAGCGCAGCGACGAAATCCCGGAAGCGGCAAAAGAGATCATGCGTGAGATGGGGATTAACCCGGAGACGTGGGAATACTAA
NC_007946.1_cds_WP_001193413.1_4404	ATGCAAACGATTATCCGTGTCGAGAAGCTCGCCAAAACCTTCAATCAGCATCAGGCGCTGCACGCGGTTGATCTGAACATTCATCATGGTGAAATGGTGGCTCTGCTTGGGCCGTCGGGTTCCGGAAAATCCACCCTTTTACGTCACTTAAGCGGTTTGATTACCGGCGATAAATCTGTCGGTAGCCATATCGAGCTGCTGGGCCGCACTGTCCAGCGCGAAGGCCGTCTGGCCCGCGATATCCGTAAAAGCCGCGCCCATACCGGCTACATCTTTCAACAATTCAACCTGGTGAATCGCCTGAGCGTACTGGAGAACGTGCTGATTGGCGCGCTCGGCAGCACGCCATTCTGGCGAACCTGTTTTAGCTACTTCACCCGCGAGCAGAAACAGCGCGCG…
NC_008253.1_cds_WP_000810554.1_2801	ATGAAACAAAAGAAAGCCTGGAGTTTTTTTCAGAGCCTGGGGAAGGCATTTATGTATCCCATTGCTCTGCTAAGTGTATGTGGCATGATGCTAGGGCTGGGAAGTGGTTTAGCCAGTGATGATATGGCAAAGTTAATTCCATTTCTGGCTATTCCAATAATTAAAACCATACTTGATTTCATTGTTAGTCTTGGTTTGTTTGCCTTTGTTAATTTACCTGTATTGTTTGCGATAGCGATTCCCTTAGGATTATTAAAAGATAAAGAGGATAAAGCCTATGGTGCTTTTTCTGGCTTAATTGGTTTTATGGCGATGCATCTGGGAACGAACTTTTATCTTAAACAGCACGACTTATTGGTCGTTGCTGACCAAATGTCGACACATGGGCAAACCATCATT…
NC_011415.1_cds_WP_000779661.1_3239	ATGAAGCTGGTTGAACACTACATCATGCGTGGTACGCGCCGTCTGGTGCTGATTATCGTCGGTTTTCTGATCTTTATTTTCGCCAGCTACTCCGCACAGCGTTATCTGACCGAAGCGGCAAATGGGACATTAGCTCTTGATGTTGTGCTGGATATCGTTTTCTACAAAGTGCTGATTGCACTGGAGATGTTGTTACCTGTTGGTCTGTATGTGTCAGTTGGCGTGACGCTAGGGCAGATGTATACCGACTCGGAAATTACCGCTATCTCTGCGGCGGGGGGCAGTCCGGGACGCTTGTACAAAGCCGTTCTTTATCTGGCGATACCGCTAAGTATTTTTGTCACCCTTCTGTCGATGTATGGTCGTCCGTGGGCTTATACGCAGATTTATCAACTGGAG…
NC_013654.1_cds_WP_000083664.1_2456	ATGTCACAGTCTACATCCGTGTTTCGTCGTAATGGATTTACTTTTAAACAGTTTTTTGTTGCTCACGATCGCTGTGCGATGAAAGTGGGAACGGATGGCATTTTGCTGGGCGCATGGGCACCGGTAGCTGGGGTAAAACGTTGCCTTGATATCGGCGCGGGTAGCGGGTTGCTGGCATTAATGCTGGCGCAGCGAACAGATGACAGCGTGATGATTGATGCAGTTGAACTGGAAAGTGAAGCTGCCGCGCAAGCGCAGGAAAATATCAACCAGTCCCCGTGGGCAGAGCGGATTAATGTCCATACGGCGGATATTCTGCAGTGGATCACACAGCAGACAGTACGCTTCGATTTAATCATCAGCAACCCACCTTACTATCAGCAGGGAGTAGAGTGCGCG…
NC_004431.1_cds_WP_000189046.1_3926	ATGACACCTTCAAATTATCAGCGTACTCGCTGGCTGACACTCATCGGTACTATCATTACCCAGTTTGCTCTGGGGTCGGTTTATACCTGGAGTCTGTTTAACGGTGCGCTTTCTGCCAAGCTGGGGGCTCCTGTAAGCCAGGTTGCTTTCTCTTTCGGCTTGTTAAGTCTGGGGCTGGCAATTTCGTCTTCTGTTGCGGGCAAATTGCAGGAACGTTTTGGTGTTAAACGCGTCACTATGGCTTCCGGCATTTTGCTGGGATTAGGTTTCTTCCTGACAGCACATTCCAACAACCTGATGATGCTGTGGTTAAGCGCCGGTGTGTTGGTTGGTCTGGCGGATGGTGCGGGTTACCTGTTGACGCTCTCTAACTGCGTGAAGTGGTTTCCGGAGCGTAAG…
NC_002695.2_cds_NP_311112.1_2957	ATGATGCCGGAAATTGGTAACGGGCTGCTGTGCCTGGCGCTGGGAATTGCGCTGCTGCTGTCCGTGTATCCGCTATGGGGCGTGGCGCGCGGAGATGCGCGCATGATGGCGTCTTCCCGCTTGTTTGCCTGGCTGCTGTTTATGTCTGTGGCTGGCGCATTTCTGGTGCTGGTCAATGCTTTCGTGGTCAACGACTTTACCGTCACCTATGTTGCCAGCAACTCCAATACCCAGCTTCCGGTGTGGTATCGCGTGGCGGCTACCTGGGGCGCACATGAAGGCTCACTGCTGCTGTGGGTGCTGCTGATGAGCGGCTGGACCTTTGCGGTGGCGATTTTTAGTCAGCGTATTCCGCTGGATATTGTGGCCCGCGTACTGGCGATAATGGGGATGGTCAGT…
NC_007779.1_cds_WP_001051092.1_4074	TTGAATCTGATGCATTTTCTGCGCCGACCAATATCGCTGCGCCAACGGCTGATATTGACCATCGGGGCCATTTTGTTGGTGTTTGAGCTGATCAGCGTCTTCTGGCTATGGCATGAAAGTACCGAGCAGATTCAGCTGTTTGAGCAGGCGCTACGCGACAATCGCAACAACGATCGCCACATCATGCGTGAGATCCGCGAGGCGGTCGCCAGCCTGATTGTCCCCGGCGTCTTTATGGTCAGCCTGACGCTATTTATCTGCTATCAGGCGGTACGCCGCATCACCCGCCCGCTGGCGGAGCTGCAAAAAGAGCTGGAAGCGCGCACCGCCGACAACTTAACGCCCATTGCCATTCACAGCGCCACCCTCGAAATCGAAGCGGTGGTTTCGGCGTTAAAC…
NC_004431.1_cds_WP_000228269.1_3974	ATGGTGGACCAGGCGCAGGATACCCTGCGCCCGAATAACAGATTGTCAGATATGCAGGCAACAATGGAACAAACCCAGGCCTTTGAAAACCGTGTGCTTGAGCGTCTGAATGCTGGCAAAACCGTGCGAAGCTTTCTGATCACCGCCGTCGAGCTTTTGACCGAGGCGGTAAATCTTCTGGTGCTTCAGGTATTCCGCAAAGACGATTACGCGGTGAAGTATGCTGTAGAACCGTTACTCGACGGCGATGGTCCGCTGGGCGATCTTTCTGTGCGTTTAAAACTCATTTACGGGTTGGGCGTCATTAACCGCCAGGAATACGAAGATGCGGAACTGCTGATGGCATTGCGTGAAGAGCTAAATCACGACGGCAACGAGTACGCTTTTACCGACGACGAA…
NC_008253.1_cds_WP_000919563.1_4611	ATGTTAAAACGTATCAAAATTGTGACCAGCCTACTGCTGGTTTTGGCCGTTTTTGGCCTTTTACAACTGACTTCAGGCGGTCTGTTCTTTAATGCCTTAAAGAACGACAAAGAAAATTTCACTGTTTTACAAACCATTCGCCAGCAGCAATCCACGCTGAATGGCAGCTGGGTCGCGTTGTTGCAGACGCGTAACACCCTCAACCGCGCGGGTATCCGCTACATGATGGATCAGAACAATATTGGTAGCGGTTCAACCGTTGCTGAGCTGATGCAGAGTGCCAGTATTTCGCTGAAACAGGCGGAAAAAAACTGGGCGGATTACGAAGCGTTGCCGCGTGACCCGCGTCAGAGCACCGCCGCAGCGGCAGAGATCAAACGTAATTACGATATTTATCAC…
NC_007779.1_cds_WP_001237796.1_1669	ATGCGTCTTCTTCATACCATGCTGCGCGTTGGCGATTTGCAACGCTCCATCGATTTTTATACCAAAGTGCTGGGCATGAAACTGCTGCGTACCAGCGAAAACCCGGAATACAAATACTCACTGGCGTTTGTTGGCTACGGCCCGGAAACCGAAGAAGCGGTGATTGAACTGACCTACAACTGGGGCGTGGATAAATACGAACTCGGCACTGCTTATGGTCACATCGCGCTTAGCGTAGATAACGCCGCTGAAGCGTGCGAAAAAATCCGTCAAAACGGGGGTAACGTGACCCGTGAAGCGGGTCCGGTAAAAGGCGGTACTACGGTTATCGCGTTTGTGGAAGATCCGGACGGTTACAAAATTGAGTTAATCGAAGAGAAAGACGCCGGTCGCGGTCTG…
NC_007946.1_cds_WP_000430008.1_741	ATGGAAAACAATCGCAATTTCCCTGCCAGACAATTTCATTCGCTCACGTTCTTTGCCGGTCTTTGTATTGGTATTACGCCTGTGGCGCAGGCACTCGCTGCCGAAGGGCAAGCTAACGCGGATGACACGCTGGTTGTCGAAGCATCAACGCCTTCGCTTTATGCGCCACAACAATCTGCCGATCCGAAATTCTCGCGTCCGGTAGCGGATACTACCCGCACGATGACGGTGATTTCTGAACAAGTGATTAAAGATCAGGGTGCAACCAACCTTACCGACGCGCTCAAAAACGTCCCCGGCGTGGGTGCGTTTTTTGCGGGTGAGAACGGTAACTCCACCACTGGCGACGCCATTTATATGCGCGGTGCCGATACCTCTAACAGTATTTATATCGATGGC…
NC_004431.1_cds_WP_001261256.1_1452	ATGAGAACCGTAAACGGATGTATTTTGCTGCTGGCAGCTATCAGTATCACTTTTGCCGCCGTAAGTGGGGCTTATCATCTCGATATGCAGCAACTGCTGGCGCTCATTCTTCGTCAAGAAAATGTTCCTGTGCAAGAACAAATTGTCTTCTGGCAAATCCGCGTGCCGCGTATTCTTGCTGCGCTGTTTCTGGGCGCGGCGCTGGCAGGGGCCGGAACCACCTATCAGGGAATGTTCCGTAATCCCTTAGTGTCACCGGATATTTTAGGCGTCTCCGCCGGTGCCGGACTTGGTGCCTGCGCGGCAATCCTGTGCGGATTATCCATTGTTTACATCCAGCTGTACGCATTTTGCGGCGGGCTGATGGTGGTCGCGGGCGTCTGGTTGATTACGCGTCGG…
NC_008253.1_cds_WP_000339905.1_136	ATGGATGCACCGAGTACCACACCGCATGATGCGGTGTTTAAACAATTTTTAATGCATGCGGAAACGGCTCGCGACTTTCTGGATATCCATTTGCCAGCGGAGCTACGCGAACTGTGTGACCTCGACACGCTGCATCTTGAGTCGGGGAGTTTTATTGAAGAAAGCCTGAAAGGGCACAGCACTGACGTGCTTTATTCCGTGCAAATGCAGGGCAACCCCGGTTATTTGCATGTTGTGATTGAACATCAAAGCAAGCCGGATAAGAAAATGGCCTTTCGCATGATGCGTTATTCTATTGCTGCCATGCACCGGCATCTGGAGGCTGACCACGATAAGCTGCCGCTGGTGGTGCCAATTCTGTTTTATCAGGGCGAGGCCACACCTTATCCGCTATCAATG…
NC_013353.1_cds_WP_000116090.1_4315	ATGTCTGTACAGCAAATCGACTGGGATCTGGCCCTGATCCAGAAATATAACTATTCCGGGCCACGATACACCTCGTACCCGACCGCGCTGGAGTTTTCAGAAGACTTCGGCGAACAGGCGTTTTTACAAGCCGTGGCGCGCTATCCTGAGCGTCCATTATCTCTCTACGTACATATCCCGTTCTGCCATAAGCTTTGTTACTTCTGCGGTTGCAATAAGATTGTTACTCGCCAGCAGCACAAGGCCGATCAGTATCTGGACGCGCTGGAGCAAGAAATCGTCCATCGTGCACCGCTGTTCGCCGGGCGTCACGTCAGCCAATTGCACTGGGGCGGCGGAACGCCGACGTATCTGAATAAAGCGCAAATCAGCCGCCTGATGAAGCTGCTGCGCGAAAAC…
NC_007779.1_cds_WP_000531594.1_1117	ATGGGACAGAGTAAAAAATTGAATAAACAACCGAGTTCGCTTTCACCGCTGGTGCAATTGGCGGGAATTCGCAAATGCTTTGATGGTAAAGAGGTCATTCCCCAGCTGGATCTGACTATCAACAATGGCGAGTTCCTCACGCTGCTTGGCCCTTCTGGCTGCGGTAAAACAACCGTTCTTCGCCTGATTGCAGGTCTGGAAACTGTTGATTCCGGACGCATCATGCTGGATAACGAGGACATCACCCACGTTCCGGCGGAAAACCGCTATGTGAACACTGTTTTCCAAAGCTACGCACTTTTCCCCCACATGACCGTGTTCGAAAATGTGGCCTTTGGGTTGCGCATGCAAAAAACCCCCGCTGCTGAAATTACGCCCCGCGTGATGGAAGCCCTGCGG…
NC_013353.1_cds_WP_000583470.1_5064	ATGATCATCGGAAATATTCATAATCTTCAGCCGTGGCTACCCCAGGAGTTACGCCAGGCGATTGAGCATATCAAAGCACACGTTACGGCAGAAACGCCAAAGGGCAAGCACGATATCGAAGGCAATCGTCTGTTTTATCTTATCTCGGAAGATATGACCGAGCCGTACGAAGCCCGCCGTGCGGAGTACCATGCCCGCTATCTCGACATTCAGATTGTGTTAAAAGGTCAGGAAGGCATGACCTTCAGCACGCAACCTGCAGGCACGCCGGATACCGACTGGTTAGCTGATAAAGACATCGCATTTTTGCCGGAAGGCGTTGATGAGAAAACAGTTATCCTTAATGAAGGTGATTTTGTTGTGTTTTATCCGGGGGAAGTGCATAAACCGCTGTGCGCA…
NC_013353.1_cds_WP_000952141.1_4487	ATGCTCAGTCAAATTCAACGCTTTGGCGGCGCGATGTTCACGCCAGTGCTGCTGTTTCCCTTCGCCGGGATTGTGGTGGGTCTTGCCATCTTGCTGCAAAACCCGATGTTTGTCGGGGAATCACTGACCGATCCGAACAGTTTATTCGCGCAAATCGTACACATTATTGAAGAGGGCGGTTGGACGGTATTCCGTAATATGCCGCTGATTTTTGCTGTCGGTTTACCCATTGGCCTTGCTAAGCAAGCGCAGGGACGTGCTTGTCTGGCGGTGATGGTGAGTTTCCTGACCTGGAACTATTTCATCAATGCGATGGGAATGACCTGGGGAAGCTACTTCGGCGTCGATTTCACTCAGGACGCGGTGGCAGGTAGCGGTCTGACAATGATGGCTGGGATT…
NC_004431.1_cds_WP_001201850.1_572	ATGCGGGCGAAACTTCTGGGAATAGTCCTGACAACCCCTATTGCGATCAGCTCTTTTGCTTCTACCGAGACTTTATCGTTTACTCCTGACAACATAAATGCGGACATTAGTCTTGGAACTCTGAGCGGAAAAACAAAAGAGCGTGTTTATCTAGCCGAAGAAGGAGGCCGAAAAGTCAGTCAACTTGACTGGAAATTCAATAACGCTGCAATTATTAAAGGTGCAATTAATTGGGATTTGATGCCCCAGATATCTATCGGGGCTGCTGGCTGGACAACTCTCGGTAGCCGAGGTGGCAATATGGTCGATCGGGACTGGATGGATTCCAGTAACCCCGGAACCTGGACGGATGAAAGTAGACACCCTGATACACAACTCAATTATGCCAACGAATTTGAT…
NC_004431.1_cds_WP_000765831.1_547	ATGAAACTGGGATTTATTGGCTTAGGCATTATGGGTACACCGATGGCCATTAATCTGGCGCGTGCCGGTCATCAACTGCATGTCACAACCATTGGTCCGGTTGCTGATGAATTACTGTCACTGGGCGCCGTTAGTGTTGAAACTGCGCGCCAGGTAACAGATGCATCGGACATCATTTTTATTATGGTGCCGGATACGCCACAGGTTGAAGACGTTCTGTTTGGTGAAAATGGTTGTACCAAAGTCTCGCTGAAGGGCAAAACCATTGTTGATATGAGCTCCATTTCCCCGATTGAAACTAAACGTTTCGCTCGTCAGGTGAATGAACTGGGCGGCGATTATCTCGATGCGCCAGTCTCCGGCGGTGAAATCGGCGCGCGTGAAGGGACGTTATCGATT…
NC_007779.1_cds_WP_001018618.1_679	ATGGCTATCACTGGCATCTTTTTCGGCAGCGACACCGGTAATACCGAAAATATCGCAAAAATGATTCAAAAACAGCTTGGTAAAGACGTTGCCGATGTCCATGACATTGCAAAAAGCAGCAAAGAAGATCTGGAAGCTTATGACATTCTGCTGCTGGGCATCCCAACCTGGTATTACGGCGAAGCGCAGTGTGACTGGGATGACTTCTTCCCGACTCTCGAAGAGATTGATTTCAACGGCAAACTGGTTGCGCTGTTTGGTTGTGGTGACCAGGAAGATTACGCCGAATATTTCTGCGACGCATTGGGCACCATCCGCGACATCATTGAACCGCGCGGTGCAACCATCGTTGGTCACTGGCCAACTGCGGGCTATCATTTCGAAGCATCAAAAGGTCTG…
NC_013654.1_cds_WP_000867568.1_1079	ATGAAGGTTAATAAAAAGAGGCTTGCCGAAATTTTCAACGTGGACCCGCGGACGATTGAACGCTGGCAGTCTCAGGGACTCCCTTGCGCCTCCAAAGGTAGTAAGGGCATTGAATCTGTATTTGATACTGCCATGGCAATTCAGTGGTATGCGCAGAGGGAAACTGATATCGAAAACGAAAAGCTCCGCAAAGAACTGGACGATTTGCGTGCGGCAGCGGAGTCAGATTTACAACCCGGCACCATTGACTATGAACGCTACCGGCTCACAAAAGCGCAGGCAGATGCGCAGGAACTGAAAAATGCCCGTGAAGACGGAGTAGTGCTGGAAACTGAACTGTTTACCTTCATTCTGCAACGTGTGGCACAGGAGATTTCGGGGATACTTGTGCGTGTGCCG…
NC_013353.1_cds_WP_000093258.1_4594	ATGTCATCCGATATTAAGATCAAAGTGCAAAGCTTTGGTCGTTTCCTCAGCAACATGGTGATGCCAAATATCGGCGCGTTTATCGCGTGGGGTATCATCACCGCGTTATTTATTCCAACAGGGTGGTTACCGAACGAGACGCTGGCGAAGCTGGTCGGGCCGATGATCACTTATCTCCTGCCGCTGCTGATCGGTTATACCGGTGGTAAGCTGGTAGGCGGCGAACGTGGCGGCGTAGTCGGTGCCATCACCACCATGGGCGTTATCGTCGGCGCAGACATGCCGATGTTCCTCGGTTCTATGATTGCAGGTCCTCTGGGCGGCTGGTGCATTAAGCACTTCGACCGCTGGGTAGACGGTAAGATCAAATCCGGTTTTGAGATGCTGGTGAATAACTTC…
NC_013364.1_cds_WP_000805027.1_4328	ATGAAGCCGTCCGTTATCCTCTACAAAGCCTTACCTGATGATTTACTGCAACGCCTGCAAGAGCATTTCACCGTTCACCAGGTGGCAAACCTCAGCCCACAAACCGTCGAACAAAATGCAGCAATTTTTGCCGAAGCTGAAGGTTTACTGGGTTCAAACGAGAATGTTGATGCCGCATTGCTGGAAAAAATGCCGAAACTGCGTGCCACATCAACGATCTCCGTCGGCTATGACAATTTTGATGTCGATGCGCTTACCGCCCGAAAAATTCTGCTGATGCACACGCCAACCGTATTAACAGAAACCGTCGCCGATACGCTGATGGCGCTGGTGTTGTCTACCGCTCGTCGGGTTGTGGAGGTAGCAGAACGGGTAAAAGCAGGCGAATGGACCGCGAGC…
NC_013364.1_cds_WP_001272994.1_2475	ATGAGTGCCATTGAAGTTAAGAACCTGGTGAAAAAATTTCACGGTCAGACGGTGCTGCACGGTATCGACCTCGAGGTAAAGCCTGGCGAAGTGGTGGCAATTATCGGTCCGAGTGGTTCCGGCAAAACCACGTTGCTACGCAGCATAAATCTGCTGGAACAACCGGAAGCGGGAACGATCACCGTTGGCGATATCACTATTGATACTGCACGTTCATTAAGTCAGCAAAAATCGCTGATTCGCCAGTTGCGTCAGCACGTCGGGTTTGTCTTCCAGAACTTTAATTTGTTTCCGCATCGTACGGTGCTGGAAAACATTATTGAAGGGCCGGTGATCGTCAAAGGCGAACCGAAAGAAGAGGCCACGGCGCGCGCTCGCGAGCTGCTGGCGAAAGTTGGG…
NC_013364.1_cds_WP_000005431.1_2195	ATGAGTGAAACTCGTTTTCATGGTGCCCGTGTTACGGAAAGTACCGACCTGGTAACAGCGATTAATGATGTTGATTCCAGTGTTATCGGTATCGTGGCAACGGCGGATGATGCGGACGCGGAGCTGTTCCCGCTGAACAAGCCCACACTGCTGACCCGCGTCAATGACGTGCTGGGAAAATGCGGAACAACGGGGACGCTTTATCGTGCGCTTAAGGCCATCGCAGACCAGGTGAGCACAAAGGTGATCGTCGTTCGCGTGGCTGAACATAAAGAAGAAGACGGAAAAACGCAGGATCAACTGGTTATCGGTGGTTCTGAATCTGACGGCAGCTATACGGGGATGTATGCGCTGCTTGTTGCAGAGCAGGATGAAAGCATCGGATACCGTCCGCGTATT…
NC_008253.1_cds_WP_000157289.1_104	ATGGCGAGTAAGCAACTCTGGCGCTGGCGTGGCATAACCGGCGACGGCAATGCGCAAGATGGGATGCTATGGGCAGAGAGCCGTGCTTTGCTGCTCATGGCACTACAGCAACAGATGGTTACCCCACTAAGCCTGAAGCGAATCGCCATCAATTCTGCGCAGTGGCGAGGAGATAAAAGCGCGGAAGTCATTCATCAACTGGCGACGCTACTCAAAGCCGGGTTAACGCTTTCTGAAGGGCTGGCTCTGCTGGCGGAACAGCATCCCAGTAAGCAGTGGCAAGCGTTGCTGCAATCACTGGCGCACGATCTTGAACAGGGCGTTGCCTTTTCCAATGCCTTATTACCCTGGTCAGAGGTATTTCCGCCGCTCTATCAGGCGATGATCCGCACGGGTGAA…
NC_013353.1_cds_WP_000016559.1_88	ATGAGTGGTCAAGGAAAGCGATTAATGGTGATGGCAGGCGGAACCGGTGGACATGTATTCCCGGGACTGGCGGTTGCGCACCATCTAATGGCTCAGGGTTGGCAAGTTCGCTGGCTGGGGACTGCCGACCGTATGGAAGCGGACTTAGTGCCAAAACATGGCATCGAAATTGATTTCATTCGTATCTCTGGTCTGCGTGGAAAAGGTATAAAAGCACTGATAGCTGCGCCGCTGCGTATCTTCAACGCCTGGCGTCAGGCGCGGGCGATTATGAAAGCGTACAAACCTGACGTGGTACTCGGTATGGGCGGCTATGTATCAGGTCCAGGTGGTCTGGCCGCGTGGTCGTTAGGCATTCCGGTTGTACTTCATGAACAAAACGGTATTGCGGGCTTAACC…
NC_013353.1_cds_WP_000467704.1_625	ATGTTCGGCAATGATATTTTCACCCGCGTAAAACGTTCAGAAAATAAAAAAATGGCGGAAATCGCCCAATTCCTGCATGAAAATGATTTGAGCGTTGACACCACAGTCGAAGTATTTATTACCGTAACCCGCGATGAAAAGCTTATCGCGTGCGGTGGAATTGCCGGAAATATTATTAAATGCGTTGCTATCAGTGAATCCGTTCGCGGTGAAGGACTGGCGCTGACATTAGCCACTGAACTGATAAACCTCGCCTATGAGCGGCACAGCACGCATCTGTTTATTTATACCAAAACCGAATACGAGGCGCTGTTCCGCCAGTGCGGTTTTTCCACGCTGACCAGCGTACCCGGCGTGATGGTGCTGATGGAAAACAGCGCCACGCGGCTGAAACGCTAT…
NC_007779.1_cds_WP_001091569.1_764	GTGAACACATTTTCAGTTTCCCGTCTGGCGCTGGCATTGGCTTTTGGCGTGACGCTGACCGCCTGTAGCTCAACCCCGCCCGATCAACGTCCTTCTGATCAAACCGCGCCTGGTACCTCTTCTCGCCCGATTCTGTCGGCAAAAGAAGCGCAGAATTTCGATGCTCAACACTATTTTGCATCCCTGACACCAGGTGCTGCAGCGTGGAATCCTTCCCCGATTACCCTGCCTGCGCAACCTGACTTTGTTGTCGGCCCGGCGGGCACTCAAGGTGTAACGCATACCACGATTCAGGCGGCGGTAGATGCGGCAATTATCAAGCGTACCAACAAGCGCCAGTATATTGCCGTGATGCCTGGTGAGTATCAGGGAACGGTATATGTCCCTGCCGCTCCGGGT…
NC_011415.1_cds_WP_000459750.1_4551	ATGTTCGATAAACATACCCACACCCTGATCGCCCAGCGTCTGGATCAGGCAGAAAAACAGCGCGAACAGATCCGCGCGATCTCACTGGATTACCCGGAGATCACCATCGAAGACGCTTACGCGGTGCAGCGCGAATGGGTTCGCCTGAAAATCGCCGAAGGTCGCACGCTGAAAGGCCACAAAATCGGCCTGACCTCGAAAGCGATGCAGGCCAGCTCACAAATCAGCGAACCGGATTACGGCGCGCTGCTGGATGACATGTTCTTCCACGATGGCAGCGATATCCCGACCGATCGCTTTATCGTGCCGCGCATTGAAGTGGAGCTGGCTTTCGTGCTGGCAAAACCGCTGCGTGGGCCAAACTGCACGCTGTTCGACGTCTACAACGCCACGGACTAC…
NC_007779.1_cds_WP_001324279.1_2959	ATGTCGATAAAACAAATGCCAGGGAGGGTATTAATATCGCTATTGTTGAGCGTTACAGGATTATTAAGTGGCTGTGCCAGCCATAATGAAAATGCCAGTTTACTGGCGAAAAAACAGGCGCAAAATATCAGCCAAAACCTGCCGATTAAATCTGCGGGATATACCTTAGTGCTGGCGCAAAGTAGCGGCACAACGGTAAAAATGACCATTATCAGCGAAGCGGGTACACAAACCACGCAGACGCCTGACGCCTTTTTAACCAGCTATCAACGACAAATGTGCGCTGACCCGACGGTGAAATTAATGATCACTGAGGGAATTAATTACAGCATAACGATTAATGATACACGTACAGGTAACCAGTATCAGCGGAAACTGGATCGTACCACCTGTGGAATA…
NC_013364.1_cds_WP_001093858.1_919	ATGAATACACTTGAACCTGCTGCCCAGTCGAAACCGCCGGGCGGATTTAAGCTGTGGTTGTCGCAGCTGCAAATGAAGCATGGGCGCAAACTGGTCATTGCGTTGCCATATATCTGGTTGATCTTGCTGTTTCTGCTGCCATTTCTGATTGTCTTTAAAATAAGCCTGGCGGAGATGGCGCGCGCTATTCCACCTTATACCGAACTGATGGAGTGGGCTGACGGGCAACTGTCCATCACTCTTAATCTCGGTAATTTTCTGCAACTGACCGACGATCCGCTCTATTTCGATGCTTATCTCCAGTCGCTACAGGTGGCTGCGATTTCGACATTTTGCTGTTTACTGATCGGCTATCCGCTGGCGTGGGCGGTGGCGCACAGTAAGCCTTCGACCCGTAAT…
NC_013353.1_cds_WP_001199813.1_392	ATGCAATACAACCCCTTAGGAAAAACCGACCTTCGCGTTTCCCGACTTTGCCTCGGCTGTATGACCTTTGGCGAGCCAGATCGTGGTAATCACGCATGGACACTGCCGGAAGAGAGTAGCCGTCCCATCATTAAACGCGCGCTGGAAGGCGGCATAAATTTCTTTGATACCGCCAATAGCTATTCCGATGGCAGCAGCGAAGAGATCGTTGGTCGCGCACTGCGGGATTTCGCCCGTCGTGAAGACGTGGTCGTTGCGACGAAAGTGTTCCATCGCGTTGGTGATTTACCGGAAGGATTATCCCGTGCACAAATTTTGCGCTCTATCGACGACAGCCTGCGCCGTCTCGGCATGGATTATGTCGATATCCTGCAAATTCATCGCTGGGATTACAACACG…
NC_012892.2_cds_WP_000752979.1_752	GTGGCTGATTTCGATAACCTGTTCGATGCTGCCATTGCCCGCGCCGATGAAACGATACGCGGGTACATGGGAACGTCAGCCACCATTACATCCGGTGAGCAGTCAGGTGCGGTGATACGTGGTGTTTTTGATGACCCTGAAAATATCAGCTATGCCGGACAGGGCGTGCGCGTTGAAGGCTCCAGCCCGTCCCTGTTTGTCCGGACTGATGAGGTGCGGCAGCTGCGGCGTGGAGACACGCTGACCATCGGTGAGGAAAATTTCTGGGTAGATCGGGTTTCGCCGGATGATGGCGGAAGTTGTCATCTCTGGCTTGGACGGGGCGTACCGCCTGCCGTTAACCGTCGCCGCTGA
NC_007779.1_cds_WP_000818618.1_3856	ATGGCAGAGAAACGCAATATCTTTCTGGTTGGGCCTATGGGTGCCGGAAAAAGCACTATTGGGCGCCAGTTAGCTCAACAACTCAATATGGAATTTTACGATTCCGATCAAGAGATTGAGAAACGAACCGGAGCTGATGTGGGCTGGGTTTTCGATTTAGAAGGCGAAGAAGGCTTCCGCGATCGCGAAGAAAAGGTCATCAATGAGTTGACCGAGAAACAGGGTATTGTGCTGGCTACTGGCGGCGGCTCTGTGAAATCCCGTGAAACGCGTAACCGTCTTTCCGCTCGTGGCGTTGTCGTTTATCTTGAAACGACCATCGAAAAGCAACTTGCACGCACGCAGCGTGATAAAAAACGCCCGTTGCTGCACGTTGAAACACCGCCGCGTGAAGTTCTG…
NC_013654.1_cds_WP_000126441.1_2795	GTGACAGCGCCCTTCTTTCCACGCATACTGGGCGCTGTTGCTTTTTTGAACCAGGAAACAGAACCTCTGACAATGAATTTACAGCATCACTTTCTTATTGCCATGCCTGCTCTCCAGGATCCGATTTTCCGTCGTTCCGTGGTCTACATTTGCGAACATAATACCAATGGTGCAATGGGGATCATCGTCAACAAGCCGCTGGAAAATCTCAAAATTGAAGGGATTCTGGAAAAGCTGAAGATCACGCCGGAGCCGCGTGATGAATCAATCCGTCTGGATAAACCGGTTATGCTCGGCGGTCCGCTGGCTGAAGATCGCGGGTTTATTTTGCATACTCCGCCCTCCAATTTTGCTTCCAGCATTCGGATTTCAGACAACACAGTGATGACCACTTCCCGC…
NC_007779.1_cds_WP_000371666.1_4357	ATGGATCAGGCCGGCATTATTCGCGACCTTTTAATCTGGCTGGAAGGTCATCTGGATCAGCCCCTGTCGCTCGACAATGTAGCGGCGAAAGCAGGTTATTCCAAGTGGCACTTACAGAGAATGTTTAAAGATGTCACTGGCCATGCTATTGGCGCGTATATTCGTGCTCGTCGTTTGTCGAAATCGGCGGTCGCACTACGCCTGACTGCGCGTCCGATTCTGGACATCGCGCTGCAATACCGCTTCGACTCTCAACAGACATTTACCCGCGCATTCAAGAAGCAGTTTGCCCAGACTCCTGCACTTTACCGCCGTTCTCCTGAATGGAGCGCCTTTGGTATTCGCCCGCCGCTACGCCTGGGTGAATTCACTATGCCAGAGCACAAATTTGTCACCCTG…
NC_013353.1_cds_WP_001298790.1_2707	ATGAGGCACGGGCTGCTGGCGCTGATTTGCTGGCTGTGTTGTGTTGTTGCCCATAGCGAAATGCTGAATGTCGAACAATCCGGGCTGTTTCGCGCCTGGTTTGTACGCATTGCACAAGAACAGCTCCGCCAGGGGCCAAGTCCACGCTGGTATCAGCAGGATTGTGCGGGCCTGGTGCGATTTGCGGCGAACGAGACGCTGAAAGTTCACGATAGTAAATGGCTAAAAAGTAACGGTTTCTCTAGCCAGTATTTGCCGCCAGAGATGACGCTAACACCTGGACAGCGTCAACTGGCGCAAAACTGGAATCAGGGGAACGGGAAAACCGGCCCCTACGTGACCGCGATTAATTTGATTCAGTACAACAGCCAGTTTATTGGCCAGGACATAAACCAGGCG…
NC_004431.1_cds_WP_000020941.1_652	ATGTCTATAGACTGGAACTGGGGTATTTTTTTACAACAAGCCCCGTTCGGCAACACCACCTATCTTGGTTGGATCTGGAGTGGCTTTCAGGTGACGATCGCTTTGTCGATCTGCGCCTGGATTATCGCTTTCCTCGTCGGTTCATTTTTCGGCATTTTACGTACCGTTCCAAACCGTTTTCTCTCCGGTCTGGGTACGTTGTATGTCGAACTGTTCCGCAACGTGCCGTTGATTGTGCAATTCTTTACCTGGTACCTGGTGATCCCGGAGCTGCTGCCAGAGAAAATCGGCATGTGGTTTAAGGCCGAGCTGGACCCTAATATTCAATTTTTCCTTTCATCCATGCTCTGCCTGGGGCTGTTTACCGCCGCCCGTGTTTGCGAACAGGTACGCGCCGCT…
NC_013654.1_cds_WP_001280867.1_3640	ATGAGCGATAAAAAGAAGCGCAGTATGGCGGGTTTGCCGTGGATCGCGGCGATGGCCTTCTTCATGCAGGCACTTGATGCCACTATTCTGAATACCGCCTTACCCGCAATCGCTCATAGCCTTAATCGTTCTCCTCTCGCGATGCAATCAGCCATCATCAGTTATACGCTGACGGTGGCGATGCTTATTCCGGTAAGCGGATGGCTAGCCGATCGCTTCGGTACGCGTCGCATTTTTACCCTTGCCGTGAGTCTGTTCACGTTGGGTTCTCTGGCCTGCGCACTTTCCAACTCGCTACCACAGCTGGTTGTCTTCCGGGTTATTCAGGGGATAGGCGGCGCAATGATGATGCCTGTTGCTCGGCTGGCCTTACTGCGCGCTTATCCTCGTAATGAACTT…
NC_007946.1_cds_WP_000623142.1_2625	ATGATTTCAGGCATTTTAGCATCCCCGGGTATCGCTTTCGGTAAAGCTCTGCTTCTGAAAGAAGACGAAATTGTCATTGACCGGAAAAAAATTTCTGCCGACCAGGTTGATCAGGAAGTTGAACGTTTTCTGAGCGGTCGTGCCAAGGCATCAGCCCAGCTGGAAACGATCAAAACGAAAGCTGGTGAAACGTTCGGTGAAGAAAAAGAAGCCATCTTTGAAGGGCATATTATGCTGCTCGAAGATGAGGAGCTGGAGCAGGAAATCATAGCCCTGATTAAAGATAAGCACATGACAGCTGACGCAGCTGCTCATGAAGTTATCGAAGGTCAGGCTTCTGCCCTGGAAGAGCTGGATGATGAATACCTGAAAGAACGTGCGGCTGACGTACGTGATATC…
NC_007946.1_cds_WP_000041480.1_234	ATGAGCAAAATGAACAACAATGGCGGCAGTGTCGCGCCGAAAGAAAGAATCAGCGTTCGGTATACACCAAAAGTTGATGGGGTGGCTGCTGATATCGAATTGCCGCTGAATTTATTGATCACCGGCAATCTGAAAGGGAAACCAGATAACACGCCGTTGGATGAGCGAACTGCCATTGCTATCAACCGCTATAACCTCAACGCAGTCATTTCAGAAGCTGACATTGAACGGGAGTTTGTTGTTCCGGCTGAACTCAGTGACGCTCCCAATGAGCAAATGTACGTCAACCTGAAAGTCAAATCTATGGATGACCTTTCTCCTGACCATATTGCCAGCCAGGTACCAGAAATAAAACGTCTGCTCGAATTGCGTGAAGCCCTAGTCGCACTTAAGTCTCCA…
NC_011415.1_cds_WP_000039892.1_1459	ATGAGTAAACTTGATACTTTTATCCAACATGCTGTAAACGCTGTTCCTGTCAGTGGCACATCTTTGATCTCCTCTCTGTATGGTGATTCGCTTTCCCATCGTGGTGGTGAAATCTGGCTGGGTAGTCTGGCTGCTTTACTGGAAGGGCTGGGATTTGGTGAGCGATTCGTGCGCACCGCTTTGTTTCGTCTTAATAAAGAAGGCTGGCTGGATGTTTCCCGCATCGGGCGACGCAGTTTCTATAGCCTCAGTGATAAAGGCTTGCGCCTGACGCGACGGGCAGAAAGTAAAATTTATCGCGCAGAGCAACCTGCATGGGATGGTAAATGGCTCCTGTTGCTTTCGGAAGGTTTAGATAAATCAACGCTGGCTGATGTCAAAAAGCAGTTGATCTGGCAA…
NC_008253.1_cds_WP_000489812.1_3877	ATGTTTAGACGAAATATTATTACCTCTGCCATCTTATTAATGGCACCGTTAGCCTTTTCCGCACAATCATTGGCTGAATCATTAACAGTGGAACAACGCCTTGAGCTATTAGAAAAGGCGTTAAGAGAAACGCAAAGCGAACTGAAAAAATATAAAGATGAAGAGAAGAAAAAGTATACGCCAGCGACGGTGAATCGTAGCGTAAGTACGAATGATCAAGGGTATGCCGCCAATCCATTCCCGACCAGTCATGCCGCAAAGCCTGATGCTGTACTGGTTAAAAATGAAGAGAAAAATGCCAGTGAGACAGGCTCGATTTATTCTTCCATGACTCTGAAAGATTTCAGTAAATTTGTGAAAGATGAAATCGGCTTTAGTTACAACGGCTACTACCGTTCT…
NC_013364.1_cds_WP_001003381.1_2017	ATGAACGAGAAAACTTTAGGTCAACGCATTAGAGAAAGACGTAAGCAGGTAGGCTTAAGTCAAAACGGTTTAAGCAAAGCTGCTGGCGTATCTGGCTCATCAATTTCATTATGGGAAAGTGACCATACAGCCCCGCGTGGGCAAAATTTGCATCGCCTCGCCGAGGTATTGCAATGTTCACCAACCTGGATACTGTTTGGCGACGAGGACAAAACACCAGCTCCCCCTGTTTCACTCGATAGTGCCTTAGACTTATCGGAAGATGAGTTAGAGATGCTGCGTTTGTATCGCGCACTTCCTAAATCAGAGCAACAAGCACAACTCAGCGAACTCCGCGCCCGCGTTGAGAATTTTAATCGCCTGTTCACCGAGCTATTAGAGGCTCGCAAACGCAACAAG…
NC_007779.1_cds_WP_000271401.1_3167	ATGTACGCGGTTTTCCAAAGTGGTGGTAAACAACACCGAGTAAGCGAAGGTCAGACCGTTCGCCTGGAAAAGCTGGACATCGCAACTGGCGAAACTGTTGAGTTCGCTGAAGTGCTGATGATCGCAAACGGTGAAGAAGTCAAAATCGGCGTTCCTTTCGTTGATGGCGGCGTAATCAAAGCTGAAGTTGTTGCTCACGGTCGTGGCGAGAAAGTTAAAATCGTTAAGTTTCGTCGTCGTAAACACTATCGTAAGCAGCAGGGCCATCGTCAGTGGTTCACTGATGTGAAAATTACTGGCATCAGCGCCTAA
NC_008253.1_cds_WP_000576087.1_3638	ATGATTTTTGGACATATCGCGCAGCCCAATCCGTGCCGTTTGCCCGCCGCCATTGAAAAGGCGCTCGATTTTCTGCGCACCATCGACTTCAACGCCCTGGAACCGGGCGTTGTCGAAATCGACGGCAAGAATATTTATGCGCAAATTATCGATTTAACCACACGCGAGGCGGTAGAAAACCGTCCGGAAGTGCATCGTCGATATATCGATATTCAGTTTCTGGCGTGGGGTGAAGAGAAAATCGGCATTGCTATTGATACGGGAAATAATAAAGTCAGCGAATCACTATTAGAGCAGCGCGATATTATTTTTTATCACGATAGTGAACATGAATCATTTATAGAAATGATTCCGGGCAGCTACGCTATTTTCTTCCCGCAGGATGTTCATCGCCCGGCA…
NC_008253.1_cds_WP_000347850.1_1629	ATGGATTTTTCTTTAACTGAAGAACAAGAACTGCTGCTGGCCAGTATTCGCGAACTGATTACGACTAACTTTCCGGAAGAGTATTTCCGCACCTGCGATCAAAACGGGACATACCCGCGTGAGTTTATGCGGGCACTGGCGGATAACGGTATTTCCATGCTTGGCGTGCCGGAAGAATTTGGTGGTATCCCTGCGGATTACGTCACCCAAATGCTGGCGCTGATGGAAGTGTCAAAATGCGGTGCTCCGGCATTTTTGATTACCAACGGTCAATGTATTCACAGTATGCGCCGTTTCGGTTCTGCAGAGCAGCTACGTAAAACGGCAGAGAGCACCCTGGAAACGGGTGATCCCGCCTATGCCCTGGCATTGACGGAGCCAGGCGCAGGCTCAGACAAC…
NC_002695.2_cds_NP_312207.1_4034	ATGGAAACTATCGCTAAACATCGCCATGCTCGTTCTTCTGCTCAGAAGGTTCGCCTTGTTGCTGACCTGATTCGCGGTAAGAAAGTGTCGCAGGCTCTGGATATTTTGACCTACACCAACAAGAAAGCGGCTGTACTGGTCAAGAAAGTTCTGGAATCTGCCATTGCTAACGCTGAACACAACGATGGCGCTGACATTGACGATCTGAAAGTTACGAAAATTTTCGTAGACGAAGGCCCGAGCATGAAGCGCATTATGCCGCGTGCAAAAGGTCGTGCAGATCGCATCCTGAAGCGCACCAGCCACATCACTGTGGTTGTGTCCGATCGCTGA
NC_013364.1_cds_WP_000442860.1_3820	ATGGAAAGAGTCAGTATTACCGAGCGCCCGGACTGGCGTGAGAAAGCCCACGAATACGGTTTCAATTTTCACACCATGTACGGCGAGCCGTACTGGTGTGAAGATGCTTACTACAAGTTGACCCTCGCCCAGGTTGAAAAGCTGGAAGAAGTCACCGCCGAACTGCACCAGATGTGCCTGAAAGTGGTGGAAAAAGTGATCGCCAGCGATGAGCTGATGACCAAATTCCGCATTCCAAAACACACCTGGAGTTTTGTGCGCCAGTCATGGCTGACGCACCAGCCATCGCTTTATTCGCGTCTTGATCTGGCGTGGGATGGCACTGGCGAACCTAAACTTCTGGAAAATAACGCCGATACGCCAACGTCACTATACGAGGCGGCGTTCTTTCAGTGGATC…
NC_011415.1_cds_WP_000246815.1_3565	ATGGCAACAGTTAACCAGCTGGTACGCAAACCACGTGCTCGCAAAGTTGCGAAAAGCAACGTGCCTGCGCTGGAAGCATGCCCGCAAAAACGTGGCGTATGTACTCGTGTATATACTACCACTCCTAAAAAACCGAACTCCGCGCTGCGTAAAGTATGCCGTGTTCGTCTGACTAACGGTTTCGAAGTGACTTCCTACATCGGTGGTGAAGGTCACAACCTGCAGGAGCACTCCGTGATCCTGATCCGTGGCGGTCGTGTTAAAGACCTCCCGGGTGTTCGTTACCACACCGTACGTGGTGCGCTTGACTGCTCCGGCGTTAAAGACCGTAAGCAGGCTCGTTCCAAGTATGGCGTGAAGCGTCCTAAGGCTTAA
NC_004431.1_cds_WP_000768217.1_1094	ATGAAGTTAAAATTCATCTCCATGGCTGTATTTTCAGCTCTGACCCTGGGTGTTGCGACAAATGCGTCTGCTGTCACCACGGTTAATGGTGGTACAGTTCATTTTAAGGGTGAAGTGGTTAATGCTGCATGTGCTGTAAACACTAACTCATTCGATCAGACGGTTAATCTTGGACAGGTTCGTTCCGAAAGATTGAAAGTAGATGGAGCTAAAAGCAATCCAGTTGGATTTACAATTGAATTAAATGATTGTGACTCGCAGGTGTCTGCTGGTGCAGGAATTGTCTTTTCAGGCCCAGCAGTTACTGGTAAAACAGATGTTCTTGCTTTACAAAGTTCTGCAGCGGGTTCTGCAACAAACGTCGGCGTTCAGATTACTGACCATACCGGCAAGGTTGTA…
NC_013353.1_cds_WP_000070621.1_2742	ATGTCTAATCAGTTTGGTGATACACGTATCGATGACGACCTGACGCTGCTTAGTGAAACACTGGAAGAGGTGCTCCGCTCCTCTGGCGATCCCGCCGATCAGAAATATGTTGAGCTGAAAGCGCGTGCAGAAAAAGCGCTGGATGATGTGAAAAAACGGGTTAGCCAGGCTTCAGACAGTTATTACTATCGGGCGAAGCAGGCTGTTTATCGTGCTGATGACTACGTCCACGAAAAACCCTGGCAAGGAATTGGTGTGGGCGCGGCCGTCGGGCTGGTACTAGGACTGTTGCTGGCACGCCGTTAA
NC_013353.1_cds_WP_000577554.1_2736	ATGATCTTCTCTGACTGGCCGTGGCGTCACTGGCGGCAAGTGCGGGGAGAAGCCATCGCCTTACGTCTTAATGACGAGCAACTTAACTGGCGCGAGCTTTGTGCTCGCGTCGATGAATTAGCCTCAGGCTTTGCGGCGCAGGGCGTTGTTGAGGGCAGCGGCGTGATGTTGCGGGCGTGGAATACGCCGCAAACGCTGCTCGCCTGGCTGGCGTTACTGCAATGCGGGGCGCGGGTGTTGCCCGTGAACCCTCAGCTGCCGCAACCGTTGCTTGAAGAATTGCTGCCCAATCTGACGCTGCAATTTGCGCTGGTGCCGGATGGGGAAAACACGTTTCCGGCGTTAACGTCGCTGCACATTCAGCGGGTTGAAGGCGCACATGCCGCTACGTGGCAGCCG…
NC_002695.2_cds_NP_312659.1_4479	ATGGCTATCAAACTCATTGCTATCGATATGGATGGCACCCTTCTGCTGCCCGATCACACCATTTCACCTGCCGTTAAAAATGCGATTGCCGCAGCTCGCGCCCGTGGCGTGAATGTCGTGCTAACGACGGGTCGCCCTTATGCAGGTGTTCACAATTACCTGAAAGAGCTGCATATGGAACAGCCGGGCGACTACTGCATTACTTATAACGGCGCGCTGGTACAGAAGGCCGCTGATGGTAACACCGTGGCGCAAACTGCTCTCAGCTATGACGACTATCGTTTCCTGGAAAAACTCTCTCGCGAAGTCGGTTCTCATTTCCACGCCCTGGACCGCACCACGCTGTACACCGCCAACCGTGATATCAGCTACTACACGGTGCATGAATCCTTCGTTGCC…
NC_008253.1_cds_WP_000622357.1_638	ATGATTTCCGCTTCGCTGCAACAACGTAAAACTCGCACCCGCCGCAGTATGTTGTTTGTGCCTGGTGCTAATGCCGCGATGGTCAGCAACTCCTTCATCTACCCGGCTGATGCCCTGATGTTTGACCTCGAAGACTCCGTTGCATTGCGTGAAAAAGACACCGCCCGCCGCATGGTTTACCACGCGCTGCAACATCCGCTTTATCGCGATATTGAAACCATTGTGCGTGTAAACGCTCTGGATTCCGAATGGGGTGTTAACGACCTGGAAGCCGTCGTTCGCGGTGGTGCGGACGTTGTGCGTCTGCCGAAAACCGATACCGCTCAGGATGTTCTGGATATCGAAAAAGAGATCCTGCGTATCGAAAAAGCCTGTGGTCGTGAACCCGGCAGTACCGGC…
NC_007779.1_cds_WP_000550422.1_618	ATGCACCTGCTTCCTGAACTCGCCAGCCACCATGCGGTATCAATTCCCGAGCTGCTCGTCAGCCGGGATGAAAGGCAAGCACGGCAACACGTCTGGCTCAAGCGCCATCCTGTTCCACTGGTCTCCTTTACCGTGGTTGCGCCTGGGCCGATTAAAGACAGCGAGGTCACACGCCGAATTTTTAATCATGGCGTGACAGCCTTGCGTGCCTTAGCCGCAAAACAGGGCTGGCAAATTCAGGAGCAGGCTGCACTGGTTTCCGCCAGCGGGCCGGAGGGCATGTTGAGCATTGCCGCCCCGGCTCGCGACCTCAAGCTCGCCACCATTGAGCTTGAACATAGTCATCCTCTCGGGCGGTTATGGGATATCGATGTCCTGACGCCCGAAGGCGAAATTCTC…
NC_007946.1_cds_WP_001170153.1_1859	ATGCAAAAGAAATCAATTTACGTCGCCTACACGGGCGGGACCATCGGGATGCAGCGTTCCGAGCAGGGTTATATTCCGGTGTCAGGTCATCTACAGCGCCAACTGGCGCTGATGCCGGAATTCCATCGCCCGGAGATGCCAGATTTCACCATTCATGAATATACGCCATTGATGGATTCTTCTGATATGACGCCAGAAGACTGGCAGCATATTGCTGAAGATATTAAAGCGCACTATGACGATTATGATGGTTTTGTCATTCTGCACGGTACAGACACGATGGCGTATACCGCCTCTGCACTGTCGTTCATGCTCGAGAATCTCGGTAAACCGGTCATTGTGACAGGGTCACAAATCCCGCTGGCTGAGTTACGCTCTGACGGACAAATTAATCTGCTG…
NC_002695.2_cds_NP_311689.1_3527	ATGAACAAAATCAGCTTACCGAAAATTGGTATCCGCCCGGTTATTGACGGTCGTCGCATGGGTGTTCGTGAGTCGCTTGAAGAACAAACAATGAATATGGCGAAAGCTACGGCCGCACTGCTGACCGAGAAACTGCGCCATGCCTGCGGAGCTGCCGTCGAGTGTGTCATTTCCGATACCTGTATCGCGGGTATGGCTGAAGCCGCTGCTTGCGAAGAAAAATTCAGCAGCCAGAATGTAGGCCTCACCATTACGGTAACGCCTTGCTGGTGCTATGGCAGTGAAACCATCGACATGGATCCAACCCGCCCGAAAGCCATTTGGGGCTTTAACGGCACTGAACGTCCCGGCGCTGTTTACCTGGCAGCGGCTCTGGCAGCTCACAGCCAGAAAGGCATC…
NC_013654.1_cds_WP_000828351.1_2760	ATGAAACGCCCGGACTACAGAACATTACAGGCACTGGATGCGGTGATACGTGAACGAGGATTTGAGCGCGCGGCACAAAAGCTGTGCATTACACAATCAGCCGTCTCACAGCGCATTAAGCAACTGGAAAATATGTTCGGGCAGCCGTTGTTAGTGCGTACCGTACCGCCGCGCCCGACGGAACAAGGGCAAAAACTGTTGGCGCTACTACGCCAGGTGGAGCTGCTGGAAGAAGAGTGGCTGGGCGATGAACAAACCGGTTCGACTCCGCTGCTGCTTTCACTGGCGGTCAACGCCGACAGTCTGGCGACGTGGTTGCTTCCGGCACTGGCTCCTGTGTTGGCTGATTCGCCCATCCGCCTCAACTTGCAGGTAGAAGATGAAACCCGCACTCAGGAA…
NC_011415.1_cds_WP_000014036.1_1707	ATGTCTGGAGGATTAGTTACAGCTGCATACATTGTTGCCGCGATCCTGTTTATCTTCAGTCTGGCCGGTCTTTCGAAACATGAAACGTCTCGCCAGGGTAACAACTTCGGTATCGCCGGGATGGCGATTGCGTTAATCGCAACCATTTTTGGACCGGATACGGGTAATGTTGGCTGGATCTTGCTGGCGATGGTCATTGGTGGGGCAATTGGTATCCGTCTGGCGAAGAAAGTTGAAATGACCGAAATGCCAGAACTGGTGGCGATCCTGCATAGCTTCGTGGGTCTGGCGGCAGTGCTGGTTGGCTTTAACAGTTATCTGCATCATGACGCGGGAATGGCACCGATTCTGGTCAATATTCACCTGACGGAAGTGTTCCTCGGTATCTTCATCGGGGCG…
NC_008253.1_cds_WP_001069740.1_2985	ATGAATCCGTCTGATGCCATTGAGGCAATTGAAAAACCGCTCTCCTCCCTGCCTTACTCACTTTCCCGTCACATCCTGGAACATCTGCGCAAACTCACCAGTCACGAACCCGTGATTGGCATTATGGGGAAAAGCGGGGCCGGTAAATCCTCACTCTGTAATGCACTGTTTCAGGGGGAGGTCACCCCGGTCAGTGATGTTCACGCCGGCACCCGGGAAGTGCGGCGCTTCCGTCTGAGTGGCCATGGTCACAACATGGTTATCACTGACCTGCCCGGGGTGGGCGAGAGCCGGGACAGGGATGCAGAGTATGAAGCCCTGTACCGTGACATTCTGCCTGAACTTGACCTGGTACTGTGGCTGATTAAAGCCGATGACCGTGCCCTGTCTGTGGATGAG…
NC_007941.1_cds_WP_000845910.1_4978	ATGAAAACTGAACTGACTCTGAATGTATTACATACCATGAACGCACAGGAATATGAAGATATCCGGGCTGCCGGAAGTGATGAACGTCGTGAGCTGACACACGCCGTGATGCGGGAACTGGATGCGCCGGACAACTGGACGATGAACGGCGAGTACGGCAGCGAGTTTGGCGGCTTTTTCCCCGTCCAGGTCCGTTTCACGCCTGCCCACGAACGTTTTCACCTGGCGTTATGTTCACCGGGCGATGTCTCCCAGGTCTGGGTGCTGGTTCTGGTGAATGCCGGTGGTGAGCCGTTTGCGGTGGTTCAGGTACAGCGGCGGTTTGCACCGGAAGCCGTCAGCCATTCACTGGCACTGGCGGCGTCACTGGATACGCAGGGATACAGCGTTAACGACATC…
NC_007779.1_cds_WP_000165879.1_889	ATGACCAAACCGTATGTTCGTCTTGATAAAAATGATGCTGCCGTTTTGCTTGTTGATCACCAGGCTGGTTTACTTTCCCTTGTACGGGATATCGAACCCGATAAGTTTAAAAATAACGTGCTGGCGCTGGGTGACCTGGCTAAGTATTTCAACTTACCAACTATTCTTACCACCAGTTTTGAAACCGGTCCTAACGGCCCATTAGTTCCAGAACTGAAAGCACAATTCCCCGATACACCTTACATTGCTCGCCCGGGAAATATTAACGCCTGGGATAACGAAGATTTTGTAAAAGCTGTCAAAGCGACAGGTAAAAAACAGTTAATTATTGCCGGTGTGGTAACCGAAGTTTGCGTGGCATTCCCGGCGCTTTCAGCCATTGAAGAAGGGTTTGACGTC…
NC_004431.1_cds_WP_001327313.1_4314	ATGATACGTAAGTCAGCTACAGGTGCCATTGTTGCGTTAGCCGTAATCTGGGGTGGTGGCACATGGTACACAGGTACGCAAATTCAGCCTGGTGTCGAAAAGTTTATTAAAGGTTTTAACGATGCTAAAAAGAAAGGTGAACATGCCTACGATATGACGTTAAGTTATAAAAATTTTGACAAAGGCTTTTTTAATTCCCGTTTTCAAATGCAAATGACATTTGATAACGGTGCACCCGATCTCAATATCAAGCCAGGCCAGAAAATTGTATTTGATGTGGATGTTGAGCACGGTCCGTTGCCCATCACAATGTTAATGCATGGTAATGTCATCCCAGCACTGGCAGCGGCAAAAGTGAACTTAGTGAATAATGAGCTGACACAACCGCTATTTATCGCC…
NC_013364.1_cds_WP_000077704.1_606	ATGAGCCAGCATTTACCTTTGGTCGCCGCACAGCCCGGCATCTGGATGGCAGAAAAACTGTCGGATTTACCCTCCGCCTGGAGCGTGGCGCATTACGTTGAGTTAACTGGAGATGTTGATGCGCCATTACTGGCCCGCGCGGTGGTTGTCGGACTAGCGCAAGCAGATACGTTGCGGATGCGTTTTACGGAAGATAACGGCGAAGTCTGGCAGTGGGTCGATGATGCGCTGATATTCGAACTGCCAGAAATTATCGACCTGCGAACCAATATTGATCCGCACGGTACTGCGCAGGCATTAATGCTGGCGGATTTGCAACAAGATTTGCGCGTCGATAGCGGTAAACCACTGGTCTTTCATCAGCTGATACATGTTGCGGATAACCGCTGGTACTGGTAT…
NC_007946.1_cds_WP_000986807.1_3327	ATGATGAGCGAAAGTAATAAGCAACAGGCAGTGAATAAGTTGACGGAGATTGTCGCTAACTTTACCGCCATGATTTCTACCCGAATGCCTGATGACGTGGTGGATAAACTAAAACAGCTAAAGGATGCCGAAACATCGTCGATGGGAAAAATCATCTACCACACGATGTTCGATAACATGCAAAAAGCGATCGACCTGAATCGTCCTGCCTGTCAGGACACCGGCGAAATCATGTTTTTTGTTAAGGTCGGTTCCCGTTTCCCACTGCTTGGCGAGCTGCAAAGCATACTCAAACAAGCCGTGGAAGAGGCAACCGTCAAAGCGCCACTGCGTCACAATGCGGTAGAAATTTTTGACGAAGTAAACACCGGCAAAAATACCGGCAGTGGCGTACCGTGG…
NC_013364.1_cds_WP_000279057.1_2534	ATGGCAGTAAAGATTTCAGGTGTACTGAAAGACGGCACAGGAAAACCGGTAGAGAACTGCACCATTCAACTGAAAGCCAGACGGACCAGCAGCACGGTGGTGGTGAACACGGTGGCCTCTGAAAATCCGGATGAAGCCGGTCGTTACAGCATGGACGTTGAGTACGGTCAGTACAGCGTCATTCTGTTGGTGGAAGGATTCCCGCCGTCACATGCCGGGACCATCACCGTGTATGAAGATTCCCGACCCGGTACGCTGAATGATTTTCTCGGTGCCATGACGGAGGGTGACGTCCGGCCGGAGGCACTGCGCCGTTTTGAACTGATGGTGGAAGAGGTGGCGCGTCACGCTGAGGAGGCGAAGAAGAATGCCGGAGAGGCGGAGACGTCAGCGAGGAAT…
[truncated: 40,520 more rows]
